# Supplementary material for: Humans program artificial delegates to accurately solve collective-risk dilemmas but lack precision
Source: Proc Natl Acad Sci U S A. 2025 Jun 16;122(25):e2319942121. doi: 10.1073/pnas.2319942121 (PMC12207457; doi:10.1073/pnas.2319942121)
Supplement: Supplementary file 2 — Dataset S01 (CSV) [file pnas.2319942121.sd01.csv]

groupNr	condition	delegation	choice	g1Public	g1success	g2Public	g2success	g1Private_mean	g1Private_max	g1Private_min	g1Private_var	g2Private_mean	g2Private_max	g2Private_min	g2Private_var	actionG1R1_mean	actionG1R1_max	actionG1R1_min	actionG1R1_sum	actionG1R1_var	actionG1R2_mean	actionG1R2_max	actionG1R2_min	actionG1R2_sum	actionG1R2_var	actionG1R3_mean	actionG1R3_max	actionG1R3_min	actionG1R3_sum	actionG1R3_var	actionG1R4_mean	actionG1R4_max	actionG1R4_min	actionG1R4_sum	actionG1R4_var	actionG1R5_mean	actionG1R5_max	actionG1R5_min	actionG1R5_sum	actionG1R5_var	actionG1R6_mean	actionG1R6_max	actionG1R6_min	actionG1R6_sum	actionG1R6_var	actionG1R7_mean	actionG1R7_max	actionG1R7_min	actionG1R7_sum
1	del3	del	3	118.0	1.0	44.0	0.0	10.5	16.0	6.0	19.666666666666668	29.0	40.0	20.0	92.0	1.5	2.0	0.0	6.0	1.0	3.0	4.0	2.0	12.0	1.3333333333333333	3.5	4.0	2.0	14.0	1.0	3.0	4.0	2.0	12.0	1.3333333333333333	2.5	4.0	2.0	10.0	1.0	3.0	4.0	2.0	12.0	1.3333333333333333	3.5	4.0	2.0	14.0
12	del3	del	3	100.0	1.0	80.0	1.0	15.0	22.0	0.0	102.66666666666669	20.0	22.0	18.0	2.666666666666668	3.0	4.0	2.0	12.0	1.3333333333333333	3.0	4.0	2.0	12.0	1.3333333333333333	2.5	4.0	2.0	10.0	1.0	2.5	4.0	2.0	10.0	1.0	2.5	4.0	2.0	10.0	1.0	2.5	4.0	2.0	10.0	1.0	2.5	4.0	2.0	10.0
12	play3	play	3	80.0	1.0	80.0	1.0	20.0	24.0	14.0	18.666666666666668	20.0	24.0	16.0	10.666666666666664	3.0	4.0	2.0	12.0	1.3333333333333333	1.5	4.0	0.0	6.0	3.6666666666666665	1.5	4.0	0.0	6.0	3.6666666666666665	1.5	4.0	0.0	6.0	3.6666666666666665	1.5	2.0	0.0	6.0	1.0000000000000002	2.0	4.0	0.0	8.0	2.6666666666666665	2.5	4.0	0.0	10.0
13	del3	del	3	90.0	1.0	88.0	1.0	17.5	20.0	10.0	25.0	18.0	32.0	8.0	101.33333333333331	2.5	4.0	2.0	10.0	1.0	2.0	4.0	0.0	8.0	2.6666666666666665	2.0	4.0	0.0	8.0	2.6666666666666665	2.0	4.0	0.0	8.0	2.6666666666666665	2.0	4.0	0.0	8.0	2.6666666666666665	2.0	4.0	0.0	8.0	2.6666666666666665	2.5	4.0	2.0	10.0
13	play3	play	3	80.0	1.0	80.0	1.0	20.0	24.0	16.0	13.33333333333333	20.0	22.0	16.0	7.999999999999999	4.0	4.0	4.0	16.0	0.0	3.5	4.0	2.0	14.0	1.0	2.0	2.0	2.0	8.0	0.0	2.0	2.0	2.0	8.0	0.0	3.0	4.0	2.0	12.0	1.3333333333333333	2.5	4.0	2.0	10.0	1.0	2.0	2.0	2.0	8.0
14	play3	play	3	80.0	1.0	16.0	0.0	20.0	40.0	8.0	192.0	36.0	40.0	32.0	10.666666666666666	3.0	4.0	0.0	12.0	4.000000000000001	3.0	4.0	0.0	12.0	4.000000000000001	3.0	4.0	0.0	12.0	4.000000000000001	2.5	4.0	0.0	10.0	3.6666666666666665	2.0	4.0	0.0	8.0	2.6666666666666665	2.0	4.0	0.0	8.0	2.6666666666666665	3.0	4.0	0.0	12.0
15	del3	del	3	100.0	1.0	64.0	0.0	15.0	28.0	2.0	129.33333333333334	24.0	36.0	18.0	66.66666666666667	1.5	2.0	0.0	6.0	1.0	2.5	4.0	2.0	10.0	1.0	2.5	4.0	2.0	10.0	1.0	2.5	4.0	2.0	10.0	1.0	2.5	4.0	2.0	10.0	1.0	3.0	4.0	2.0	12.0	1.3333333333333333	3.0	4.0	0.0	12.0
16	del3	del	3	132.0	1.0	100.0	1.0	7.0	22.0	0.0	108.0	15.0	30.0	0.0	262.6666666666667	2.5	4.0	0.0	10.0	3.6666666666666674	4.0	4.0	4.0	16.0	0.0	3.5	4.0	2.0	14.0	1.0	3.5	4.0	2.0	14.0	1.0	3.5	4.0	2.0	14.0	1.0	3.5	4.0	2.0	14.0	1.0	3.5	4.0	2.0	14.0
16	play3	play	3	84.0	1.0	82.0	1.0	19.0	28.0	10.0	60.0	19.5	24.0	14.0	16.999999999999996	3.0	4.0	0.0	12.0	4.000000000000001	3.0	4.0	2.0	12.0	1.3333333333333333	1.5	2.0	0.0	6.0	1.0000000000000002	4.0	4.0	4.0	16.0	0.0	2.5	4.0	2.0	10.0	1.0	2.0	4.0	0.0	8.0	2.6666666666666665	2.5	4.0	2.0	10.0
17	del3	del	3	104.0	1.0	64.0	0.0	14.0	20.0	10.0	18.666666666666668	24.0	38.0	18.0	88.0	1.5	2.0	0.0	6.0	1.0	2.5	4.0	2.0	10.0	1.0	3.0	4.0	2.0	12.0	1.3333333333333333	3.5	4.0	2.0	14.0	1.0	2.0	4.0	0.0	8.0	2.6666666666666665	3.0	4.0	2.0	12.0	1.3333333333333333	3.5	4.0	2.0	14.0
17	play3	play	3	84.0	1.0	80.0	1.0	19.0	22.0	16.0	6.666666666666667	20.0	22.0	18.0	2.6666666666666665	3.0	4.0	2.0	12.0	1.3333333333333333	4.0	4.0	4.0	16.0	0.0	4.0	4.0	4.0	16.0	0.0	4.0	4.0	4.0	16.0	0.0	4.0	4.0	4.0	16.0	0.0	2.0	4.0	0.0	8.0	2.6666666666666665	0.0	0.0	0.0	0.0
18	play3	play	3	80.0	1.0	46.0	0.0	20.0	26.0	16.0	18.666666666666668	28.5	32.0	26.0	6.333333333333331	2.5	4.0	0.0	10.0	3.6666666666666665	2.0	4.0	0.0	8.0	2.6666666666666665	1.5	4.0	0.0	6.0	3.6666666666666665	1.5	2.0	0.0	6.0	1.0000000000000002	3.5	4.0	2.0	14.0	1.0	3.0	4.0	2.0	12.0	1.3333333333333333	1.0	2.0	0.0	4.0
19	del3	del	3	126.0	1.0	106.0	1.0	8.5	18.0	0.0	97.0	13.5	26.0	0.0	123.66666666666669	3.5	4.0	2.0	14.0	1.0	4.0	4.0	4.0	16.0	0.0	4.0	4.0	4.0	16.0	0.0	4.0	4.0	4.0	16.0	0.0	4.0	4.0	4.0	16.0	0.0	4.0	4.0	4.0	16.0	0.0	2.0	4.0	0.0	8.0
19	play3	play	3	28.0	0.0	0.0	0.0	33.0	40.0	28.0	25.333333333333325	40.0	40.0	40.0	0.0	1.5	4.0	0.0	6.0	3.6666666666666674	1.5	4.0	0.0	6.0	3.6666666666666665	1.0	2.0	0.0	4.0	1.3333333333333333	2.0	4.0	0.0	8.0	2.6666666666666665	0.5	2.0	0.0	2.0	1.0	0.0	0.0	0.0	0.0	0.0	0.5	2.0	0.0	2.0
20	del3	del	3	112.0	1.0	80.0	1.0	12.0	16.0	6.0	18.666666666666668	20.0	22.0	18.0	2.6666666666666665	2.0	2.0	2.0	8.0	0.0	2.5	4.0	2.0	10.0	1.0	2.5	4.0	2.0	10.0	1.0	2.5	4.0	2.0	10.0	1.0	2.5	4.0	2.0	10.0	1.0	3.0	4.0	2.0	12.0	1.3333333333333333	4.0	4.0	4.0	16.0
11	play3	play	3	80.0	1.0	56.0	0.0	20.0	28.0	14.0	34.666666666666664	26.0	30.0	24.0	8.000000000000002	1.0	2.0	0.0	4.0	1.3333333333333333	2.5	4.0	2.0	10.0	1.0	2.5	4.0	0.0	10.0	3.6666666666666665	2.0	4.0	0.0	8.0	2.6666666666666665	2.0	4.0	0.0	8.0	2.6666666666666665	2.0	4.0	0.0	8.0	2.6666666666666665	2.5	4.0	2.0	10.0
20	play3	play	3	84.0	1.0	82.0	1.0	19.0	22.0	14.0	12.0	19.5	26.0	10.0	46.333333333333336	2.0	4.0	0.0	8.0	2.6666666666666665	3.0	4.0	2.0	12.0	1.3333333333333333	2.0	4.0	0.0	8.0	2.6666666666666665	3.0	4.0	2.0	12.0	1.3333333333333333	2.0	4.0	0.0	8.0	2.6666666666666665	2.5	4.0	2.0	10.0	1.0	3.5	4.0	2.0	14.0
21	play3	play	3	38.0	0.0	26.0	0.0	30.5	40.0	26.0	43.66666666666666	33.5	40.0	28.0	25.0	1.5	2.0	0.0	6.0	1.0	2.0	4.0	0.0	8.0	2.6666666666666665	1.5	4.0	0.0	6.0	3.6666666666666674	1.0	2.0	0.0	4.0	1.3333333333333333	0.0	0.0	0.0	0.0	0.0	1.0	2.0	0.0	4.0	1.3333333333333333	0.5	2.0	0.0	2.0
22	del3	del	3	80.0	1.0	80.0	1.0	20.0	20.0	20.0	0.0	20.0	22.0	18.0	2.6666666666666665	2.0	2.0	2.0	8.0	0.0	2.0	2.0	2.0	8.0	0.0	2.0	2.0	2.0	8.0	0.0	2.0	2.0	2.0	8.0	0.0	2.0	2.0	2.0	8.0	0.0	2.0	2.0	2.0	8.0	0.0	2.0	2.0	2.0	8.0
23	del3	del	3	64.0	0.0	56.0	0.0	24.0	36.0	16.0	74.66666666666667	26.0	40.0	6.0	258.6666666666667	2.5	4.0	2.0	10.0	1.0	1.5	2.0	0.0	6.0	1.0	1.5	2.0	0.0	6.0	1.0	1.5	2.0	0.0	6.0	1.0	1.5	2.0	0.0	6.0	1.0	1.5	2.0	0.0	6.0	1.0	1.5	2.0	0.0	6.0
23	play3	play	3	86.0	1.0	82.0	1.0	18.5	24.0	12.0	25.0	19.5	22.0	14.0	14.333333333333329	3.0	4.0	2.0	12.0	1.3333333333333333	3.0	4.0	2.0	12.0	1.3333333333333333	3.0	4.0	2.0	12.0	1.3333333333333333	1.5	2.0	0.0	6.0	1.0	2.0	2.0	2.0	8.0	0.0	2.5	4.0	2.0	10.0	1.0	2.0	2.0	2.0	8.0
24	play3	play	3	86.0	1.0	84.0	1.0	18.5	22.0	12.0	19.66666666666667	19.0	22.0	14.0	12.000000000000004	3.5	4.0	2.0	14.0	1.0	3.0	4.0	2.0	12.0	1.3333333333333333	3.0	4.0	2.0	12.0	1.3333333333333333	2.0	4.0	0.0	8.0	2.6666666666666665	2.0	4.0	0.0	8.0	2.6666666666666665	2.5	4.0	2.0	10.0	1.0	1.0	2.0	0.0	4.0
25	del3	del	3	96.0	1.0	96.0	1.0	16.0	20.0	8.0	29.33333333333333	16.0	22.0	8.0	50.66666666666666	2.0	4.0	0.0	8.0	2.6666666666666665	2.0	2.0	2.0	8.0	0.0	2.0	2.0	2.0	8.0	0.0	2.5	4.0	2.0	10.0	1.0	2.5	4.0	2.0	10.0	1.0	2.5	4.0	2.0	10.0	1.0	2.5	4.0	2.0	10.0
26	del3	del	3	100.0	1.0	92.0	1.0	15.0	22.0	2.0	81.33333333333333	17.0	22.0	4.0	76.0	2.0	4.0	0.0	8.0	2.6666666666666665	2.5	4.0	2.0	10.0	1.0	2.5	4.0	2.0	10.0	1.0	2.5	4.0	2.0	10.0	1.0	2.5	4.0	2.0	10.0	1.0	2.5	4.0	2.0	10.0	1.0	2.5	4.0	2.0	10.0
26	play3	play	3	34.0	0.0	82.0	1.0	31.5	36.0	28.0	11.666666666666664	19.5	22.0	14.0	14.333333333333334	2.0	4.0	0.0	8.0	2.6666666666666665	2.0	4.0	0.0	8.0	2.6666666666666665	2.0	4.0	0.0	8.0	2.6666666666666665	1.0	4.0	0.0	4.0	4.000000000000001	1.5	4.0	0.0	6.0	3.6666666666666674	0.0	0.0	0.0	0.0	0.0	0.0	0.0	0.0	0.0
27	del3	del	3	90.0	1.0	86.0	1.0	17.5	20.0	10.0	25.000000000000004	18.5	24.0	10.0	35.666666666666664	2.0	2.0	2.0	8.0	0.0	2.0	2.0	2.0	8.0	0.0	2.0	2.0	2.0	8.0	0.0	2.0	2.0	2.0	8.0	0.0	2.0	2.0	2.0	8.0	0.0	2.5	4.0	2.0	10.0	1.0	2.5	4.0	2.0	10.0
27	play3	play	3	86.0	1.0	82.0	1.0	18.5	20.0	16.0	3.6666666666666665	19.5	20.0	18.0	1.0000000000000009	2.5	4.0	0.0	10.0	3.6666666666666665	2.0	4.0	0.0	8.0	2.6666666666666665	2.0	2.0	2.0	8.0	0.0	2.0	2.0	2.0	8.0	0.0	2.0	2.0	2.0	8.0	0.0	2.0	2.0	2.0	8.0	0.0	2.0	2.0	2.0	8.0
28	del3	del	3	48.0	0.0	110.0	1.0	28.0	34.0	16.0	72.0	12.5	30.0	2.0	153.0	2.0	2.0	2.0	8.0	0.0	1.5	4.0	0.0	6.0	3.6666666666666665	1.0	2.0	0.0	4.0	1.3333333333333333	0.5	2.0	0.0	2.0	1.0000000000000002	1.5	2.0	0.0	6.0	1.0000000000000002	1.5	4.0	0.0	6.0	3.6666666666666665	1.0	2.0	0.0	4.0
28	play3	play	3	84.0	1.0	84.0	1.0	19.0	20.0	16.0	3.999999999999999	19.0	20.0	18.0	1.3333333333333333	2.0	4.0	0.0	8.0	2.6666666666666665	3.0	4.0	2.0	12.0	1.3333333333333333	3.0	4.0	2.0	12.0	1.3333333333333333	3.5	4.0	2.0	14.0	1.0	3.0	4.0	2.0	12.0	1.3333333333333333	2.0	2.0	2.0	8.0	0.0	2.0	4.0	0.0	8.0
29	del3	del	3	54.0	0.0	64.0	0.0	26.5	38.0	16.0	105.0	24.0	38.0	12.0	194.66666666666663	2.5	4.0	2.0	10.0	1.0	1.5	4.0	0.0	6.0	3.6666666666666665	1.0	2.0	0.0	4.0	1.3333333333333333	1.0	2.0	0.0	4.0	1.3333333333333333	1.0	2.0	0.0	4.0	1.3333333333333333	1.0	2.0	0.0	4.0	1.3333333333333333	1.0	2.0	0.0	4.0
30	del3	del	3	152.0	1.0	98.0	1.0	2.0	4.0	0.0	2.6666666666666665	15.5	22.0	2.0	83.66666666666667	3.0	4.0	2.0	12.0	1.3333333333333333	4.0	4.0	4.0	16.0	0.0	3.5	4.0	2.0	14.0	1.0	3.5	4.0	2.0	14.0	1.0	4.0	4.0	4.0	16.0	0.0	4.0	4.0	4.0	16.0	0.0	4.0	4.0	4.0	16.0
21	del3	del	3	98.0	1.0	106.0	1.0	15.5	28.0	4.0	129.0	13.5	20.0	4.0	62.33333333333334	1.5	2.0	0.0	6.0	1.0	2.0	4.0	0.0	8.0	2.6666666666666665	2.0	4.0	0.0	8.0	2.6666666666666665	2.0	4.0	0.0	8.0	2.6666666666666665	2.5	4.0	0.0	10.0	3.6666666666666665	3.0	4.0	2.0	12.0	1.3333333333333333	2.5	4.0	0.0	10.0
11	del3	del	3	40.0	0.0	2.0	0.0	30.0	40.0	20.0	133.33333333333334	39.5	40.0	38.0	0.9999999999999988	1.0	2.0	0.0	4.0	1.3333333333333333	1.0	2.0	0.0	4.0	1.3333333333333333	1.0	2.0	0.0	4.0	1.3333333333333333	1.0	2.0	0.0	4.0	1.3333333333333333	1.0	2.0	0.0	4.0	1.3333333333333333	1.0	2.0	0.0	4.0	1.3333333333333333	1.0	2.0	0.0	4.0
18	del3	del	3	114.0	1.0	110.0	1.0	11.5	20.0	2.0	54.333333333333336	12.5	24.0	0.0	150.33333333333334	2.0	2.0	2.0	8.0	0.0	3.0	4.0	2.0	12.0	1.3333333333333333	3.5	4.0	2.0	14.0	1.0	3.5	4.0	2.0	14.0	1.0	3.5	4.0	2.0	14.0	1.0	3.0	4.0	2.0	12.0	1.3333333333333333	2.5	4.0	2.0	10.0
4	del3	del	3	86.0	1.0	62.0	0.0	18.5	30.0	4.0	115.66666666666669	24.5	30.0	20.0	27.666666666666668	2.0	2.0	2.0	8.0	0.0	2.5	4.0	2.0	10.0	1.0	2.5	4.0	2.0	10.0	1.0	2.5	4.0	2.0	10.0	1.0	2.5	4.0	2.0	10.0	1.0	2.0	4.0	0.0	8.0	2.6666666666666665	2.0	4.0	0.0	8.0
8	del3	del	3	100.0	1.0	74.0	0.0	15.0	34.0	4.0	172.0	21.5	40.0	8.0	179.66666666666666	1.0	2.0	0.0	4.0	1.3333333333333333	2.5	4.0	2.0	10.0	1.0	3.0	4.0	2.0	12.0	1.3333333333333333	3.0	4.0	0.0	12.0	4.000000000000001	2.5	4.0	0.0	10.0	3.6666666666666665	3.0	4.0	0.0	12.0	4.000000000000001	2.5	4.0	0.0	10.0
7	del3	del	3	94.0	1.0	84.0	1.0	16.5	22.0	0.0	121.0	19.0	20.0	18.0	1.333333333333332	2.0	4.0	0.0	8.0	2.6666666666666665	2.5	4.0	2.0	10.0	1.0	2.5	4.0	2.0	10.0	1.0	2.5	4.0	2.0	10.0	1.0	2.5	4.0	2.0	10.0	1.0	2.5	4.0	2.0	10.0	1.0	2.5	4.0	2.0	10.0
2	del3	del	3	78.0	0.0	94.0	1.0	20.5	28.0	8.0	91.66666666666669	16.5	32.0	4.0	139.66666666666666	2.5	4.0	0.0	10.0	3.6666666666666665	2.5	4.0	2.0	10.0	1.0	3.0	4.0	2.0	12.0	1.3333333333333333	2.5	4.0	0.0	10.0	3.6666666666666665	2.5	4.0	0.0	10.0	3.6666666666666665	1.5	4.0	0.0	6.0	3.6666666666666665	1.0	2.0	0.0	4.0
8	play3	play	3	82.0	1.0	84.0	1.0	19.5	20.0	18.0	1.0000000000000009	19.0	20.0	16.0	3.999999999999999	2.0	2.0	2.0	8.0	0.0	2.0	2.0	2.0	8.0	0.0	2.0	2.0	2.0	8.0	0.0	2.0	2.0	2.0	8.0	0.0	2.0	2.0	2.0	8.0	0.0	2.0	2.0	2.0	8.0	0.0	2.0	2.0	2.0	8.0
6	play3	play	3	84.0	1.0	80.0	1.0	19.0	20.0	16.0	3.999999999999999	20.0	22.0	18.0	2.6666666666666665	3.0	4.0	2.0	12.0	1.3333333333333333	3.0	4.0	2.0	12.0	1.3333333333333333	3.5	4.0	2.0	14.0	1.0	3.5	4.0	2.0	14.0	1.0	1.0	2.0	0.0	4.0	1.3333333333333333	1.5	4.0	0.0	6.0	3.6666666666666674	1.0	2.0	0.0	4.0
6	del3	del	3	50.0	0.0	98.0	1.0	27.5	36.0	6.0	206.33333333333337	15.5	22.0	0.0	110.33333333333331	2.5	4.0	2.0	10.0	1.0	0.5	2.0	0.0	2.0	1.0000000000000002	2.5	4.0	0.0	10.0	3.6666666666666665	1.0	2.0	0.0	4.0	1.3333333333333333	1.0	4.0	0.0	4.0	4.000000000000001	1.0	4.0	0.0	4.0	4.000000000000001	1.0	4.0	0.0	4.0
5	play3	play	3	80.0	1.0	80.0	1.0	20.0	22.0	18.0	2.6666666666666665	20.0	22.0	18.0	2.6666666666666665	3.0	4.0	2.0	12.0	1.3333333333333333	3.0	4.0	2.0	12.0	1.3333333333333333	3.5	4.0	2.0	14.0	1.0	3.0	4.0	0.0	12.0	4.000000000000001	4.0	4.0	4.0	16.0	0.0	3.5	4.0	2.0	14.0	1.0	0.0	0.0	0.0	0.0
3	del3	del	3	78.0	0.0	68.0	0.0	20.5	38.0	4.0	193.0	23.0	32.0	14.0	86.66666666666667	1.5	2.0	0.0	6.0	1.0	2.0	4.0	0.0	8.0	2.6666666666666665	2.0	4.0	0.0	8.0	2.6666666666666665	2.0	4.0	0.0	8.0	2.6666666666666665	2.0	4.0	0.0	8.0	2.6666666666666665	2.0	4.0	0.0	8.0	2.6666666666666665	2.0	4.0	0.0	8.0
9	del3	del	3	92.0	1.0	70.0	0.0	17.0	38.0	6.0	228.0	22.5	40.0	2.0	267.6666666666667	1.5	2.0	0.0	6.0	1.0	3.0	4.0	2.0	12.0	1.3333333333333333	3.0	4.0	0.0	12.0	4.0	2.5	4.0	0.0	10.0	3.6666666666666665	2.5	4.0	0.0	10.0	3.6666666666666665	2.5	4.0	0.0	10.0	3.6666666666666665	2.5	4.0	0.0	10.0
9	play3	play	3	92.0	1.0	84.0	1.0	17.0	22.0	12.0	22.666666666666668	19.0	36.0	10.0	140.0	2.0	4.0	0.0	8.0	2.6666666666666665	4.0	4.0	4.0	16.0	0.0	4.0	4.0	4.0	16.0	0.0	4.0	4.0	4.0	16.0	0.0	3.0	4.0	0.0	12.0	4.0	2.5	4.0	0.0	10.0	3.6666666666666665	1.5	2.0	0.0	6.0
5	del3	del	3	82.0	1.0	80.0	1.0	19.5	22.0	18.0	3.666666666666666	20.0	22.0	18.0	2.6666666666666665	2.0	4.0	0.0	8.0	2.6666666666666665	2.5	4.0	2.0	10.0	1.0	2.0	2.0	2.0	8.0	0.0	2.0	2.0	2.0	8.0	0.0	2.0	2.0	2.0	8.0	0.0	2.0	2.0	2.0	8.0	0.0	2.0	2.0	2.0	8.0
3	play3	play	3	74.0	0.0	18.0	0.0	21.5	28.0	16.0	25.0	35.5	40.0	30.0	17.000000000000004	3.0	4.0	2.0	12.0	1.3333333333333333	3.0	4.0	2.0	12.0	1.3333333333333333	2.5	4.0	2.0	10.0	1.0	2.5	4.0	2.0	10.0	1.0	0.5	2.0	0.0	2.0	1.0000000000000002	1.0	2.0	0.0	4.0	1.3333333333333333	2.0	4.0	0.0	8.0
10	play3	play	3	86.0	1.0	82.0	1.0	18.5	20.0	16.0	3.666666666666666	19.5	20.0	18.0	0.9999999999999994	3.0	4.0	2.0	12.0	1.3333333333333333	3.5	4.0	2.0	14.0	1.0	3.0	4.0	2.0	12.0	1.3333333333333333	2.0	2.0	2.0	8.0	0.0	2.5	4.0	2.0	10.0	1.0	2.0	2.0	2.0	8.0	0.0	1.5	2.0	0.0	6.0
7	play3	play	3	64.0	0.0	34.0	0.0	24.0	36.0	16.0	74.66666666666667	31.5	38.0	22.0	46.33333333333332	2.5	4.0	0.0	10.0	3.6666666666666665	2.5	4.0	0.0	10.0	3.6666666666666674	3.0	4.0	2.0	12.0	1.3333333333333333	2.0	4.0	0.0	8.0	2.6666666666666665	1.5	4.0	0.0	6.0	3.6666666666666665	0.5	2.0	0.0	2.0	1.0000000000000002	1.0	2.0	0.0	4.0
27	play5	play	5	80.0	1.0	83.0	1.0	20.0	22.0	17.0	4.666666666666668	19.25	20.0	17.0	2.25	1.5	2.0	1.0	6.0	0.3333333333333333	2.75	4.0	2.0	11.0	0.9166666666666666	2.25	4.0	1.0	9.0	1.5833333333333333	2.25	3.0	2.0	9.0	0.25	2.25	3.0	2.0	9.0	0.25	2.0	2.0	2.0	8.0	0.0	1.5	2.0	0.0	6.0
30	del5	del	5	69.0	0.0	84.0	1.0	22.75	27.0	21.0	8.249999999999998	19.0	20.0	18.0	0.6666666666666666	1.75	2.0	1.0	7.0	0.25	1.75	2.0	1.0	7.0	0.25	1.75	2.0	1.0	7.0	0.25	1.75	2.0	1.0	7.0	0.25	1.75	2.0	1.0	7.0	0.25	1.75	2.0	1.0	7.0	0.25	1.75	2.0	1.0	7.0
2	play5	play	5	80.0	1.0	81.0	1.0	20.0	30.0	10.0	69.33333333333334	19.75	27.0	12.0	37.583333333333336	2.0	3.0	1.0	8.0	0.6666666666666666	2.5	4.0	2.0	10.0	1.0	2.0	3.0	1.0	8.0	0.6666666666666666	1.5	2.0	1.0	6.0	0.3333333333333333	2.25	4.0	1.0	9.0	1.5833333333333333	2.25	4.0	0.0	9.0	2.9166666666666665	1.25	2.0	0.0	5.0
3	del5	del	5	73.0	0.0	65.0	0.0	21.75	25.0	18.0	8.916666666666664	23.75	27.0	21.0	6.250000000000001	1.75	3.0	1.0	7.0	0.9166666666666669	2.25	3.0	1.0	9.0	0.9166666666666666	2.0	3.0	1.0	8.0	0.6666666666666666	1.75	2.0	1.0	7.0	0.25	1.75	2.0	1.0	7.0	0.25	1.75	2.0	1.0	7.0	0.25	1.75	2.0	1.0	7.0
26	play5	play	5	81.0	1.0	80.0	1.0	19.75	25.0	18.0	12.25	20.0	25.0	17.0	12.666666666666664	2.25	4.0	1.0	9.0	1.5833333333333333	1.5	3.0	0.0	6.0	1.6666666666666667	2.75	4.0	2.0	11.0	0.9166666666666666	1.75	3.0	1.0	7.0	0.9166666666666666	2.0	3.0	1.0	8.0	0.6666666666666666	2.5	3.0	2.0	10.0	0.3333333333333333	2.0	3.0	1.0	8.0
2	del5	del	5	87.0	1.0	83.0	1.0	18.25	22.0	14.0	10.916666666666664	19.25	22.0	14.0	14.250000000000002	2.5	4.0	1.0	10.0	1.6666666666666667	2.5	3.0	2.0	10.0	0.3333333333333333	2.25	3.0	2.0	9.0	0.25	2.0	2.0	2.0	8.0	0.0	2.0	2.0	2.0	8.0	0.0	2.0	2.0	2.0	8.0	0.0	1.75	2.0	1.0	7.0
26	del5	del	5	71.0	0.0	69.0	0.0	22.25	33.0	12.0	79.58333333333334	22.75	39.0	15.0	121.58333333333331	2.75	3.0	2.0	11.0	0.2499999999999999	1.25	2.0	0.0	5.0	0.9166666666666669	2.25	4.0	1.0	9.0	1.5833333333333333	0.75	1.0	0.0	3.0	0.25	2.25	4.0	1.0	9.0	1.5833333333333333	0.75	1.0	0.0	3.0	0.25	2.25	4.0	1.0	9.0
1	play5	play	5	82.0	1.0	86.0	1.0	19.5	23.0	14.0	16.333333333333332	18.5	22.0	13.0	14.999999999999998	3.5	4.0	2.0	14.0	1.0	3.0	4.0	2.0	12.0	0.6666666666666666	3.0	4.0	2.0	12.0	0.6666666666666666	2.5	3.0	2.0	10.0	0.3333333333333333	2.0	3.0	1.0	8.0	0.6666666666666666	1.75	3.0	1.0	7.0	0.9166666666666666	2.25	4.0	1.0	9.0
27	del5	del	5	92.0	1.0	84.0	1.0	17.0	29.0	6.0	90.0	19.0	22.0	13.0	18.0	2.5	3.0	2.0	10.0	0.3333333333333333	2.5	3.0	1.0	10.0	1.0	2.25	3.0	1.0	9.0	0.9166666666666666	2.25	3.0	1.0	9.0	0.9166666666666666	2.25	3.0	1.0	9.0	0.9166666666666666	2.25	3.0	1.0	9.0	0.9166666666666666	2.5	4.0	1.0	10.0
11	del5	del	5	96.0	1.0	94.0	1.0	16.0	33.0	7.0	136.66666666666666	16.5	29.0	7.0	84.33333333333333	2.25	3.0	2.0	9.0	0.25	2.75	4.0	2.0	11.0	0.9166666666666666	2.75	4.0	0.0	11.0	3.583333333333334	3.0	4.0	2.0	12.0	0.6666666666666666	2.25	4.0	0.0	9.0	2.9166666666666665	2.5	4.0	0.0	10.0	3.0	2.5	4.0	0.0	10.0
31	del5	del	5	101.0	1.0	86.0	1.0	14.75	27.0	8.0	70.91666666666667	18.5	26.0	8.0	57.66666666666666	3.25	4.0	2.0	13.0	0.9166666666666666	3.25	4.0	1.0	13.0	2.25	2.75	4.0	0.0	11.0	3.583333333333334	2.5	4.0	0.0	10.0	3.0	2.5	4.0	1.0	10.0	1.6666666666666663	2.0	3.0	1.0	8.0	1.3333333333333333	2.25	3.0	1.0	9.0
49	del5	del	5	79.0	0.0	91.0	1.0	20.25	24.0	17.0	8.250000000000002	17.25	20.0	14.0	6.25	1.75	2.0	1.0	7.0	0.25	2.0	3.0	1.0	8.0	0.6666666666666666	2.0	3.0	1.0	8.0	0.6666666666666666	2.0	3.0	1.0	8.0	0.6666666666666666	2.0	3.0	1.0	8.0	0.6666666666666666	2.0	3.0	1.0	8.0	0.6666666666666666	2.0	3.0	1.0	8.0
48	del5	del	5	83.0	1.0	86.0	1.0	19.25	25.0	15.0	18.916666666666668	18.5	21.0	15.0	7.0	2.25	3.0	2.0	9.0	0.25	2.0	3.0	1.0	8.0	0.6666666666666666	2.0	3.0	1.0	8.0	0.6666666666666666	2.0	3.0	1.0	8.0	0.6666666666666666	2.0	3.0	1.0	8.0	0.6666666666666666	2.0	3.0	1.0	8.0	0.6666666666666666	1.75	2.0	1.0	7.0
46	del5	del	5	76.0	0.0	83.0	1.0	21.0	27.0	14.0	30.00000000000001	19.25	26.0	13.0	34.25000000000001	3.0	4.0	2.0	12.0	1.3333333333333333	1.5	2.0	1.0	6.0	0.3333333333333333	1.75	2.0	1.0	7.0	0.25	2.25	4.0	1.0	9.0	1.5833333333333333	2.25	4.0	1.0	9.0	1.5833333333333333	2.25	4.0	1.0	9.0	1.5833333333333333	1.5	2.0	1.0	6.0
45	del5	del	5	106.0	1.0	87.0	1.0	13.5	32.0	0.0	211.66666666666663	18.25	27.0	7.0	72.91666666666667	3.5	4.0	2.0	14.0	1.0	3.0	4.0	1.0	12.0	2.0	3.0	4.0	1.0	12.0	2.0	3.0	4.0	1.0	12.0	2.0	3.0	4.0	1.0	12.0	2.0	3.0	4.0	1.0	12.0	2.0	3.0	4.0	1.0	12.0
44	del5	del	5	83.0	1.0	76.0	0.0	19.25	28.0	9.0	93.58333333333331	21.0	26.0	15.0	28.666666666666668	2.0	4.0	1.0	8.0	2.0000000000000004	2.5	3.0	2.0	10.0	0.3333333333333333	2.0	3.0	1.0	8.0	1.3333333333333333	2.5	3.0	2.0	10.0	0.3333333333333333	2.0	3.0	1.0	8.0	1.3333333333333333	2.25	3.0	1.0	9.0	0.9166666666666666	2.0	3.0	1.0	8.0
43	del5	del	5	44.0	0.0	82.0	1.0	29.0	30.0	28.0	0.6666666666666661	19.5	28.0	12.0	49.0	1.75	3.0	1.0	7.0	0.9166666666666666	1.25	2.0	1.0	5.0	0.25	1.0	1.0	1.0	4.0	0.0	1.0	1.0	1.0	4.0	0.0	1.0	1.0	1.0	4.0	0.0	1.0	1.0	1.0	4.0	0.0	1.0	1.0	1.0	4.0
42	del5	del	5	64.0	0.0	64.0	0.0	24.0	26.0	23.0	1.999999999999999	24.0	34.0	17.0	71.33333333333333	2.25	4.0	1.0	9.0	1.5833333333333333	1.75	3.0	1.0	7.0	0.9166666666666666	1.25	2.0	1.0	5.0	0.25	1.5	2.0	1.0	6.0	0.3333333333333333	2.0	2.0	2.0	8.0	0.0	1.5	2.0	1.0	6.0	0.3333333333333333	1.0	1.0	1.0	4.0
41	del5	del	5	69.0	0.0	74.0	0.0	22.75	40.0	9.0	218.25	21.5	40.0	13.0	159.0	1.75	4.0	0.0	7.0	2.9166666666666665	1.5	3.0	0.0	6.0	1.6666666666666667	1.75	3.0	0.0	7.0	2.25	1.75	3.0	0.0	7.0	2.25	1.75	3.0	0.0	7.0	2.25	1.75	3.0	0.0	7.0	2.25	1.75	3.0	0.0	7.0
40	del5	del	5	75.0	0.0	88.0	1.0	21.25	29.0	16.0	30.25	18.0	34.0	3.0	198.0	2.0	2.0	2.0	8.0	0.0	1.75	2.0	1.0	7.0	0.25	1.75	2.0	1.0	7.0	0.25	1.75	2.0	1.0	7.0	0.25	1.75	2.0	1.0	7.0	0.25	1.75	2.0	1.0	7.0	0.25	2.0	3.0	1.0	8.0
39	del5	del	5	86.0	1.0	91.0	1.0	18.5	27.0	5.0	95.0	17.25	23.0	13.0	17.583333333333336	2.0	4.0	1.0	8.0	2.0	2.25	4.0	1.0	9.0	1.5833333333333333	2.25	4.0	1.0	9.0	1.5833333333333333	2.25	4.0	1.0	9.0	1.5833333333333333	2.25	4.0	1.0	9.0	1.5833333333333333	2.0	4.0	1.0	8.0	2.0000000000000004	2.0	3.0	1.0	8.0
38	del5	del	5	59.0	0.0	99.0	1.0	25.25	32.0	20.0	24.91666666666666	15.25	25.0	5.0	66.91666666666667	1.75	2.0	1.0	7.0	0.25	1.75	3.0	0.0	7.0	1.5833333333333333	1.5	2.0	0.0	6.0	1.0	1.25	2.0	0.0	5.0	0.9166666666666666	1.0	2.0	0.0	4.0	0.6666666666666666	1.5	2.0	1.0	6.0	0.3333333333333333	2.0	2.0	2.0	8.0
37	del5	del	5	71.0	0.0	85.0	1.0	22.25	29.0	20.0	20.25	18.75	22.0	13.0	15.583333333333336	2.0	2.0	2.0	8.0	0.0	1.75	2.0	1.0	7.0	0.25	1.75	2.0	1.0	7.0	0.25	1.75	2.0	1.0	7.0	0.25	1.75	2.0	1.0	7.0	0.25	1.75	2.0	1.0	7.0	0.25	1.75	2.0	1.0	7.0
36	del5	del	5	79.0	0.0	79.0	0.0	20.25	31.0	14.0	55.583333333333336	20.25	29.0	13.0	44.91666666666666	2.5	4.0	1.0	10.0	1.6666666666666667	2.0	3.0	1.0	8.0	0.6666666666666666	2.0	3.0	1.0	8.0	0.6666666666666666	2.0	3.0	1.0	8.0	0.6666666666666666	2.0	3.0	1.0	8.0	0.6666666666666666	2.0	3.0	1.0	8.0	0.6666666666666666	2.0	3.0	1.0	8.0
35	del5	del	5	87.0	1.0	49.0	0.0	18.25	27.0	0.0	152.25	27.75	40.0	13.0	123.58333333333331	1.75	4.0	0.0	7.0	2.9166666666666665	2.5	4.0	2.0	10.0	1.0	2.0	4.0	1.0	8.0	2.0000000000000004	2.5	4.0	2.0	10.0	1.0	2.0	4.0	1.0	8.0	2.0000000000000004	2.5	4.0	2.0	10.0	1.0	2.0	4.0	1.0	8.0
34	del5	del	5	87.0	1.0	65.0	0.0	18.25	30.0	4.0	118.91666666666669	23.75	28.0	19.0	14.25	2.75	4.0	2.0	11.0	0.9166666666666666	2.25	4.0	1.0	9.0	1.5833333333333333	2.25	4.0	1.0	9.0	2.25	2.5	4.0	1.0	10.0	1.6666666666666663	2.5	4.0	1.0	10.0	1.6666666666666663	2.5	4.0	1.0	10.0	1.6666666666666663	2.5	4.0	1.0	10.0
33	del5	del	5	87.0	1.0	78.0	0.0	18.25	22.0	12.0	18.916666666666668	20.5	36.0	4.0	171.66666666666666	1.5	2.0	0.0	6.0	1.0000000000000002	2.25	3.0	2.0	9.0	0.25	2.25	3.0	2.0	9.0	0.2499999999999999	2.25	3.0	2.0	9.0	0.2499999999999999	2.25	3.0	2.0	9.0	0.2499999999999999	2.25	3.0	2.0	9.0	0.2499999999999999	2.25	3.0	2.0	9.0
3	play5	play	5	88.0	1.0	78.0	0.0	18.0	25.0	10.0	58.0	20.5	25.0	16.0	13.666666666666666	3.25	4.0	2.0	13.0	0.9166666666666666	3.0	4.0	2.0	12.0	1.3333333333333333	2.75	4.0	2.0	11.0	0.9166666666666666	2.25	4.0	0.0	9.0	2.9166666666666665	2.25	4.0	1.0	9.0	1.5833333333333333	2.0	3.0	0.0	8.0	2.0	1.5	4.0	0.0	6.0
30	play5	play	5	86.0	1.0	83.0	1.0	18.5	20.0	17.0	1.6666666666666667	19.25	20.0	18.0	0.9166666666666666	2.75	4.0	0.0	11.0	3.5833333333333326	2.75	4.0	2.0	11.0	0.9166666666666666	2.5	4.0	2.0	10.0	1.0	1.5	2.0	0.0	6.0	1.0000000000000002	1.5	2.0	0.0	6.0	1.0000000000000002	1.75	2.0	1.0	7.0	0.25	2.5	4.0	2.0	10.0
32	del5	del	5	79.0	0.0	89.0	1.0	20.25	24.0	17.0	8.25	17.75	19.0	15.0	3.5833333333333344	2.5	3.0	2.0	10.0	0.3333333333333333	1.5	2.0	1.0	6.0	0.3333333333333333	1.5	2.0	1.0	6.0	0.3333333333333333	2.25	3.0	1.0	9.0	0.9166666666666666	2.5	3.0	2.0	10.0	0.3333333333333332	1.75	3.0	1.0	7.0	0.9166666666666666	1.5	2.0	1.0	6.0
23	del5	del	5	71.0	0.0	67.0	0.0	22.25	37.0	5.0	172.91666666666666	23.25	29.0	10.0	81.58333333333334	2.5	4.0	2.0	10.0	1.0	2.0	4.0	1.0	8.0	2.0	1.75	3.0	0.0	7.0	1.583333333333333	1.75	3.0	0.0	7.0	1.583333333333333	1.75	3.0	0.0	7.0	1.583333333333333	1.75	3.0	0.0	7.0	1.583333333333333	1.75	3.0	0.0	7.0
4	del5	del	5	69.0	0.0	72.0	0.0	22.75	39.0	12.0	134.25000000000003	22.0	40.0	0.0	288.6666666666667	1.5	2.0	1.0	6.0	0.3333333333333333	1.5	3.0	0.0	6.0	3.0	2.0	3.0	0.0	8.0	2.0	1.75	3.0	0.0	7.0	1.5833333333333337	1.75	3.0	0.0	7.0	1.5833333333333337	1.75	3.0	0.0	7.0	1.5833333333333337	1.75	3.0	0.0	7.0
8	del5	del	5	89.0	1.0	91.0	1.0	17.75	28.0	11.0	54.91666666666666	17.25	28.0	4.0	98.25	1.75	2.0	1.0	7.0	0.25	2.5	4.0	2.0	10.0	1.0	2.0	4.0	0.0	8.0	3.333333333333333	1.5	2.0	0.0	6.0	1.0	2.25	3.0	2.0	9.0	0.2499999999999999	2.25	3.0	2.0	9.0	0.25	2.25	3.0	2.0	9.0
16	del5	del	5	76.0	0.0	86.0	1.0	21.0	26.0	17.0	15.333333333333334	18.5	33.0	3.0	151.0	1.25	3.0	0.0	5.0	1.5833333333333333	2.0	3.0	1.0	8.0	0.6666666666666666	2.25	3.0	2.0	9.0	0.25	2.25	3.0	2.0	9.0	0.25	2.25	3.0	2.0	9.0	0.25	2.25	3.0	2.0	9.0	0.25	2.25	3.0	2.0	9.0
15	play5	play	5	82.0	1.0	80.0	1.0	19.5	22.0	15.0	9.666666666666664	20.0	22.0	19.0	2.0	2.75	4.0	1.0	11.0	2.25	3.75	4.0	3.0	15.0	0.25	3.75	4.0	3.0	15.0	0.25	3.25	4.0	2.0	13.0	0.9166666666666666	3.0	4.0	1.0	12.0	2.0	1.75	3.0	1.0	7.0	0.9166666666666666	1.25	2.0	1.0	5.0
15	del5	del	5	58.0	0.0	79.0	0.0	25.5	40.0	14.0	118.33333333333331	20.25	32.0	11.0	78.25	1.75	4.0	0.0	7.0	2.9166666666666665	1.0	2.0	0.0	4.0	0.6666666666666666	1.75	3.0	0.0	7.0	1.5833333333333333	1.25	3.0	0.0	5.0	1.5833333333333333	1.75	3.0	0.0	7.0	1.5833333333333333	1.25	3.0	0.0	5.0	1.5833333333333333	1.75	3.0	0.0	7.0
8	play5	play	5	81.0	1.0	81.0	1.0	19.75	23.0	16.0	14.25	19.75	22.0	17.0	6.916666666666667	3.5	4.0	2.0	14.0	1.0	3.5	4.0	2.0	14.0	1.0	3.25	4.0	2.0	13.0	0.9166666666666666	3.5	4.0	2.0	14.0	1.0	3.5	4.0	2.0	14.0	1.0	3.0	4.0	1.0	12.0	2.0	0.0	0.0	0.0	0.0
14	play5	play	5	67.0	0.0	85.0	1.0	23.25	30.0	17.0	28.916666666666668	18.75	25.0	13.0	32.25	1.75	3.0	0.0	7.0	2.25	2.5	3.0	2.0	10.0	0.3333333333333333	2.5	4.0	0.0	10.0	3.6666666666666665	2.0	4.0	1.0	8.0	2.0	1.25	4.0	0.0	5.0	3.5833333333333326	0.75	3.0	0.0	3.0	2.25	2.5	4.0	2.0	10.0
16	play5	play	5	90.0	1.0	88.0	1.0	17.5	26.0	12.0	38.33333333333333	18.0	21.0	12.0	16.666666666666668	3.0	4.0	2.0	12.0	1.3333333333333333	3.0	4.0	2.0	12.0	1.3333333333333333	3.0	4.0	2.0	12.0	1.3333333333333333	2.75	4.0	1.0	11.0	2.25	2.75	4.0	2.0	11.0	0.9166666666666666	2.75	4.0	2.0	11.0	0.9166666666666664	3.25	4.0	2.0	13.0
14	del5	del	5	84.0	1.0	80.0	1.0	19.0	28.0	9.0	62.0	20.0	30.0	10.0	66.66666666666667	2.25	4.0	1.0	9.0	1.5833333333333333	3.0	4.0	2.0	12.0	1.3333333333333333	2.0	4.0	0.0	8.0	2.6666666666666665	1.5	4.0	0.0	6.0	3.6666666666666665	2.25	3.0	2.0	9.0	0.2499999999999999	2.5	4.0	2.0	10.0	1.0	2.25	4.0	0.0	9.0
9	del5	del	5	84.0	1.0	69.0	0.0	19.0	24.0	11.0	32.66666666666667	22.75	28.0	16.0	32.916666666666664	2.0	3.0	1.0	8.0	0.6666666666666666	2.25	3.0	2.0	9.0	0.25	2.25	3.0	2.0	9.0	0.25	2.25	3.0	2.0	9.0	0.25	2.25	3.0	2.0	9.0	0.25	2.25	3.0	2.0	9.0	0.25	2.25	3.0	2.0	9.0
12	play5	play	5	83.0	1.0	82.0	1.0	19.25	21.0	14.0	12.25	19.5	23.0	14.0	14.999999999999998	2.5	4.0	2.0	10.0	1.0	2.25	3.0	2.0	9.0	0.25	1.75	2.0	1.0	7.0	0.25	2.25	4.0	1.0	9.0	1.583333333333333	2.5	4.0	2.0	10.0	1.0	2.0	3.0	1.0	8.0	0.6666666666666666	2.5	3.0	2.0	10.0
9	play5	play	5	88.0	1.0	83.0	1.0	18.0	25.0	8.0	64.66666666666667	19.25	26.0	8.0	74.25	2.25	3.0	1.0	9.0	0.9166666666666664	2.75	4.0	2.0	11.0	0.9166666666666666	2.5	4.0	2.0	10.0	1.0	3.0	3.0	3.0	12.0	0.0	1.5	3.0	0.0	6.0	1.6666666666666667	2.0	3.0	1.0	8.0	0.6666666666666666	2.0	4.0	1.0	8.0
12	del5	del	5	95.0	1.0	66.0	0.0	16.25	20.0	14.0	6.916666666666667	23.5	31.0	19.0	29.666666666666668	2.25	4.0	1.0	9.0	1.5833333333333333	2.0	3.0	1.0	8.0	0.6666666666666666	2.25	3.0	2.0	9.0	0.25	2.25	3.0	2.0	9.0	0.25	2.25	3.0	2.0	9.0	0.25	2.5	3.0	2.0	10.0	0.3333333333333332	2.75	3.0	2.0	11.0
10	del5	del	5	83.0	1.0	69.0	0.0	19.25	21.0	16.0	4.916666666666667	22.75	30.0	10.0	90.25	1.75	2.0	1.0	7.0	0.25	2.0	2.0	2.0	8.0	0.0	2.0	2.0	2.0	8.0	0.0	2.0	2.0	2.0	8.0	0.0	2.0	2.0	2.0	8.0	0.0	2.0	2.0	2.0	8.0	0.0	2.25	3.0	2.0	9.0
11	play5	play	5	86.0	1.0	80.0	1.0	18.5	21.0	14.0	9.66666666666667	20.0	21.0	19.0	0.6666666666666666	2.0	3.0	1.0	8.0	0.6666666666666666	3.25	4.0	2.0	13.0	0.9166666666666666	2.5	3.0	2.0	10.0	0.3333333333333332	2.25	3.0	2.0	9.0	0.25	2.5	4.0	2.0	10.0	1.0	2.25	4.0	1.0	9.0	1.5833333333333333	2.5	3.0	2.0	10.0
13	play5	play	5	81.0	1.0	83.0	1.0	19.75	33.0	8.0	105.58333333333331	19.25	27.0	10.0	48.91666666666666	3.0	4.0	2.0	12.0	1.3333333333333333	3.5	4.0	2.0	14.0	1.0	3.25	4.0	1.0	13.0	2.25	3.0	4.0	0.0	12.0	4.0	3.0	4.0	0.0	12.0	4.0	2.0	4.0	0.0	8.0	5.333333333333333	1.0	4.0	0.0	4.0
24	play5	play	5	85.0	1.0	80.0	1.0	18.75	25.0	15.0	20.250000000000004	20.0	25.0	16.0	18.0	3.25	4.0	2.0	13.0	0.9166666666666666	2.5	3.0	2.0	10.0	0.3333333333333333	2.25	3.0	1.0	9.0	0.9166666666666666	2.0	3.0	1.0	8.0	0.6666666666666666	1.5	2.0	1.0	6.0	0.3333333333333333	2.75	3.0	2.0	11.0	0.25	2.0	2.0	2.0	8.0
17	del5	del	5	69.0	0.0	68.0	0.0	22.75	30.0	12.0	62.25	23.0	29.0	14.0	48.66666666666666	1.5	2.0	1.0	6.0	0.3333333333333333	2.25	3.0	1.0	9.0	0.9166666666666666	1.5	2.0	1.0	6.0	0.3333333333333333	1.5	3.0	1.0	6.0	1.0000000000000002	1.75	3.0	1.0	7.0	0.9166666666666669	1.75	3.0	1.0	7.0	0.9166666666666669	1.75	3.0	1.0	7.0
50	del5	del	5	80.0	1.0	57.0	0.0	20.0	24.0	15.0	14.000000000000002	25.75	38.0	21.0	66.91666666666667	2.0	2.0	2.0	8.0	0.0	2.25	3.0	2.0	9.0	0.25	2.25	3.0	2.0	9.0	0.25	2.25	3.0	2.0	9.0	0.25	2.25	3.0	2.0	9.0	0.25	2.25	3.0	2.0	9.0	0.25	1.75	2.0	1.0	7.0
24	del5	del	5	58.0	0.0	71.0	0.0	25.5	30.0	20.0	17.666666666666668	22.25	29.0	20.0	20.25	1.75	2.0	1.0	7.0	0.25	1.75	3.0	1.0	7.0	0.9166666666666666	1.25	2.0	1.0	5.0	0.25	1.25	2.0	1.0	5.0	0.25	1.25	2.0	1.0	5.0	0.25	1.25	2.0	1.0	5.0	0.25	1.25	2.0	1.0	5.0
23	play5	play	5	86.0	1.0	83.0	1.0	18.5	25.0	8.0	55.0	19.25	30.0	5.0	110.91666666666669	2.75	4.0	2.0	11.0	0.9166666666666666	2.0	4.0	1.0	8.0	2.0	1.5	3.0	0.0	6.0	1.6666666666666667	1.75	3.0	0.0	7.0	1.5833333333333333	2.25	4.0	1.0	9.0	1.5833333333333333	1.25	2.0	1.0	5.0	0.25	2.25	4.0	1.0	9.0
4	play5	play	5	81.0	1.0	81.0	1.0	19.75	20.0	19.0	0.2499999999999997	19.75	20.0	19.0	0.2499999999999997	2.75	4.0	1.0	11.0	2.25	3.5	4.0	3.0	14.0	0.3333333333333333	3.25	4.0	1.0	13.0	2.25	3.25	4.0	1.0	13.0	2.25	3.75	4.0	3.0	15.0	0.2499999999999999	1.75	4.0	0.0	7.0	2.9166666666666665	1.75	4.0	0.0	7.0
10	play5	play	5	89.0	1.0	35.0	0.0	17.75	22.0	15.0	9.583333333333334	31.25	36.0	29.0	10.249999999999998	2.5	4.0	1.0	10.0	1.6666666666666667	2.25	3.0	2.0	9.0	0.25	2.0	2.0	2.0	8.0	0.0	2.0	3.0	1.0	8.0	0.6666666666666666	2.0	3.0	1.0	8.0	0.6666666666666666	2.5	3.0	2.0	10.0	0.3333333333333333	2.0	3.0	1.0	8.0
22	play5	play	5	80.0	1.0	80.0	1.0	20.0	26.0	16.0	18.666666666666668	20.0	23.0	18.0	4.666666666666667	3.0	4.0	2.0	12.0	0.6666666666666666	3.0	4.0	2.0	12.0	0.6666666666666666	3.25	4.0	3.0	13.0	0.25	2.25	3.0	1.0	9.0	0.9166666666666666	2.25	4.0	0.0	9.0	2.9166666666666665	2.25	4.0	1.0	9.0	2.25	2.5	3.0	2.0	10.0
22	del5	del	5	111.0	1.0	76.0	0.0	12.25	23.0	0.0	91.58333333333331	21.0	38.0	9.0	150.0	3.5	4.0	3.0	14.0	0.3333333333333332	2.25	4.0	0.0	9.0	2.9166666666666665	2.75	4.0	1.0	11.0	2.25	3.0	4.0	1.0	12.0	2.0	2.25	4.0	0.0	9.0	2.9166666666666665	3.25	4.0	2.0	13.0	0.9166666666666666	2.25	4.0	0.0	9.0
7	play5	play	5	74.0	0.0	83.0	1.0	21.5	26.0	16.0	19.666666666666668	19.25	24.0	10.0	40.91666666666666	3.0	4.0	2.0	12.0	1.3333333333333333	2.75	3.0	2.0	11.0	0.25	2.25	3.0	0.0	9.0	2.25	1.75	4.0	0.0	7.0	2.9166666666666665	2.25	4.0	1.0	9.0	2.25	2.0	4.0	0.0	8.0	2.6666666666666665	2.25	4.0	1.0	9.0
5	del5	del	5	81.0	1.0	83.0	1.0	19.75	24.0	18.0	8.25	19.25	24.0	16.0	11.58333333333333	2.75	4.0	2.0	11.0	0.9166666666666666	2.25	3.0	1.0	9.0	0.9166666666666666	1.75	2.0	1.0	7.0	0.25	1.75	2.0	1.0	7.0	0.25	1.75	2.0	1.0	7.0	0.25	2.0	2.0	2.0	8.0	0.0	2.0	2.0	2.0	8.0
21	del5	del	5	86.0	1.0	98.0	1.0	18.5	24.0	15.0	16.333333333333332	15.5	18.0	13.0	5.666666666666668	2.25	4.0	1.0	9.0	1.5833333333333333	3.0	4.0	2.0	12.0	1.3333333333333333	2.75	4.0	1.0	11.0	1.5833333333333333	2.5	3.0	1.0	10.0	1.0	2.0	3.0	1.0	8.0	0.6666666666666666	2.0	3.0	1.0	8.0	0.6666666666666666	2.0	3.0	1.0	8.0
20	del5	del	5	37.0	0.0	72.0	0.0	30.75	40.0	27.0	38.25	22.0	40.0	9.0	168.66666666666666	2.0	4.0	0.0	8.0	2.6666666666666665	1.25	2.0	0.0	5.0	0.9166666666666669	0.75	1.0	0.0	3.0	0.25	0.75	1.0	0.0	3.0	0.25	0.75	1.0	0.0	3.0	0.25	0.75	1.0	0.0	3.0	0.25	0.75	1.0	0.0	3.0
6	play5	play	5	87.0	1.0	87.0	1.0	18.25	22.0	12.0	18.916666666666668	18.25	24.0	10.0	34.916666666666664	2.25	3.0	1.0	9.0	0.9166666666666666	2.25	4.0	1.0	9.0	1.583333333333333	2.5	4.0	2.0	10.0	1.0	2.0	2.0	2.0	8.0	0.0	2.25	4.0	1.0	9.0	1.583333333333333	3.0	4.0	1.0	12.0	2.0	2.5	4.0	1.0	10.0
19	del5	del	5	83.0	1.0	90.0	1.0	19.25	21.0	17.0	2.9166666666666665	17.5	21.0	10.0	27.0	1.75	2.0	1.0	7.0	0.25	2.0	2.0	2.0	8.0	0.0	2.0	2.0	2.0	8.0	0.0	2.0	2.0	2.0	8.0	0.0	2.0	2.0	2.0	8.0	0.0	2.0	2.0	2.0	8.0	0.0	2.0	2.0	2.0	8.0
7	del5	del	5	74.0	0.0	91.0	1.0	21.5	29.0	14.0	65.66666666666667	17.25	23.0	11.0	25.58333333333334	2.75	4.0	2.0	11.0	0.9166666666666666	1.5	3.0	0.0	6.0	1.6666666666666667	2.0	4.0	1.0	8.0	2.0	2.25	4.0	1.0	9.0	2.25	1.0	3.0	0.0	4.0	2.0	2.25	4.0	0.0	9.0	4.250000000000001	1.5	4.0	0.0	6.0
18	del5	del	5	65.0	0.0	80.0	1.0	23.75	36.0	13.0	94.91666666666669	20.0	37.0	9.0	175.33333333333334	1.75	2.0	1.0	7.0	0.25	1.25	2.0	0.0	5.0	0.9166666666666666	1.75	3.0	0.0	7.0	1.5833333333333333	1.5	3.0	0.0	6.0	1.6666666666666667	1.5	3.0	0.0	6.0	1.6666666666666667	1.5	3.0	0.0	6.0	1.6666666666666667	1.5	3.0	0.0	6.0
21	play5	play	5	81.0	1.0	81.0	1.0	19.75	25.0	13.0	24.91666666666667	19.75	24.0	14.0	17.58333333333334	3.0	4.0	2.0	12.0	1.3333333333333333	3.0	4.0	2.0	12.0	1.3333333333333333	2.25	4.0	1.0	9.0	1.5833333333333333	2.25	4.0	1.0	9.0	1.5833333333333333	3.0	4.0	2.0	12.0	1.3333333333333333	2.5	4.0	2.0	10.0	1.0	2.0	2.0	2.0	8.0
51	del5	del	5	95.0	1.0	62.0	0.0	16.25	22.0	8.0	36.25	24.5	27.0	20.0	9.666666666666664	2.75	4.0	2.0	11.0	0.9166666666666666	3.0	4.0	2.0	12.0	0.6666666666666666	3.0	4.0	2.0	12.0	0.6666666666666666	3.0	4.0	2.0	12.0	0.6666666666666666	2.5	4.0	1.0	10.0	1.6666666666666667	2.25	4.0	1.0	9.0	1.5833333333333333	2.25	4.0	1.0	9.0
[truncated: 66 more columns]
