# Supplementary material for: Humans program artificial delegates to accurately solve collective-risk dilemmas but lack precision
Source: Proc Natl Acad Sci U S A. 2025 Jun 16;122(25):e2319942121. doi: 10.1073/pnas.2319942121 (PMC12207457; doi:10.1073/pnas.2319942121)
Supplement: Supplementary file 3 — Dataset S02 (CSV) [file pnas.2319942121.sd02.csv]

playerNr	groupNr	condition	g1Private	g1Public	g1success	g2Private	g2Public	g2success	actionG1R1	actionG1R2	actionG1R3	actionG1R4	actionG1R5	actionG1R6	actionG1R7	actionG1R8	actionG1R9	actionG1R10	actionG2R1	actionG2R2	actionG2R3	actionG2R4	actionG2R5	actionG2R6	actionG2R7	actionG2R8	actionG2R9	actionG2R10	start_action	s1row0	s1row1	s1row2	s1row3	s1row4	switch_tos2	s2row0	s2row1	s2row2	s2row3	s2row4	rev_start_action	rev_s1row0	rev_s1row1	rev_s1row2	rev_s1row3	rev_s1row4	rev_switch_tos2	rev_s2row0	rev_s2row1
108	21	play5	21.0	81.0	1.0	21.0	81.0	1.0	2.0	2.0	2.0	2.0	2.0	2.0	2.0	2.0	3.0	0.0	2.0	2.0	2.0	2.0	2.0	2.0	2.0	2.0	2.0	1.0	-1.0	-1.0	-1.0	-1.0	-1.0	-1.0	-1.0	-1.0	-1.0	-1.0	-1.0	-1.0	-1.0	-1.0	-1.0	-1.0	-1.0	-1.0	-1.0	-1.0	-1.0
61	16	play5	14.0	90.0	1.0	20.0	88.0	1.0	4.0	4.0	4.0	4.0	3.0	2.0	4.0	1.0	0.0	0.0	4.0	4.0	4.0	2.0	2.0	2.0	2.0	0.0	0.0	0.0	-1.0	-1.0	-1.0	-1.0	-1.0	-1.0	-1.0	-1.0	-1.0	-1.0	-1.0	-1.0	-1.0	-1.0	-1.0	-1.0	-1.0	-1.0	-1.0	-1.0	-1.0
33	14	play5	30.0	67.0	0.0	25.0	85.0	1.0	0.0	2.0	0.0	2.0	0.0	0.0	2.0	2.0	0.0	2.0	0.0	2.0	2.0	0.0	2.0	2.0	2.0	2.0	0.0	3.0	-1.0	-1.0	-1.0	-1.0	-1.0	-1.0	-1.0	-1.0	-1.0	-1.0	-1.0	-1.0	-1.0	-1.0	-1.0	-1.0	-1.0	-1.0	-1.0	-1.0	-1.0
34	11	play5	21.0	86.0	1.0	20.0	80.0	1.0	3.0	2.0	3.0	2.0	2.0	1.0	3.0	2.0	1.0	0.0	2.0	2.0	2.0	2.0	2.0	2.0	2.0	2.0	2.0	2.0	-1.0	-1.0	-1.0	-1.0	-1.0	-1.0	-1.0	-1.0	-1.0	-1.0	-1.0	-1.0	-1.0	-1.0	-1.0	-1.0	-1.0	-1.0	-1.0	-1.0	-1.0
35	10	play5	16.0	89.0	1.0	29.0	35.0	0.0	3.0	2.0	2.0	2.0	2.0	3.0	2.0	2.0	3.0	3.0	2.0	3.0	2.0	2.0	2.0	0.0	0.0	0.0	0.0	0.0	-1.0	-1.0	-1.0	-1.0	-1.0	-1.0	-1.0	-1.0	-1.0	-1.0	-1.0	-1.0	-1.0	-1.0	-1.0	-1.0	-1.0	-1.0	-1.0	-1.0	-1.0
37	13	play5	20.0	81.0	1.0	20.0	83.0	1.0	4.0	4.0	4.0	4.0	4.0	0.0	0.0	0.0	0.0	0.0	4.0	4.0	2.0	0.0	0.0	0.0	0.0	4.0	4.0	2.0	-1.0	-1.0	-1.0	-1.0	-1.0	-1.0	-1.0	-1.0	-1.0	-1.0	-1.0	-1.0	-1.0	-1.0	-1.0	-1.0	-1.0	-1.0	-1.0	-1.0	-1.0
38	10	play5	22.0	89.0	1.0	30.0	35.0	0.0	2.0	3.0	2.0	2.0	1.0	2.0	1.0	3.0	2.0	0.0	2.0	1.0	2.0	2.0	0.0	3.0	0.0	0.0	0.0	0.0	-1.0	-1.0	-1.0	-1.0	-1.0	-1.0	-1.0	-1.0	-1.0	-1.0	-1.0	-1.0	-1.0	-1.0	-1.0	-1.0	-1.0	-1.0	-1.0	-1.0	-1.0
39	15	play5	20.0	82.0	1.0	19.0	80.0	1.0	2.0	4.0	3.0	4.0	4.0	2.0	1.0	0.0	0.0	0.0	4.0	4.0	4.0	3.0	3.0	1.0	2.0	0.0	0.0	0.0	-1.0	-1.0	-1.0	-1.0	-1.0	-1.0	-1.0	-1.0	-1.0	-1.0	-1.0	-1.0	-1.0	-1.0	-1.0	-1.0	-1.0	-1.0	-1.0	-1.0	-1.0
40	12	play5	21.0	83.0	1.0	21.0	82.0	1.0	2.0	3.0	1.0	2.0	2.0	2.0	2.0	3.0	2.0	0.0	4.0	2.0	1.0	2.0	2.0	1.0	2.0	3.0	2.0	0.0	-1.0	-1.0	-1.0	-1.0	-1.0	-1.0	-1.0	-1.0	-1.0	-1.0	-1.0	-1.0	-1.0	-1.0	-1.0	-1.0	-1.0	-1.0	-1.0	-1.0	-1.0
41	16	play5	26.0	90.0	1.0	21.0	88.0	1.0	2.0	2.0	2.0	2.0	2.0	2.0	2.0	0.0	0.0	0.0	2.0	4.0	4.0	4.0	2.0	2.0	1.0	0.0	0.0	0.0	-1.0	-1.0	-1.0	-1.0	-1.0	-1.0	-1.0	-1.0	-1.0	-1.0	-1.0	-1.0	-1.0	-1.0	-1.0	-1.0	-1.0	-1.0	-1.0	-1.0	-1.0
42	9	play5	15.0	88.0	1.0	17.0	83.0	1.0	3.0	3.0	2.0	3.0	2.0	3.0	2.0	4.0	3.0	0.0	2.0	3.0	2.0	2.0	3.0	2.0	3.0	2.0	2.0	2.0	-1.0	-1.0	-1.0	-1.0	-1.0	-1.0	-1.0	-1.0	-1.0	-1.0	-1.0	-1.0	-1.0	-1.0	-1.0	-1.0	-1.0	-1.0	-1.0	-1.0	-1.0
43	9	play5	8.0	88.0	1.0	8.0	83.0	1.0	3.0	2.0	4.0	3.0	3.0	2.0	4.0	3.0	4.0	4.0	3.0	2.0	1.0	3.0	4.0	4.0	4.0	4.0	3.0	4.0	-1.0	-1.0	-1.0	-1.0	-1.0	-1.0	-1.0	-1.0	-1.0	-1.0	-1.0	-1.0	-1.0	-1.0	-1.0	-1.0	-1.0	-1.0	-1.0	-1.0	-1.0
45	7	play5	16.0	74.0	0.0	24.0	83.0	1.0	2.0	3.0	3.0	1.0	3.0	4.0	4.0	0.0	2.0	2.0	3.0	3.0	4.0	2.0	2.0	1.0	1.0	0.0	0.0	0.0	-1.0	-1.0	-1.0	-1.0	-1.0	-1.0	-1.0	-1.0	-1.0	-1.0	-1.0	-1.0	-1.0	-1.0	-1.0	-1.0	-1.0	-1.0	-1.0	-1.0	-1.0
48	14	play5	22.0	67.0	0.0	15.0	85.0	1.0	1.0	3.0	2.0	4.0	0.0	3.0	4.0	1.0	0.0	0.0	4.0	3.0	3.0	4.0	2.0	4.0	0.0	0.0	3.0	2.0	-1.0	-1.0	-1.0	-1.0	-1.0	-1.0	-1.0	-1.0	-1.0	-1.0	-1.0	-1.0	-1.0	-1.0	-1.0	-1.0	-1.0	-1.0	-1.0	-1.0	-1.0
51	7	play5	26.0	74.0	0.0	10.0	83.0	1.0	4.0	2.0	0.0	0.0	4.0	0.0	1.0	0.0	3.0	0.0	4.0	4.0	4.0	3.0	2.0	4.0	4.0	2.0	3.0	0.0	-1.0	-1.0	-1.0	-1.0	-1.0	-1.0	-1.0	-1.0	-1.0	-1.0	-1.0	-1.0	-1.0	-1.0	-1.0	-1.0	-1.0	-1.0	-1.0	-1.0	-1.0
52	12	play5	21.0	83.0	1.0	23.0	82.0	1.0	4.0	2.0	2.0	1.0	2.0	1.0	3.0	2.0	1.0	1.0	1.0	2.0	2.0	1.0	3.0	1.0	2.0	2.0	1.0	2.0	-1.0	-1.0	-1.0	-1.0	-1.0	-1.0	-1.0	-1.0	-1.0	-1.0	-1.0	-1.0	-1.0	-1.0	-1.0	-1.0	-1.0	-1.0	-1.0	-1.0	-1.0
53	8	play5	23.0	81.0	1.0	22.0	81.0	1.0	4.0	2.0	4.0	4.0	2.0	1.0	0.0	0.0	0.0	0.0	4.0	4.0	2.0	3.0	1.0	1.0	1.0	1.0	1.0	0.0	-1.0	-1.0	-1.0	-1.0	-1.0	-1.0	-1.0	-1.0	-1.0	-1.0	-1.0	-1.0	-1.0	-1.0	-1.0	-1.0	-1.0	-1.0	-1.0	-1.0	-1.0
54	12	play5	14.0	83.0	1.0	14.0	82.0	1.0	2.0	2.0	2.0	4.0	4.0	3.0	3.0	2.0	2.0	2.0	4.0	3.0	2.0	2.0	4.0	3.0	2.0	2.0	2.0	2.0	-1.0	-1.0	-1.0	-1.0	-1.0	-1.0	-1.0	-1.0	-1.0	-1.0	-1.0	-1.0	-1.0	-1.0	-1.0	-1.0	-1.0	-1.0	-1.0	-1.0	-1.0
55	13	play5	18.0	81.0	1.0	27.0	83.0	1.0	2.0	4.0	4.0	4.0	4.0	4.0	0.0	0.0	0.0	0.0	0.0	2.0	1.0	4.0	0.0	0.0	4.0	2.0	0.0	0.0	-1.0	-1.0	-1.0	-1.0	-1.0	-1.0	-1.0	-1.0	-1.0	-1.0	-1.0	-1.0	-1.0	-1.0	-1.0	-1.0	-1.0	-1.0	-1.0	-1.0	-1.0
56	14	play5	24.0	67.0	0.0	22.0	85.0	1.0	3.0	3.0	4.0	1.0	1.0	0.0	2.0	2.0	0.0	0.0	3.0	2.0	2.0	2.0	1.0	0.0	2.0	1.0	3.0	2.0	-1.0	-1.0	-1.0	-1.0	-1.0	-1.0	-1.0	-1.0	-1.0	-1.0	-1.0	-1.0	-1.0	-1.0	-1.0	-1.0	-1.0	-1.0	-1.0	-1.0	-1.0
57	9	play5	25.0	88.0	1.0	26.0	83.0	1.0	2.0	2.0	2.0	3.0	1.0	2.0	1.0	2.0	0.0	0.0	2.0	2.0	0.0	1.0	2.0	3.0	2.0	1.0	0.0	1.0	-1.0	-1.0	-1.0	-1.0	-1.0	-1.0	-1.0	-1.0	-1.0	-1.0	-1.0	-1.0	-1.0	-1.0	-1.0	-1.0	-1.0	-1.0	-1.0	-1.0	-1.0
32	7	play5	24.0	74.0	0.0	23.0	83.0	1.0	2.0	3.0	3.0	2.0	1.0	2.0	2.0	0.0	0.0	1.0	2.0	2.0	3.0	3.0	3.0	2.0	1.0	0.0	0.0	1.0	-1.0	-1.0	-1.0	-1.0	-1.0	-1.0	-1.0	-1.0	-1.0	-1.0	-1.0	-1.0	-1.0	-1.0	-1.0	-1.0	-1.0	-1.0	-1.0	-1.0	-1.0
31	6	play5	12.0	87.0	1.0	10.0	87.0	1.0	1.0	1.0	2.0	2.0	2.0	4.0	4.0	4.0	4.0	4.0	2.0	4.0	4.0	4.0	4.0	4.0	4.0	4.0	0.0	0.0	-1.0	-1.0	-1.0	-1.0	-1.0	-1.0	-1.0	-1.0	-1.0	-1.0	-1.0	-1.0	-1.0	-1.0	-1.0	-1.0	-1.0	-1.0	-1.0	-1.0	-1.0
30	11	play5	14.0	86.0	1.0	20.0	80.0	1.0	2.0	4.0	3.0	2.0	4.0	4.0	3.0	2.0	2.0	0.0	3.0	2.0	2.0	2.0	2.0	2.0	2.0	2.0	1.0	2.0	-1.0	-1.0	-1.0	-1.0	-1.0	-1.0	-1.0	-1.0	-1.0	-1.0	-1.0	-1.0	-1.0	-1.0	-1.0	-1.0	-1.0	-1.0	-1.0	-1.0	-1.0
15	4	play5	20.0	81.0	1.0	19.0	81.0	1.0	2.0	3.0	1.0	1.0	4.0	4.0	4.0	1.0	0.0	0.0	3.0	3.0	3.0	1.0	1.0	2.0	4.0	1.0	1.0	2.0	-1.0	-1.0	-1.0	-1.0	-1.0	-1.0	-1.0	-1.0	-1.0	-1.0	-1.0	-1.0	-1.0	-1.0	-1.0	-1.0	-1.0	-1.0	-1.0	-1.0	-1.0
3	2	play5	22.0	80.0	1.0	20.0	81.0	1.0	3.0	2.0	3.0	1.0	4.0	3.0	0.0	0.0	2.0	0.0	3.0	3.0	3.0	4.0	1.0	0.0	4.0	0.0	0.0	2.0	-1.0	-1.0	-1.0	-1.0	-1.0	-1.0	-1.0	-1.0	-1.0	-1.0	-1.0	-1.0	-1.0	-1.0	-1.0	-1.0	-1.0	-1.0	-1.0	-1.0	-1.0
5	4	play5	19.0	81.0	1.0	20.0	81.0	1.0	4.0	4.0	4.0	4.0	4.0	1.0	0.0	0.0	0.0	0.0	4.0	4.0	4.0	4.0	4.0	0.0	0.0	0.0	0.0	0.0	-1.0	-1.0	-1.0	-1.0	-1.0	-1.0	-1.0	-1.0	-1.0	-1.0	-1.0	-1.0	-1.0	-1.0	-1.0	-1.0	-1.0	-1.0	-1.0	-1.0	-1.0
6	3	play5	25.0	88.0	1.0	25.0	78.0	0.0	4.0	4.0	2.0	0.0	1.0	0.0	0.0	4.0	0.0	0.0	4.0	4.0	2.0	0.0	0.0	1.0	4.0	0.0	0.0	0.0	-1.0	-1.0	-1.0	-1.0	-1.0	-1.0	-1.0	-1.0	-1.0	-1.0	-1.0	-1.0	-1.0	-1.0	-1.0	-1.0	-1.0	-1.0	-1.0	-1.0	-1.0
7	3	play5	10.0	88.0	1.0	21.0	78.0	0.0	3.0	4.0	4.0	3.0	4.0	3.0	0.0	2.0	3.0	4.0	0.0	0.0	4.0	4.0	1.0	3.0	3.0	1.0	1.0	2.0	-1.0	-1.0	-1.0	-1.0	-1.0	-1.0	-1.0	-1.0	-1.0	-1.0	-1.0	-1.0	-1.0	-1.0	-1.0	-1.0	-1.0	-1.0	-1.0	-1.0	-1.0
8	1	play5	22.0	82.0	1.0	20.0	86.0	1.0	2.0	3.0	2.0	2.0	3.0	2.0	2.0	1.0	0.0	1.0	0.0	2.0	2.0	2.0	2.0	2.0	3.0	3.0	2.0	2.0	-1.0	-1.0	-1.0	-1.0	-1.0	-1.0	-1.0	-1.0	-1.0	-1.0	-1.0	-1.0	-1.0	-1.0	-1.0	-1.0	-1.0	-1.0	-1.0	-1.0	-1.0
11	1	play5	23.0	82.0	1.0	22.0	86.0	1.0	4.0	2.0	3.0	3.0	1.0	1.0	2.0	1.0	0.0	0.0	2.0	2.0	2.0	2.0	2.0	2.0	2.0	2.0	0.0	2.0	-1.0	-1.0	-1.0	-1.0	-1.0	-1.0	-1.0	-1.0	-1.0	-1.0	-1.0	-1.0	-1.0	-1.0	-1.0	-1.0	-1.0	-1.0	-1.0	-1.0	-1.0
12	2	play5	30.0	80.0	1.0	27.0	81.0	1.0	1.0	2.0	1.0	1.0	1.0	0.0	1.0	1.0	2.0	0.0	2.0	1.0	1.0	1.0	1.0	2.0	1.0	2.0	0.0	2.0	-1.0	-1.0	-1.0	-1.0	-1.0	-1.0	-1.0	-1.0	-1.0	-1.0	-1.0	-1.0	-1.0	-1.0	-1.0	-1.0	-1.0	-1.0	-1.0	-1.0	-1.0
14	2	play5	10.0	80.0	1.0	12.0	81.0	1.0	2.0	4.0	2.0	2.0	2.0	4.0	2.0	4.0	4.0	4.0	4.0	4.0	4.0	2.0	2.0	2.0	2.0	2.0	4.0	2.0	-1.0	-1.0	-1.0	-1.0	-1.0	-1.0	-1.0	-1.0	-1.0	-1.0	-1.0	-1.0	-1.0	-1.0	-1.0	-1.0	-1.0	-1.0	-1.0	-1.0	-1.0
16	1	play5	19.0	82.0	1.0	19.0	86.0	1.0	4.0	4.0	4.0	2.0	2.0	1.0	1.0	2.0	0.0	1.0	2.0	2.0	2.0	2.0	4.0	2.0	2.0	2.0	2.0	1.0	-1.0	-1.0	-1.0	-1.0	-1.0	-1.0	-1.0	-1.0	-1.0	-1.0	-1.0	-1.0	-1.0	-1.0	-1.0	-1.0	-1.0	-1.0	-1.0	-1.0	-1.0
29	6	play5	22.0	87.0	1.0	24.0	87.0	1.0	2.0	2.0	2.0	2.0	1.0	1.0	3.0	3.0	2.0	0.0	4.0	4.0	4.0	4.0	0.0	0.0	0.0	0.0	0.0	0.0	-1.0	-1.0	-1.0	-1.0	-1.0	-1.0	-1.0	-1.0	-1.0	-1.0	-1.0	-1.0	-1.0	-1.0	-1.0	-1.0	-1.0	-1.0	-1.0	-1.0	-1.0
17	3	play5	24.0	88.0	1.0	20.0	78.0	0.0	2.0	2.0	2.0	2.0	2.0	2.0	2.0	2.0	0.0	0.0	2.0	2.0	2.0	2.0	2.0	2.0	2.0	2.0	2.0	2.0	-1.0	-1.0	-1.0	-1.0	-1.0	-1.0	-1.0	-1.0	-1.0	-1.0	-1.0	-1.0	-1.0	-1.0	-1.0	-1.0	-1.0	-1.0	-1.0	-1.0	-1.0
18	2	play5	18.0	80.0	1.0	20.0	81.0	1.0	2.0	2.0	2.0	2.0	2.0	2.0	2.0	2.0	2.0	4.0	2.0	2.0	2.0	2.0	2.0	2.0	2.0	2.0	2.0	2.0	-1.0	-1.0	-1.0	-1.0	-1.0	-1.0	-1.0	-1.0	-1.0	-1.0	-1.0	-1.0	-1.0	-1.0	-1.0	-1.0	-1.0	-1.0	-1.0	-1.0	-1.0
19	4	play5	20.0	81.0	1.0	20.0	81.0	1.0	1.0	3.0	4.0	4.0	3.0	2.0	3.0	0.0	0.0	0.0	3.0	4.0	3.0	4.0	3.0	1.0	2.0	0.0	0.0	0.0	-1.0	-1.0	-1.0	-1.0	-1.0	-1.0	-1.0	-1.0	-1.0	-1.0	-1.0	-1.0	-1.0	-1.0	-1.0	-1.0	-1.0	-1.0	-1.0	-1.0	-1.0
21	4	play5	20.0	81.0	1.0	20.0	81.0	1.0	4.0	4.0	4.0	4.0	4.0	0.0	0.0	0.0	0.0	0.0	4.0	4.0	4.0	4.0	4.0	0.0	0.0	0.0	0.0	0.0	-1.0	-1.0	-1.0	-1.0	-1.0	-1.0	-1.0	-1.0	-1.0	-1.0	-1.0	-1.0	-1.0	-1.0	-1.0	-1.0	-1.0	-1.0	-1.0	-1.0	-1.0
24	16	play5	18.0	90.0	1.0	19.0	88.0	1.0	2.0	2.0	2.0	1.0	2.0	3.0	3.0	3.0	3.0	1.0	2.0	2.0	4.0	1.0	2.0	2.0	3.0	2.0	1.0	2.0	-1.0	-1.0	-1.0	-1.0	-1.0	-1.0	-1.0	-1.0	-1.0	-1.0	-1.0	-1.0	-1.0	-1.0	-1.0	-1.0	-1.0	-1.0	-1.0	-1.0	-1.0
25	6	play5	20.0	87.0	1.0	20.0	87.0	1.0	3.0	4.0	2.0	2.0	4.0	4.0	1.0	0.0	0.0	0.0	2.0	4.0	4.0	4.0	4.0	2.0	0.0	0.0	0.0	0.0	-1.0	-1.0	-1.0	-1.0	-1.0	-1.0	-1.0	-1.0	-1.0	-1.0	-1.0	-1.0	-1.0	-1.0	-1.0	-1.0	-1.0	-1.0	-1.0	-1.0	-1.0
27	6	play5	19.0	87.0	1.0	19.0	87.0	1.0	3.0	2.0	4.0	2.0	2.0	3.0	2.0	1.0	2.0	0.0	4.0	4.0	4.0	4.0	4.0	1.0	0.0	0.0	0.0	0.0	-1.0	-1.0	-1.0	-1.0	-1.0	-1.0	-1.0	-1.0	-1.0	-1.0	-1.0	-1.0	-1.0	-1.0	-1.0	-1.0	-1.0	-1.0	-1.0	-1.0	-1.0
28	7	play5	20.0	74.0	0.0	20.0	83.0	1.0	4.0	3.0	3.0	4.0	1.0	2.0	2.0	1.0	0.0	0.0	4.0	4.0	4.0	3.0	4.0	1.0	0.0	0.0	0.0	0.0	-1.0	-1.0	-1.0	-1.0	-1.0	-1.0	-1.0	-1.0	-1.0	-1.0	-1.0	-1.0	-1.0	-1.0	-1.0	-1.0	-1.0	-1.0	-1.0	-1.0	-1.0
59	11	play5	20.0	86.0	1.0	19.0	80.0	1.0	1.0	3.0	2.0	2.0	2.0	2.0	2.0	2.0	2.0	2.0	2.0	2.0	2.0	2.0	2.0	2.0	2.0	2.0	2.0	3.0	-1.0	-1.0	-1.0	-1.0	-1.0	-1.0	-1.0	-1.0	-1.0	-1.0	-1.0	-1.0	-1.0	-1.0	-1.0	-1.0	-1.0	-1.0	-1.0	-1.0	-1.0
62	8	play5	17.0	81.0	1.0	18.0	81.0	1.0	4.0	4.0	3.0	4.0	4.0	4.0	0.0	0.0	0.0	0.0	4.0	4.0	4.0	2.0	4.0	1.0	0.0	2.0	1.0	0.0	-1.0	-1.0	-1.0	-1.0	-1.0	-1.0	-1.0	-1.0	-1.0	-1.0	-1.0	-1.0	-1.0	-1.0	-1.0	-1.0	-1.0	-1.0	-1.0	-1.0	-1.0
2	1	play5	14.0	82.0	1.0	13.0	86.0	1.0	4.0	3.0	3.0	3.0	2.0	3.0	4.0	3.0	0.0	1.0	4.0	2.0	2.0	2.0	2.0	2.0	4.0	2.0	3.0	4.0	-1.0	-1.0	-1.0	-1.0	-1.0	-1.0	-1.0	-1.0	-1.0	-1.0	-1.0	-1.0	-1.0	-1.0	-1.0	-1.0	-1.0	-1.0	-1.0	-1.0	-1.0
121	27	play5	21.0	80.0	1.0	20.0	83.0	1.0	1.0	4.0	1.0	3.0	2.0	2.0	0.0	1.0	3.0	2.0	2.0	2.0	2.0	2.0	2.0	2.0	4.0	1.0	1.0	2.0	-1.0	-1.0	-1.0	-1.0	-1.0	-1.0	-1.0	-1.0	-1.0	-1.0	-1.0	-1.0	-1.0	-1.0	-1.0	-1.0	-1.0	-1.0	-1.0	-1.0	-1.0
107	26	play5	18.0	81.0	1.0	17.0	80.0	1.0	2.0	1.0	3.0	2.0	2.0	3.0	3.0	4.0	2.0	0.0	3.0	2.0	2.0	3.0	2.0	2.0	3.0	3.0	2.0	1.0	-1.0	-1.0	-1.0	-1.0	-1.0	-1.0	-1.0	-1.0	-1.0	-1.0	-1.0	-1.0	-1.0	-1.0	-1.0	-1.0	-1.0	-1.0	-1.0	-1.0	-1.0
110	27	play5	17.0	80.0	1.0	17.0	83.0	1.0	2.0	3.0	4.0	2.0	3.0	2.0	2.0	1.0	2.0	2.0	1.0	4.0	3.0	2.0	2.0	2.0	2.0	2.0	1.0	4.0	-1.0	-1.0	-1.0	-1.0	-1.0	-1.0	-1.0	-1.0	-1.0	-1.0	-1.0	-1.0	-1.0	-1.0	-1.0	-1.0	-1.0	-1.0	-1.0	-1.0	-1.0
111	27	play5	20.0	80.0	1.0	20.0	83.0	1.0	2.0	2.0	2.0	2.0	2.0	2.0	2.0	2.0	2.0	2.0	2.0	2.0	2.0	2.0	2.0	2.0	2.0	2.0	2.0	2.0	-1.0	-1.0	-1.0	-1.0	-1.0	-1.0	-1.0	-1.0	-1.0	-1.0	-1.0	-1.0	-1.0	-1.0	-1.0	-1.0	-1.0	-1.0	-1.0	-1.0	-1.0
112	30	play5	18.0	86.0	1.0	19.0	83.0	1.0	4.0	2.0	2.0	2.0	2.0	2.0	2.0	2.0	2.0	2.0	3.0	2.0	2.0	2.0	2.0	2.0	2.0	2.0	2.0	2.0	-1.0	-1.0	-1.0	-1.0	-1.0	-1.0	-1.0	-1.0	-1.0	-1.0	-1.0	-1.0	-1.0	-1.0	-1.0	-1.0	-1.0	-1.0	-1.0	-1.0	-1.0
113	23	play5	19.0	86.0	1.0	19.0	83.0	1.0	2.0	1.0	1.0	2.0	2.0	2.0	3.0	2.0	3.0	3.0	2.0	3.0	2.0	3.0	4.0	3.0	2.0	1.0	0.0	1.0	-1.0	-1.0	-1.0	-1.0	-1.0	-1.0	-1.0	-1.0	-1.0	-1.0	-1.0	-1.0	-1.0	-1.0	-1.0	-1.0	-1.0	-1.0	-1.0	-1.0	-1.0
116	26	play5	18.0	81.0	1.0	20.0	80.0	1.0	4.0	2.0	2.0	1.0	3.0	2.0	2.0	4.0	2.0	0.0	3.0	4.0	2.0	2.0	1.0	3.0	4.0	1.0	0.0	0.0	-1.0	-1.0	-1.0	-1.0	-1.0	-1.0	-1.0	-1.0	-1.0	-1.0	-1.0	-1.0	-1.0	-1.0	-1.0	-1.0	-1.0	-1.0	-1.0	-1.0	-1.0
117	24	play5	25.0	85.0	1.0	22.0	80.0	1.0	2.0	2.0	2.0	2.0	1.0	2.0	2.0	1.0	1.0	0.0	2.0	2.0	2.0	2.0	2.0	1.0	1.0	2.0	1.0	3.0	-1.0	-1.0	-1.0	-1.0	-1.0	-1.0	-1.0	-1.0	-1.0	-1.0	-1.0	-1.0	-1.0	-1.0	-1.0	-1.0	-1.0	-1.0	-1.0	-1.0	-1.0
120	21	play5	25.0	81.0	1.0	24.0	81.0	1.0	2.0	2.0	2.0	2.0	2.0	2.0	2.0	1.0	0.0	0.0	2.0	2.0	2.0	2.0	2.0	2.0	2.0	2.0	0.0	0.0	-1.0	-1.0	-1.0	-1.0	-1.0	-1.0	-1.0	-1.0	-1.0	-1.0	-1.0	-1.0	-1.0	-1.0	-1.0	-1.0	-1.0	-1.0	-1.0	-1.0	-1.0
122	24	play5	15.0	85.0	1.0	16.0	80.0	1.0	4.0	3.0	3.0	3.0	2.0	3.0	2.0	2.0	2.0	1.0	2.0	2.0	3.0	3.0	3.0	2.0	2.0	2.0	2.0	3.0	-1.0	-1.0	-1.0	-1.0	-1.0	-1.0	-1.0	-1.0	-1.0	-1.0	-1.0	-1.0	-1.0	-1.0	-1.0	-1.0	-1.0	-1.0	-1.0	-1.0	-1.0
63	13	play5	8.0	81.0	1.0	10.0	83.0	1.0	4.0	4.0	4.0	4.0	4.0	4.0	4.0	4.0	0.0	0.0	4.0	4.0	4.0	4.0	4.0	0.0	0.0	4.0	4.0	2.0	-1.0	-1.0	-1.0	-1.0	-1.0	-1.0	-1.0	-1.0	-1.0	-1.0	-1.0	-1.0	-1.0	-1.0	-1.0	-1.0	-1.0	-1.0	-1.0	-1.0	-1.0
123	22	play5	26.0	80.0	1.0	23.0	80.0	1.0	3.0	2.0	3.0	2.0	0.0	1.0	2.0	1.0	0.0	0.0	3.0	2.0	3.0	3.0	2.0	2.0	1.0	1.0	0.0	0.0	-1.0	-1.0	-1.0	-1.0	-1.0	-1.0	-1.0	-1.0	-1.0	-1.0	-1.0	-1.0	-1.0	-1.0	-1.0	-1.0	-1.0	-1.0	-1.0	-1.0	-1.0
126	24	play5	19.0	85.0	1.0	25.0	80.0	1.0	3.0	2.0	1.0	1.0	2.0	3.0	2.0	4.0	3.0	0.0	2.0	1.0	3.0	1.0	1.0	1.0	1.0	2.0	1.0	2.0	-1.0	-1.0	-1.0	-1.0	-1.0	-1.0	-1.0	-1.0	-1.0	-1.0	-1.0	-1.0	-1.0	-1.0	-1.0	-1.0	-1.0	-1.0	-1.0	-1.0	-1.0
129	27	play5	22.0	80.0	1.0	20.0	83.0	1.0	1.0	2.0	2.0	2.0	2.0	2.0	2.0	2.0	2.0	1.0	2.0	2.0	2.0	2.0	2.0	2.0	2.0	2.0	2.0	2.0	-1.0	-1.0	-1.0	-1.0	-1.0	-1.0	-1.0	-1.0	-1.0	-1.0	-1.0	-1.0	-1.0	-1.0	-1.0	-1.0	-1.0	-1.0	-1.0	-1.0	-1.0
132	24	play5	16.0	85.0	1.0	17.0	80.0	1.0	4.0	3.0	3.0	2.0	1.0	3.0	2.0	3.0	2.0	1.0	3.0	2.0	2.0	2.0	2.0	2.0	3.0	2.0	2.0	3.0	-1.0	-1.0	-1.0	-1.0	-1.0	-1.0	-1.0	-1.0	-1.0	-1.0	-1.0	-1.0	-1.0	-1.0	-1.0	-1.0	-1.0	-1.0	-1.0	-1.0	-1.0
133	22	play5	18.0	80.0	1.0	19.0	80.0	1.0	3.0	3.0	4.0	3.0	2.0	1.0	3.0	3.0	0.0	0.0	3.0	4.0	3.0	2.0	3.0	3.0	1.0	2.0	0.0	0.0	-1.0	-1.0	-1.0	-1.0	-1.0	-1.0	-1.0	-1.0	-1.0	-1.0	-1.0	-1.0	-1.0	-1.0	-1.0	-1.0	-1.0	-1.0	-1.0	-1.0	-1.0
139	30	play5	19.0	86.0	1.0	20.0	83.0	1.0	4.0	4.0	4.0	0.0	0.0	2.0	2.0	2.0	2.0	1.0	2.0	2.0	2.0	2.0	2.0	2.0	2.0	2.0	2.0	2.0	-1.0	-1.0	-1.0	-1.0	-1.0	-1.0	-1.0	-1.0	-1.0	-1.0	-1.0	-1.0	-1.0	-1.0	-1.0	-1.0	-1.0	-1.0	-1.0	-1.0	-1.0
140	26	play5	25.0	81.0	1.0	25.0	80.0	1.0	1.0	0.0	2.0	3.0	1.0	2.0	1.0	2.0	3.0	0.0	2.0	4.0	1.0	0.0	2.0	1.0	2.0	2.0	1.0	0.0	-1.0	-1.0	-1.0	-1.0	-1.0	-1.0	-1.0	-1.0	-1.0	-1.0	-1.0	-1.0	-1.0	-1.0	-1.0	-1.0	-1.0	-1.0	-1.0	-1.0	-1.0
141	30	play5	17.0	86.0	1.0	18.0	83.0	1.0	3.0	3.0	2.0	2.0	2.0	1.0	4.0	2.0	1.0	3.0	3.0	2.0	2.0	3.0	1.0	2.0	2.0	4.0	1.0	2.0	-1.0	-1.0	-1.0	-1.0	-1.0	-1.0	-1.0	-1.0	-1.0	-1.0	-1.0	-1.0	-1.0	-1.0	-1.0	-1.0	-1.0	-1.0	-1.0	-1.0	-1.0
105	30	play5	20.0	86.0	1.0	20.0	83.0	1.0	0.0	2.0	2.0	2.0	2.0	2.0	2.0	2.0	2.0	4.0	2.0	2.0	2.0	2.0	2.0	2.0	2.0	2.0	2.0	2.0	-1.0	-1.0	-1.0	-1.0	-1.0	-1.0	-1.0	-1.0	-1.0	-1.0	-1.0	-1.0	-1.0	-1.0	-1.0	-1.0	-1.0	-1.0	-1.0	-1.0	-1.0
104	23	play5	25.0	86.0	1.0	30.0	83.0	1.0	3.0	1.0	0.0	2.0	2.0	1.0	1.0	1.0	0.0	4.0	0.0	1.0	1.0	1.0	2.0	0.0	1.0	2.0	1.0	1.0	-1.0	-1.0	-1.0	-1.0	-1.0	-1.0	-1.0	-1.0	-1.0	-1.0	-1.0	-1.0	-1.0	-1.0	-1.0	-1.0	-1.0	-1.0	-1.0	-1.0	-1.0
103	22	play5	16.0	80.0	1.0	18.0	80.0	1.0	4.0	3.0	3.0	1.0	4.0	4.0	3.0	2.0	0.0	0.0	4.0	3.0	3.0	3.0	3.0	3.0	2.0	1.0	0.0	0.0	-1.0	-1.0	-1.0	-1.0	-1.0	-1.0	-1.0	-1.0	-1.0	-1.0	-1.0	-1.0	-1.0	-1.0	-1.0	-1.0	-1.0	-1.0	-1.0	-1.0	-1.0
102	21	play5	13.0	81.0	1.0	14.0	81.0	1.0	4.0	4.0	4.0	4.0	4.0	2.0	2.0	2.0	1.0	0.0	4.0	2.0	4.0	2.0	2.0	2.0	4.0	4.0	1.0	1.0	-1.0	-1.0	-1.0	-1.0	-1.0	-1.0	-1.0	-1.0	-1.0	-1.0	-1.0	-1.0	-1.0	-1.0	-1.0	-1.0	-1.0	-1.0	-1.0	-1.0	-1.0
64	10	play5	15.0	89.0	1.0	30.0	35.0	0.0	4.0	2.0	2.0	3.0	2.0	2.0	2.0	3.0	3.0	2.0	1.0	2.0	2.0	1.0	2.0	1.0	1.0	0.0	0.0	0.0	-1.0	-1.0	-1.0	-1.0	-1.0	-1.0	-1.0	-1.0	-1.0	-1.0	-1.0	-1.0	-1.0	-1.0	-1.0	-1.0	-1.0	-1.0	-1.0	-1.0	-1.0
66	8	play5	16.0	81.0	1.0	17.0	81.0	1.0	4.0	4.0	4.0	4.0	4.0	4.0	0.0	0.0	0.0	0.0	4.0	4.0	4.0	4.0	2.0	2.0	1.0	1.0	1.0	0.0	-1.0	-1.0	-1.0	-1.0	-1.0	-1.0	-1.0	-1.0	-1.0	-1.0	-1.0	-1.0	-1.0	-1.0	-1.0	-1.0	-1.0	-1.0	-1.0	-1.0	-1.0
67	12	play5	21.0	83.0	1.0	20.0	82.0	1.0	2.0	2.0	2.0	2.0	2.0	2.0	2.0	2.0	2.0	1.0	2.0	2.0	2.0	2.0	2.0	2.0	2.0	2.0	2.0	2.0	-1.0	-1.0	-1.0	-1.0	-1.0	-1.0	-1.0	-1.0	-1.0	-1.0	-1.0	-1.0	-1.0	-1.0	-1.0	-1.0	-1.0	-1.0	-1.0	-1.0	-1.0
70	14	play5	17.0	67.0	0.0	13.0	85.0	1.0	3.0	2.0	4.0	1.0	4.0	0.0	2.0	4.0	3.0	0.0	4.0	3.0	2.0	3.0	1.0	3.0	3.0	2.0	3.0	3.0	-1.0	-1.0	-1.0	-1.0	-1.0	-1.0	-1.0	-1.0	-1.0	-1.0	-1.0	-1.0	-1.0	-1.0	-1.0	-1.0	-1.0	-1.0	-1.0	-1.0	-1.0
72	15	play5	15.0	82.0	1.0	19.0	80.0	1.0	4.0	4.0	4.0	2.0	3.0	3.0	2.0	1.0	0.0	2.0	1.0	3.0	2.0	4.0	3.0	4.0	2.0	1.0	1.0	0.0	-1.0	-1.0	-1.0	-1.0	-1.0	-1.0	-1.0	-1.0	-1.0	-1.0	-1.0	-1.0	-1.0	-1.0	-1.0	-1.0	-1.0	-1.0	-1.0	-1.0	-1.0
73	15	play5	21.0	82.0	1.0	22.0	80.0	1.0	4.0	4.0	4.0	4.0	1.0	1.0	1.0	0.0	0.0	0.0	4.0	4.0	4.0	4.0	1.0	1.0	0.0	0.0	0.0	0.0	-1.0	-1.0	-1.0	-1.0	-1.0	-1.0	-1.0	-1.0	-1.0	-1.0	-1.0	-1.0	-1.0	-1.0	-1.0	-1.0	-1.0	-1.0	-1.0	-1.0	-1.0
74	11	play5	19.0	86.0	1.0	21.0	80.0	1.0	2.0	4.0	2.0	3.0	2.0	2.0	2.0	2.0	1.0	1.0	2.0	2.0	2.0	2.0	2.0	2.0	2.0	1.0	2.0	2.0	-1.0	-1.0	-1.0	-1.0	-1.0	-1.0	-1.0	-1.0	-1.0	-1.0	-1.0	-1.0	-1.0	-1.0	-1.0	-1.0	-1.0	-1.0	-1.0	-1.0	-1.0
75	10	play5	18.0	89.0	1.0	36.0	35.0	0.0	1.0	2.0	2.0	1.0	3.0	3.0	3.0	2.0	3.0	2.0	2.0	1.0	0.0	1.0	0.0	0.0	0.0	0.0	0.0	0.0	-1.0	-1.0	-1.0	-1.0	-1.0	-1.0	-1.0	-1.0	-1.0	-1.0	-1.0	-1.0	-1.0	-1.0	-1.0	-1.0	-1.0	-1.0	-1.0	-1.0	-1.0
76	13	play5	33.0	81.0	1.0	20.0	83.0	1.0	2.0	2.0	1.0	0.0	0.0	0.0	0.0	2.0	0.0	0.0	2.0	1.0	2.0	2.0	2.0	0.0	3.0	4.0	3.0	1.0	-1.0	-1.0	-1.0	-1.0	-1.0	-1.0	-1.0	-1.0	-1.0	-1.0	-1.0	-1.0	-1.0	-1.0	-1.0	-1.0	-1.0	-1.0	-1.0	-1.0	-1.0
77	8	play5	23.0	81.0	1.0	22.0	81.0	1.0	2.0	4.0	2.0	2.0	4.0	3.0	0.0	0.0	0.0	0.0	4.0	2.0	3.0	1.0	1.0	1.0	3.0	2.0	1.0	0.0	-1.0	-1.0	-1.0	-1.0	-1.0	-1.0	-1.0	-1.0	-1.0	-1.0	-1.0	-1.0	-1.0	-1.0	-1.0	-1.0	-1.0	-1.0	-1.0	-1.0	-1.0
78	9	play5	24.0	88.0	1.0	26.0	83.0	1.0	1.0	4.0	2.0	3.0	0.0	1.0	1.0	1.0	1.0	2.0	0.0	0.0	1.0	2.0	4.0	4.0	1.0	1.0	1.0	0.0	-1.0	-1.0	-1.0	-1.0	-1.0	-1.0	-1.0	-1.0	-1.0	-1.0	-1.0	-1.0	-1.0	-1.0	-1.0	-1.0	-1.0	-1.0	-1.0	-1.0	-1.0
80	16	play5	12.0	90.0	1.0	12.0	88.0	1.0	4.0	4.0	4.0	4.0	4.0	4.0	4.0	0.0	0.0	0.0	4.0	4.0	4.0	4.0	4.0	4.0	4.0	0.0	0.0	0.0	-1.0	-1.0	-1.0	-1.0	-1.0	-1.0	-1.0	-1.0	-1.0	-1.0	-1.0	-1.0	-1.0	-1.0	-1.0	-1.0	-1.0	-1.0	-1.0	-1.0	-1.0
82	15	play5	22.0	82.0	1.0	20.0	80.0	1.0	1.0	3.0	4.0	3.0	4.0	1.0	1.0	1.0	0.0	0.0	4.0	4.0	3.0	4.0	3.0	1.0	1.0	0.0	0.0	0.0	-1.0	-1.0	-1.0	-1.0	-1.0	-1.0	-1.0	-1.0	-1.0	-1.0	-1.0	-1.0	-1.0	-1.0	-1.0	-1.0	-1.0	-1.0	-1.0	-1.0	-1.0
90	26	play5	18.0	81.0	1.0	18.0	80.0	1.0	2.0	3.0	4.0	1.0	2.0	3.0	2.0	3.0	2.0	0.0	1.0	2.0	3.0	4.0	1.0	2.0	3.0	3.0	2.0	1.0	-1.0	-1.0	-1.0	-1.0	-1.0	-1.0	-1.0	-1.0	-1.0	-1.0	-1.0	-1.0	-1.0	-1.0	-1.0	-1.0	-1.0	-1.0	-1.0	-1.0	-1.0
92	23	play5	22.0	86.0	1.0	23.0	83.0	1.0	2.0	4.0	2.0	0.0	1.0	1.0	1.0	1.0	2.0	4.0	3.0	2.0	1.0	1.0	3.0	1.0	1.0	4.0	0.0	1.0	-1.0	-1.0	-1.0	-1.0	-1.0	-1.0	-1.0	-1.0	-1.0	-1.0	-1.0	-1.0	-1.0	-1.0	-1.0	-1.0	-1.0	-1.0	-1.0	-1.0	-1.0
93	21	play5	20.0	81.0	1.0	20.0	81.0	1.0	4.0	4.0	1.0	1.0	4.0	4.0	2.0	0.0	0.0	0.0	0.0	4.0	4.0	4.0	3.0	0.0	0.0	4.0	1.0	0.0	-1.0	-1.0	-1.0	-1.0	-1.0	-1.0	-1.0	-1.0	-1.0	-1.0	-1.0	-1.0	-1.0	-1.0	-1.0	-1.0	-1.0	-1.0	-1.0	-1.0	-1.0
96	23	play5	8.0	86.0	1.0	5.0	83.0	1.0	4.0	2.0	3.0	3.0	4.0	1.0	4.0	3.0	4.0	4.0	3.0	3.0	3.0	4.0	4.0	4.0	3.0	4.0	3.0	4.0	-1.0	-1.0	-1.0	-1.0	-1.0	-1.0	-1.0	-1.0	-1.0	-1.0	-1.0	-1.0	-1.0	-1.0	-1.0	-1.0	-1.0	-1.0	-1.0	-1.0	-1.0
101	22	play5	20.0	80.0	1.0	20.0	80.0	1.0	2.0	4.0	3.0	3.0	3.0	3.0	2.0	0.0	0.0	0.0	4.0	4.0	4.0	4.0	4.0	0.0	0.0	0.0	0.0	0.0	-1.0	-1.0	-1.0	-1.0	-1.0	-1.0	-1.0	-1.0	-1.0	-1.0	-1.0	-1.0	-1.0	-1.0	-1.0	-1.0	-1.0	-1.0	-1.0	-1.0	-1.0
1	3	play5	13.0	88.0	1.0	16.0	78.0	0.0	4.0	2.0	3.0	4.0	2.0	3.0	4.0	4.0	0.0	1.0	2.0	4.0	4.0	2.0	4.0	2.0	2.0	2.0	2.0	0.0	-1.0	-1.0	-1.0	-1.0	-1.0	-1.0	-1.0	-1.0	-1.0	-1.0	-1.0	-1.0	-1.0	-1.0	-1.0	-1.0	-1.0	-1.0	-1.0	-1.0	-1.0
8	3	play3	28.0	74.0	0.0	40.0	18.0	0.0	2.0	2.0	2.0	2.0	0.0	0.0	0.0	2.0	0.0	2.0	0.0	0.0	0.0	0.0	0.0	0.0	0.0	0.0	0.0	0.0	-1.0	-1.0	-1.0	-1.0	-1.0	-1.0	-1.0	-1.0	-1.0	-1.0	-1.0	-1.0	-1.0	-1.0	-1.0	-1.0	-1.0	-1.0	-1.0	-1.0	-1.0
6	3	play3	20.0	74.0	0.0	36.0	18.0	0.0	4.0	4.0	2.0	4.0	0.0	0.0	4.0	2.0	0.0	0.0	2.0	2.0	0.0	0.0	0.0	0.0	0.0	0.0	0.0	0.0	-1.0	-1.0	-1.0	-1.0	-1.0	-1.0	-1.0	-1.0	-1.0	-1.0	-1.0	-1.0	-1.0	-1.0	-1.0	-1.0	-1.0	-1.0	-1.0	-1.0	-1.0
154	28	play3	20.0	84.0	1.0	18.0	84.0	1.0	2.0	4.0	2.0	4.0	2.0	2.0	2.0	2.0	0.0	0.0	2.0	4.0	2.0	2.0	2.0	2.0	2.0	2.0	2.0	2.0	-1.0	-1.0	-1.0	-1.0	-1.0	-1.0	-1.0	-1.0	-1.0	-1.0	-1.0	-1.0	-1.0	-1.0	-1.0	-1.0	-1.0	-1.0	-1.0	-1.0	-1.0
86	14	play3	40.0	80.0	1.0	40.0	16.0	0.0	0.0	0.0	0.0	0.0	0.0	0.0	0.0	0.0	0.0	0.0	0.0	0.0	0.0	0.0	0.0	0.0	0.0	0.0	0.0	0.0	-1.0	-1.0	-1.0	-1.0	-1.0	-1.0	-1.0	-1.0	-1.0	-1.0	-1.0	-1.0	-1.0	-1.0	-1.0	-1.0	-1.0	-1.0	-1.0	-1.0	-1.0
68	11	play3	28.0	80.0	1.0	30.0	56.0	0.0	0.0	4.0	0.0	4.0	0.0	0.0	4.0	0.0	0.0	0.0	0.0	4.0	0.0	0.0	4.0	0.0	0.0	0.0	2.0	0.0	-1.0	-1.0	-1.0	-1.0	-1.0	-1.0	-1.0	-1.0	-1.0	-1.0	-1.0	-1.0	-1.0	-1.0	-1.0	-1.0	-1.0	-1.0	-1.0	-1.0	-1.0
69	8	play3	20.0	82.0	1.0	20.0	84.0	1.0	2.0	2.0	2.0	2.0	2.0	2.0	2.0	2.0	2.0	2.0	2.0	2.0	2.0	2.0	2.0	2.0	2.0	2.0	2.0	2.0	-1.0	-1.0	-1.0	-1.0	-1.0	-1.0	-1.0	-1.0	-1.0	-1.0	-1.0	-1.0	-1.0	-1.0	-1.0	-1.0	-1.0	-1.0	-1.0	-1.0	-1.0
70	14	play3	16.0	80.0	1.0	32.0	16.0	0.0	4.0	4.0	4.0	2.0	2.0	2.0	4.0	2.0	0.0	0.0	0.0	0.0	0.0	4.0	2.0	0.0	2.0	0.0	0.0	0.0	-1.0	-1.0	-1.0	-1.0	-1.0	-1.0	-1.0	-1.0	-1.0	-1.0	-1.0	-1.0	-1.0	-1.0	-1.0	-1.0	-1.0	-1.0	-1.0	-1.0	-1.0
72	6	play3	16.0	84.0	1.0	18.0	80.0	1.0	4.0	4.0	4.0	4.0	0.0	4.0	0.0	0.0	4.0	0.0	4.0	2.0	2.0	2.0	2.0	2.0	2.0	4.0	0.0	2.0	-1.0	-1.0	-1.0	-1.0	-1.0	-1.0	-1.0	-1.0	-1.0	-1.0	-1.0	-1.0	-1.0	-1.0	-1.0	-1.0	-1.0	-1.0	-1.0	-1.0	-1.0
76	13	play3	24.0	80.0	1.0	22.0	80.0	1.0	4.0	2.0	2.0	2.0	2.0	2.0	2.0	0.0	0.0	0.0	4.0	2.0	2.0	2.0	2.0	2.0	2.0	2.0	0.0	0.0	-1.0	-1.0	-1.0	-1.0	-1.0	-1.0	-1.0	-1.0	-1.0	-1.0	-1.0	-1.0	-1.0	-1.0	-1.0	-1.0	-1.0	-1.0	-1.0	-1.0	-1.0
77	20	play3	22.0	84.0	1.0	20.0	82.0	1.0	2.0	2.0	2.0	2.0	2.0	2.0	2.0	2.0	2.0	0.0	2.0	2.0	2.0	2.0	2.0	2.0	2.0	2.0	2.0	2.0	-1.0	-1.0	-1.0	-1.0	-1.0	-1.0	-1.0	-1.0	-1.0	-1.0	-1.0	-1.0	-1.0	-1.0	-1.0	-1.0	-1.0	-1.0	-1.0	-1.0	-1.0
78	7	play3	20.0	64.0	0.0	32.0	34.0	0.0	2.0	4.0	2.0	2.0	2.0	0.0	2.0	2.0	4.0	0.0	4.0	2.0	2.0	0.0	0.0	0.0	0.0	0.0	0.0	0.0	-1.0	-1.0	-1.0	-1.0	-1.0	-1.0	-1.0	-1.0	-1.0	-1.0	-1.0	-1.0	-1.0	-1.0	-1.0	-1.0	-1.0	-1.0	-1.0	-1.0	-1.0
81	9	play3	14.0	92.0	1.0	12.0	84.0	1.0	4.0	4.0	4.0	4.0	4.0	4.0	2.0	0.0	0.0	0.0	4.0	4.0	4.0	4.0	4.0	4.0	4.0	0.0	0.0	0.0	-1.0	-1.0	-1.0	-1.0	-1.0	-1.0	-1.0	-1.0	-1.0	-1.0	-1.0	-1.0	-1.0	-1.0	-1.0	-1.0	-1.0	-1.0	-1.0	-1.0	-1.0
87	23	play3	18.0	86.0	1.0	20.0	82.0	1.0	2.0	4.0	4.0	2.0	2.0	2.0	2.0	2.0	0.0	2.0	2.0	4.0	2.0	2.0	2.0	2.0	2.0	0.0	2.0	2.0	-1.0	-1.0	-1.0	-1.0	-1.0	-1.0	-1.0	-1.0	-1.0	-1.0	-1.0	-1.0	-1.0	-1.0	-1.0	-1.0	-1.0	-1.0	-1.0	-1.0	-1.0
62	16	play3	22.0	84.0	1.0	24.0	82.0	1.0	4.0	2.0	2.0	4.0	2.0	2.0	2.0	0.0	0.0	0.0	0.0	0.0	2.0	0.0	4.0	2.0	2.0	4.0	2.0	0.0	-1.0	-1.0	-1.0	-1.0	-1.0	-1.0	-1.0	-1.0	-1.0	-1.0	-1.0	-1.0	-1.0	-1.0	-1.0	-1.0	-1.0	-1.0	-1.0	-1.0	-1.0
88	6	play3	20.0	84.0	1.0	22.0	80.0	1.0	2.0	2.0	4.0	4.0	2.0	0.0	2.0	0.0	0.0	4.0	4.0	4.0	2.0	2.0	0.0	0.0	2.0	2.0	2.0	0.0	-1.0	-1.0	-1.0	-1.0	-1.0	-1.0	-1.0	-1.0	-1.0	-1.0	-1.0	-1.0	-1.0	-1.0	-1.0	-1.0	-1.0	-1.0	-1.0	-1.0	-1.0
89	13	play3	18.0	80.0	1.0	20.0	80.0	1.0	4.0	4.0	2.0	2.0	4.0	2.0	2.0	2.0	0.0	0.0	4.0	2.0	2.0	2.0	4.0	2.0	2.0	2.0	0.0	0.0	-1.0	-1.0	-1.0	-1.0	-1.0	-1.0	-1.0	-1.0	-1.0	-1.0	-1.0	-1.0	-1.0	-1.0	-1.0	-1.0	-1.0	-1.0	-1.0	-1.0	-1.0
90	12	play3	24.0	80.0	1.0	20.0	80.0	1.0	2.0	0.0	0.0	2.0	0.0	2.0	4.0	0.0	2.0	4.0	0.0	2.0	2.0	2.0	2.0	2.0	2.0	2.0	4.0	2.0	-1.0	-1.0	-1.0	-1.0	-1.0	-1.0	-1.0	-1.0	-1.0	-1.0	-1.0	-1.0	-1.0	-1.0	-1.0	-1.0	-1.0	-1.0	-1.0	-1.0	-1.0
91	9	play3	12.0	92.0	1.0	10.0	84.0	1.0	2.0	4.0	4.0	4.0	4.0	4.0	2.0	4.0	0.0	0.0	4.0	4.0	4.0	4.0	4.0	2.0	4.0	0.0	4.0	0.0	-1.0	-1.0	-1.0	-1.0	-1.0	-1.0	-1.0	-1.0	-1.0	-1.0	-1.0	-1.0	-1.0	-1.0	-1.0	-1.0	-1.0	-1.0	-1.0	-1.0	-1.0
92	17	play3	16.0	84.0	1.0	20.0	80.0	1.0	4.0	4.0	4.0	4.0	4.0	4.0	0.0	0.0	0.0	0.0	2.0	4.0	2.0	4.0	2.0	2.0	2.0	2.0	0.0	0.0	-1.0	-1.0	-1.0	-1.0	-1.0	-1.0	-1.0	-1.0	-1.0	-1.0	-1.0	-1.0	-1.0	-1.0	-1.0	-1.0	-1.0	-1.0	-1.0	-1.0	-1.0
93	8	play3	18.0	82.0	1.0	16.0	84.0	1.0	2.0	2.0	2.0	2.0	2.0	2.0	2.0	2.0	4.0	2.0	2.0	2.0	2.0	2.0	2.0	2.0	4.0	2.0	2.0	4.0	-1.0	-1.0	-1.0	-1.0	-1.0	-1.0	-1.0	-1.0	-1.0	-1.0	-1.0	-1.0	-1.0	-1.0	-1.0	-1.0	-1.0	-1.0	-1.0	-1.0	-1.0
95	19	play3	32.0	28.0	0.0	40.0	0.0	0.0	4.0	2.0	0.0	2.0	0.0	0.0	0.0	0.0	0.0	0.0	0.0	0.0	0.0	0.0	0.0	0.0	0.0	0.0	0.0	0.0	-1.0	-1.0	-1.0	-1.0	-1.0	-1.0	-1.0	-1.0	-1.0	-1.0	-1.0	-1.0	-1.0	-1.0	-1.0	-1.0	-1.0	-1.0	-1.0	-1.0	-1.0
96	7	play3	36.0	64.0	0.0	38.0	34.0	0.0	0.0	0.0	2.0	0.0	0.0	2.0	0.0	0.0	0.0	0.0	2.0	0.0	0.0	0.0	0.0	0.0	0.0	0.0	0.0	0.0	-1.0	-1.0	-1.0	-1.0	-1.0	-1.0	-1.0	-1.0	-1.0	-1.0	-1.0	-1.0	-1.0	-1.0	-1.0	-1.0	-1.0	-1.0	-1.0	-1.0	-1.0
63	14	play3	8.0	80.0	1.0	36.0	16.0	0.0	4.0	4.0	4.0	4.0	4.0	4.0	4.0	2.0	2.0	0.0	0.0	4.0	0.0	0.0	0.0	0.0	0.0	0.0	0.0	0.0	-1.0	-1.0	-1.0	-1.0	-1.0	-1.0	-1.0	-1.0	-1.0	-1.0	-1.0	-1.0	-1.0	-1.0	-1.0	-1.0	-1.0	-1.0	-1.0	-1.0	-1.0
61	5	play3	18.0	80.0	1.0	18.0	80.0	1.0	4.0	2.0	4.0	4.0	4.0	4.0	0.0	0.0	0.0	0.0	4.0	4.0	4.0	4.0	4.0	2.0	0.0	0.0	0.0	0.0	-1.0	-1.0	-1.0	-1.0	-1.0	-1.0	-1.0	-1.0	-1.0	-1.0	-1.0	-1.0	-1.0	-1.0	-1.0	-1.0	-1.0	-1.0	-1.0	-1.0	-1.0
99	10	play3	20.0	86.0	1.0	20.0	82.0	1.0	4.0	4.0	4.0	2.0	2.0	2.0	2.0	0.0	0.0	0.0	2.0	2.0	2.0	2.0	2.0	2.0	2.0	2.0	2.0	2.0	-1.0	-1.0	-1.0	-1.0	-1.0	-1.0	-1.0	-1.0	-1.0	-1.0	-1.0	-1.0	-1.0	-1.0	-1.0	-1.0	-1.0	-1.0	-1.0	-1.0	-1.0
41	13	play3	16.0	80.0	1.0	16.0	80.0	1.0	4.0	4.0	2.0	2.0	4.0	4.0	2.0	2.0	0.0	0.0	2.0	4.0	2.0	4.0	2.0	4.0	2.0	4.0	0.0	0.0	-1.0	-1.0	-1.0	-1.0	-1.0	-1.0	-1.0	-1.0	-1.0	-1.0	-1.0	-1.0	-1.0	-1.0	-1.0	-1.0	-1.0	-1.0	-1.0	-1.0	-1.0
9	3	play3	16.0	74.0	0.0	30.0	18.0	0.0	4.0	2.0	2.0	2.0	2.0	2.0	2.0	4.0	2.0	2.0	2.0	2.0	2.0	2.0	2.0	0.0	0.0	0.0	0.0	0.0	-1.0	-1.0	-1.0	-1.0	-1.0	-1.0	-1.0	-1.0	-1.0	-1.0	-1.0	-1.0	-1.0	-1.0	-1.0	-1.0	-1.0	-1.0	-1.0	-1.0	-1.0
153	28	play3	16.0	84.0	1.0	20.0	84.0	1.0	0.0	4.0	4.0	4.0	4.0	2.0	4.0	2.0	0.0	0.0	2.0	2.0	2.0	2.0	2.0	2.0	2.0	2.0	2.0	2.0	-1.0	-1.0	-1.0	-1.0	-1.0	-1.0	-1.0	-1.0	-1.0	-1.0	-1.0	-1.0	-1.0	-1.0	-1.0	-1.0	-1.0	-1.0	-1.0	-1.0	-1.0
21	3	play3	22.0	74.0	0.0	36.0	18.0	0.0	2.0	4.0	4.0	2.0	0.0	2.0	2.0	0.0	2.0	0.0	4.0	0.0	0.0	0.0	0.0	0.0	0.0	0.0	0.0	0.0	-1.0	-1.0	-1.0	-1.0	-1.0	-1.0	-1.0	-1.0	-1.0	-1.0	-1.0	-1.0	-1.0	-1.0	-1.0	-1.0	-1.0	-1.0	-1.0	-1.0	-1.0
31	17	play3	22.0	84.0	1.0	20.0	80.0	1.0	2.0	4.0	4.0	4.0	4.0	0.0	0.0	0.0	0.0	0.0	4.0	2.0	2.0	4.0	4.0	2.0	2.0	0.0	0.0	0.0	-1.0	-1.0	-1.0	-1.0	-1.0	-1.0	-1.0	-1.0	-1.0	-1.0	-1.0	-1.0	-1.0	-1.0	-1.0	-1.0	-1.0	-1.0	-1.0	-1.0	-1.0
33	8	play3	20.0	82.0	1.0	20.0	84.0	1.0	2.0	2.0	2.0	2.0	2.0	2.0	2.0	2.0	2.0	2.0	2.0	2.0	2.0	2.0	0.0	2.0	2.0	2.0	2.0	4.0	-1.0	-1.0	-1.0	-1.0	-1.0	-1.0	-1.0	-1.0	-1.0	-1.0	-1.0	-1.0	-1.0	-1.0	-1.0	-1.0	-1.0	-1.0	-1.0	-1.0	-1.0
34	19	play3	28.0	28.0	0.0	40.0	0.0	0.0	0.0	4.0	2.0	4.0	0.0	0.0	2.0	0.0	0.0	0.0	0.0	0.0	0.0	0.0	0.0	0.0	0.0	0.0	0.0	0.0	-1.0	-1.0	-1.0	-1.0	-1.0	-1.0	-1.0	-1.0	-1.0	-1.0	-1.0	-1.0	-1.0	-1.0	-1.0	-1.0	-1.0	-1.0	-1.0	-1.0	-1.0
35	12	play3	22.0	80.0	1.0	24.0	80.0	1.0	4.0	2.0	4.0	0.0	2.0	0.0	0.0	2.0	2.0	2.0	2.0	0.0	4.0	2.0	2.0	0.0	2.0	4.0	0.0	0.0	-1.0	-1.0	-1.0	-1.0	-1.0	-1.0	-1.0	-1.0	-1.0	-1.0	-1.0	-1.0	-1.0	-1.0	-1.0	-1.0	-1.0	-1.0	-1.0	-1.0	-1.0
39	11	play3	18.0	80.0	1.0	24.0	56.0	0.0	2.0	2.0	4.0	0.0	2.0	4.0	2.0	2.0	2.0	2.0	0.0	4.0	2.0	2.0	2.0	0.0	0.0	4.0	0.0	2.0	-1.0	-1.0	-1.0	-1.0	-1.0	-1.0	-1.0	-1.0	-1.0	-1.0	-1.0	-1.0	-1.0	-1.0	-1.0	-1.0	-1.0	-1.0	-1.0	-1.0	-1.0
49	13	play3	22.0	80.0	1.0	22.0	80.0	1.0	4.0	4.0	2.0	2.0	2.0	2.0	2.0	0.0	0.0	0.0	4.0	2.0	4.0	2.0	2.0	2.0	2.0	0.0	0.0	0.0	-1.0	-1.0	-1.0	-1.0	-1.0	-1.0	-1.0	-1.0	-1.0	-1.0	-1.0	-1.0	-1.0	-1.0	-1.0	-1.0	-1.0	-1.0	-1.0	-1.0	-1.0
60	17	play3	20.0	84.0	1.0	18.0	80.0	1.0	2.0	4.0	4.0	4.0	4.0	2.0	0.0	0.0	0.0	0.0	2.0	4.0	4.0	2.0	4.0	4.0	0.0	0.0	0.0	2.0	-1.0	-1.0	-1.0	-1.0	-1.0	-1.0	-1.0	-1.0	-1.0	-1.0	-1.0	-1.0	-1.0	-1.0	-1.0	-1.0	-1.0	-1.0	-1.0	-1.0	-1.0
50	16	play3	28.0	84.0	1.0	20.0	82.0	1.0	0.0	2.0	0.0	4.0	2.0	0.0	2.0	0.0	2.0	0.0	0.0	2.0	4.0	2.0	0.0	2.0	4.0	2.0	2.0	2.0	-1.0	-1.0	-1.0	-1.0	-1.0	-1.0	-1.0	-1.0	-1.0	-1.0	-1.0	-1.0	-1.0	-1.0	-1.0	-1.0	-1.0	-1.0	-1.0	-1.0	-1.0
51	6	play3	20.0	84.0	1.0	20.0	80.0	1.0	2.0	4.0	4.0	4.0	2.0	0.0	0.0	2.0	2.0	0.0	4.0	4.0	4.0	0.0	2.0	2.0	0.0	4.0	0.0	0.0	-1.0	-1.0	-1.0	-1.0	-1.0	-1.0	-1.0	-1.0	-1.0	-1.0	-1.0	-1.0	-1.0	-1.0	-1.0	-1.0	-1.0	-1.0	-1.0	-1.0	-1.0
53	5	play3	22.0	80.0	1.0	20.0	80.0	1.0	2.0	4.0	4.0	0.0	4.0	4.0	0.0	0.0	0.0	0.0	4.0	4.0	4.0	4.0	2.0	0.0	0.0	0.0	2.0	0.0	-1.0	-1.0	-1.0	-1.0	-1.0	-1.0	-1.0	-1.0	-1.0	-1.0	-1.0	-1.0	-1.0	-1.0	-1.0	-1.0	-1.0	-1.0	-1.0	-1.0	-1.0
54	10	play3	16.0	86.0	1.0	20.0	82.0	1.0	2.0	4.0	4.0	2.0	2.0	2.0	2.0	2.0	0.0	4.0	4.0	4.0	2.0	2.0	2.0	2.0	0.0	0.0	2.0	2.0	-1.0	-1.0	-1.0	-1.0	-1.0	-1.0	-1.0	-1.0	-1.0	-1.0	-1.0	-1.0	-1.0	-1.0	-1.0	-1.0	-1.0	-1.0	-1.0	-1.0	-1.0
55	10	play3	20.0	86.0	1.0	18.0	82.0	1.0	2.0	4.0	2.0	2.0	4.0	2.0	0.0	2.0	0.0	2.0	2.0	2.0	4.0	2.0	2.0	2.0	2.0	2.0	4.0	0.0	-1.0	-1.0	-1.0	-1.0	-1.0	-1.0	-1.0	-1.0	-1.0	-1.0	-1.0	-1.0	-1.0	-1.0	-1.0	-1.0	-1.0	-1.0	-1.0	-1.0	-1.0
56	7	play3	24.0	64.0	0.0	34.0	34.0	0.0	4.0	4.0	4.0	4.0	0.0	0.0	0.0	0.0	0.0	0.0	0.0	2.0	2.0	0.0	0.0	0.0	2.0	0.0	0.0	0.0	-1.0	-1.0	-1.0	-1.0	-1.0	-1.0	-1.0	-1.0	-1.0	-1.0	-1.0	-1.0	-1.0	-1.0	-1.0	-1.0	-1.0	-1.0	-1.0	-1.0	-1.0
58	5	play3	20.0	80.0	1.0	22.0	80.0	1.0	4.0	2.0	4.0	4.0	4.0	2.0	0.0	0.0	0.0	0.0	4.0	4.0	4.0	2.0	4.0	0.0	0.0	0.0	0.0	0.0	-1.0	-1.0	-1.0	-1.0	-1.0	-1.0	-1.0	-1.0	-1.0	-1.0	-1.0	-1.0	-1.0	-1.0	-1.0	-1.0	-1.0	-1.0	-1.0	-1.0	-1.0
59	11	play3	20.0	80.0	1.0	26.0	56.0	0.0	2.0	2.0	2.0	2.0	2.0	2.0	2.0	2.0	2.0	2.0	2.0	2.0	2.0	2.0	2.0	2.0	2.0	0.0	0.0	0.0	-1.0	-1.0	-1.0	-1.0	-1.0	-1.0	-1.0	-1.0	-1.0	-1.0	-1.0	-1.0	-1.0	-1.0	-1.0	-1.0	-1.0	-1.0	-1.0	-1.0	-1.0
97	9	play3	20.0	92.0	1.0	18.0	84.0	1.0	2.0	4.0	4.0	4.0	4.0	2.0	0.0	0.0	0.0	0.0	2.0	2.0	4.0	4.0	4.0	4.0	2.0	0.0	0.0	0.0	-1.0	-1.0	-1.0	-1.0	-1.0	-1.0	-1.0	-1.0	-1.0	-1.0	-1.0	-1.0	-1.0	-1.0	-1.0	-1.0	-1.0	-1.0	-1.0	-1.0	-1.0
46	7	play3	16.0	64.0	0.0	22.0	34.0	0.0	4.0	2.0	4.0	2.0	4.0	0.0	2.0	4.0	0.0	2.0	4.0	2.0	0.0	4.0	2.0	4.0	0.0	2.0	0.0	0.0	-1.0	-1.0	-1.0	-1.0	-1.0	-1.0	-1.0	-1.0	-1.0	-1.0	-1.0	-1.0	-1.0	-1.0	-1.0	-1.0	-1.0	-1.0	-1.0	-1.0	-1.0
100	8	play3	20.0	82.0	1.0	20.0	84.0	1.0	2.0	2.0	2.0	2.0	2.0	2.0	2.0	2.0	2.0	2.0	2.0	2.0	2.0	2.0	2.0	2.0	2.0	2.0	2.0	2.0	-1.0	-1.0	-1.0	-1.0	-1.0	-1.0	-1.0	-1.0	-1.0	-1.0	-1.0	-1.0	-1.0	-1.0	-1.0	-1.0	-1.0	-1.0	-1.0	-1.0	-1.0
140	26	play3	30.0	34.0	0.0	22.0	82.0	1.0	2.0	2.0	2.0	0.0	4.0	0.0	0.0	0.0	0.0	0.0	2.0	2.0	2.0	2.0	2.0	2.0	2.0	2.0	2.0	0.0	-1.0	-1.0	-1.0	-1.0	-1.0	-1.0	-1.0	-1.0	-1.0	-1.0	-1.0	-1.0	-1.0	-1.0	-1.0	-1.0	-1.0	-1.0	-1.0	-1.0	-1.0
128	24	play3	20.0	86.0	1.0	22.0	84.0	1.0	4.0	4.0	2.0	0.0	4.0	2.0	0.0	2.0	2.0	0.0	2.0	2.0	2.0	2.0	2.0	2.0	2.0	2.0	2.0	0.0	-1.0	-1.0	-1.0	-1.0	-1.0	-1.0	-1.0	-1.0	-1.0	-1.0	-1.0	-1.0	-1.0	-1.0	-1.0	-1.0	-1.0	-1.0	-1.0	-1.0	-1.0
129	23	play3	12.0	86.0	1.0	14.0	82.0	1.0	4.0	4.0	4.0	2.0	2.0	4.0	2.0	0.0	2.0	4.0	2.0	2.0	2.0	2.0	2.0	2.0	4.0	4.0	4.0	2.0	-1.0	-1.0	-1.0	-1.0	-1.0	-1.0	-1.0	-1.0	-1.0	-1.0	-1.0	-1.0	-1.0	-1.0	-1.0	-1.0	-1.0	-1.0	-1.0	-1.0	-1.0
130	24	play3	22.0	86.0	1.0	20.0	84.0	1.0	2.0	2.0	2.0	2.0	2.0	2.0	2.0	2.0	2.0	0.0	2.0	2.0	2.0	2.0	2.0	2.0	2.0	2.0	2.0	2.0	-1.0	-1.0	-1.0	-1.0	-1.0	-1.0	-1.0	-1.0	-1.0	-1.0	-1.0	-1.0	-1.0	-1.0	-1.0	-1.0	-1.0	-1.0	-1.0	-1.0	-1.0
131	18	play3	20.0	80.0	1.0	26.0	46.0	0.0	4.0	2.0	2.0	2.0	4.0	4.0	2.0	0.0	0.0	0.0	4.0	2.0	2.0	0.0	2.0	2.0	2.0	0.0	0.0	0.0	-1.0	-1.0	-1.0	-1.0	-1.0	-1.0	-1.0	-1.0	-1.0	-1.0	-1.0	-1.0	-1.0	-1.0	-1.0	-1.0	-1.0	-1.0	-1.0	-1.0	-1.0
132	21	play3	30.0	38.0	0.0	34.0	26.0	0.0	2.0	2.0	4.0	2.0	0.0	0.0	0.0	0.0	0.0	0.0	4.0	2.0	0.0	0.0	0.0	0.0	0.0	0.0	0.0	0.0	-1.0	-1.0	-1.0	-1.0	-1.0	-1.0	-1.0	-1.0	-1.0	-1.0	-1.0	-1.0	-1.0	-1.0	-1.0	-1.0	-1.0	-1.0	-1.0	-1.0	-1.0
133	19	play3	40.0	28.0	0.0	40.0	0.0	0.0	0.0	0.0	0.0	0.0	0.0	0.0	0.0	0.0	0.0	0.0	0.0	0.0	0.0	0.0	0.0	0.0	0.0	0.0	0.0	0.0	-1.0	-1.0	-1.0	-1.0	-1.0	-1.0	-1.0	-1.0	-1.0	-1.0	-1.0	-1.0	-1.0	-1.0	-1.0	-1.0	-1.0	-1.0	-1.0	-1.0	-1.0
134	24	play3	20.0	86.0	1.0	20.0	84.0	1.0	4.0	2.0	4.0	2.0	0.0	2.0	2.0	0.0	2.0	2.0	2.0	2.0	4.0	2.0	2.0	0.0	2.0	2.0	0.0	4.0	-1.0	-1.0	-1.0	-1.0	-1.0	-1.0	-1.0	-1.0	-1.0	-1.0	-1.0	-1.0	-1.0	-1.0	-1.0	-1.0	-1.0	-1.0	-1.0	-1.0	-1.0
137	24	play3	12.0	86.0	1.0	14.0	84.0	1.0	4.0	4.0	4.0	4.0	2.0	4.0	0.0	2.0	4.0	0.0	4.0	4.0	4.0	4.0	4.0	0.0	2.0	2.0	0.0	2.0	-1.0	-1.0	-1.0	-1.0	-1.0	-1.0	-1.0	-1.0	-1.0	-1.0	-1.0	-1.0	-1.0	-1.0	-1.0	-1.0	-1.0	-1.0	-1.0	-1.0	-1.0
141	27	play3	16.0	86.0	1.0	20.0	82.0	1.0	4.0	2.0	2.0	2.0	2.0	2.0	2.0	2.0	2.0	4.0	2.0	2.0	2.0	2.0	2.0	2.0	2.0	2.0	2.0	2.0	-1.0	-1.0	-1.0	-1.0	-1.0	-1.0	-1.0	-1.0	-1.0	-1.0	-1.0	-1.0	-1.0	-1.0	-1.0	-1.0	-1.0	-1.0	-1.0	-1.0	-1.0
126	21	play3	26.0	38.0	0.0	28.0	26.0	0.0	2.0	2.0	0.0	2.0	0.0	2.0	2.0	2.0	2.0	0.0	2.0	2.0	2.0	0.0	0.0	2.0	0.0	0.0	2.0	2.0	-1.0	-1.0	-1.0	-1.0	-1.0	-1.0	-1.0	-1.0	-1.0	-1.0	-1.0	-1.0	-1.0	-1.0	-1.0	-1.0	-1.0	-1.0	-1.0	-1.0	-1.0
142	26	play3	36.0	34.0	0.0	20.0	82.0	1.0	0.0	0.0	0.0	4.0	0.0	0.0	0.0	0.0	0.0	0.0	4.0	0.0	0.0	2.0	2.0	4.0	2.0	2.0	4.0	0.0	-1.0	-1.0	-1.0	-1.0	-1.0	-1.0	-1.0	-1.0	-1.0	-1.0	-1.0	-1.0	-1.0	-1.0	-1.0	-1.0	-1.0	-1.0	-1.0	-1.0	-1.0
145	27	play3	18.0	86.0	1.0	18.0	82.0	1.0	2.0	2.0	2.0	2.0	2.0	2.0	2.0	2.0	2.0	4.0	2.0	2.0	2.0	2.0	2.0	2.0	2.0	2.0	2.0	4.0	-1.0	-1.0	-1.0	-1.0	-1.0	-1.0	-1.0	-1.0	-1.0	-1.0	-1.0	-1.0	-1.0	-1.0	-1.0	-1.0	-1.0	-1.0	-1.0	-1.0	-1.0
147	27	play3	20.0	86.0	1.0	20.0	82.0	1.0	4.0	0.0	2.0	2.0	2.0	2.0	2.0	4.0	0.0	2.0	0.0	4.0	2.0	2.0	4.0	2.0	2.0	0.0	2.0	2.0	-1.0	-1.0	-1.0	-1.0	-1.0	-1.0	-1.0	-1.0	-1.0	-1.0	-1.0	-1.0	-1.0	-1.0	-1.0	-1.0	-1.0	-1.0	-1.0	-1.0	-1.0
148	26	play3	32.0	34.0	0.0	22.0	82.0	1.0	2.0	4.0	2.0	0.0	0.0	0.0	0.0	0.0	0.0	0.0	2.0	2.0	2.0	2.0	2.0	2.0	2.0	2.0	2.0	0.0	-1.0	-1.0	-1.0	-1.0	-1.0	-1.0	-1.0	-1.0	-1.0	-1.0	-1.0	-1.0	-1.0	-1.0	-1.0	-1.0	-1.0	-1.0	-1.0	-1.0	-1.0
149	27	play3	20.0	86.0	1.0	20.0	82.0	1.0	0.0	4.0	2.0	2.0	2.0	2.0	2.0	4.0	2.0	0.0	2.0	2.0	2.0	2.0	2.0	2.0	2.0	2.0	4.0	0.0	-1.0	-1.0	-1.0	-1.0	-1.0	-1.0	-1.0	-1.0	-1.0	-1.0	-1.0	-1.0	-1.0	-1.0	-1.0	-1.0	-1.0	-1.0	-1.0	-1.0	-1.0
152	28	play3	20.0	84.0	1.0	18.0	84.0	1.0	4.0	2.0	4.0	4.0	4.0	2.0	0.0	0.0	0.0	0.0	4.0	2.0	2.0	2.0	2.0	2.0	2.0	4.0	2.0	0.0	-1.0	-1.0	-1.0	-1.0	-1.0	-1.0	-1.0	-1.0	-1.0	-1.0	-1.0	-1.0	-1.0	-1.0	-1.0	-1.0	-1.0	-1.0	-1.0	-1.0	-1.0
101	21	play3	40.0	38.0	0.0	40.0	26.0	0.0	0.0	0.0	0.0	0.0	0.0	0.0	0.0	0.0	0.0	0.0	0.0	0.0	0.0	0.0	0.0	0.0	0.0	0.0	0.0	0.0	-1.0	-1.0	-1.0	-1.0	-1.0	-1.0	-1.0	-1.0	-1.0	-1.0	-1.0	-1.0	-1.0	-1.0	-1.0	-1.0	-1.0	-1.0	-1.0	-1.0	-1.0
151	28	play3	20.0	84.0	1.0	20.0	84.0	1.0	2.0	2.0	2.0	2.0	2.0	2.0	2.0	2.0	4.0	0.0	2.0	2.0	2.0	2.0	2.0	2.0	2.0	2.0	2.0	2.0	-1.0	-1.0	-1.0	-1.0	-1.0	-1.0	-1.0	-1.0	-1.0	-1.0	-1.0	-1.0	-1.0	-1.0	-1.0	-1.0	-1.0	-1.0	-1.0	-1.0	-1.0
127	21	play3	26.0	38.0	0.0	32.0	26.0	0.0	2.0	4.0	2.0	0.0	0.0	2.0	0.0	4.0	0.0	0.0	2.0	2.0	2.0	0.0	0.0	0.0	0.0	0.0	0.0	2.0	-1.0	-1.0	-1.0	-1.0	-1.0	-1.0	-1.0	-1.0	-1.0	-1.0	-1.0	-1.0	-1.0	-1.0	-1.0	-1.0	-1.0	-1.0	-1.0	-1.0	-1.0
146	26	play3	28.0	34.0	0.0	14.0	82.0	1.0	4.0	2.0	4.0	0.0	2.0	0.0	0.0	0.0	0.0	0.0	2.0	4.0	2.0	2.0	4.0	2.0	2.0	4.0	4.0	0.0	-1.0	-1.0	-1.0	-1.0	-1.0	-1.0	-1.0	-1.0	-1.0	-1.0	-1.0	-1.0	-1.0	-1.0	-1.0	-1.0	-1.0	-1.0	-1.0	-1.0	-1.0
125	17	play3	18.0	84.0	1.0	22.0	80.0	1.0	4.0	4.0	4.0	4.0	4.0	2.0	0.0	0.0	0.0	0.0	2.0	2.0	4.0	2.0	2.0	2.0	2.0	2.0	0.0	0.0	-1.0	-1.0	-1.0	-1.0	-1.0	-1.0	-1.0	-1.0	-1.0	-1.0	-1.0	-1.0	-1.0	-1.0	-1.0	-1.0	-1.0	-1.0	-1.0	-1.0	-1.0
114	20	play3	14.0	84.0	1.0	10.0	82.0	1.0	4.0	4.0	4.0	2.0	2.0	4.0	4.0	2.0	0.0	0.0	4.0	2.0	4.0	2.0	4.0	2.0	4.0	4.0	2.0	2.0	-1.0	-1.0	-1.0	-1.0	-1.0	-1.0	-1.0	-1.0	-1.0	-1.0	-1.0	-1.0	-1.0	-1.0	-1.0	-1.0	-1.0	-1.0	-1.0	-1.0	-1.0
103	5	play3	20.0	80.0	1.0	20.0	80.0	1.0	2.0	4.0	2.0	4.0	4.0	4.0	0.0	0.0	0.0	0.0	4.0	4.0	4.0	4.0	4.0	0.0	0.0	0.0	0.0	0.0	-1.0	-1.0	-1.0	-1.0	-1.0	-1.0	-1.0	-1.0	-1.0	-1.0	-1.0	-1.0	-1.0	-1.0	-1.0	-1.0	-1.0	-1.0	-1.0	-1.0	-1.0
106	9	play3	22.0	92.0	1.0	36.0	84.0	1.0	0.0	4.0	4.0	4.0	0.0	0.0	2.0	0.0	0.0	4.0	0.0	0.0	0.0	2.0	0.0	0.0	0.0	2.0	0.0	0.0	-1.0	-1.0	-1.0	-1.0	-1.0	-1.0	-1.0	-1.0	-1.0	-1.0	-1.0	-1.0	-1.0	-1.0	-1.0	-1.0	-1.0	-1.0	-1.0	-1.0	-1.0
124	12	play3	20.0	80.0	1.0	20.0	80.0	1.0	4.0	0.0	2.0	0.0	2.0	2.0	4.0	4.0	2.0	0.0	4.0	2.0	2.0	2.0	0.0	4.0	4.0	0.0	2.0	0.0	-1.0	-1.0	-1.0	-1.0	-1.0	-1.0	-1.0	-1.0	-1.0	-1.0	-1.0	-1.0	-1.0	-1.0	-1.0	-1.0	-1.0	-1.0	-1.0	-1.0	-1.0
102	12	play3	14.0	80.0	1.0	16.0	80.0	1.0	2.0	4.0	0.0	4.0	2.0	4.0	2.0	4.0	4.0	0.0	2.0	2.0	4.0	2.0	2.0	4.0	2.0	2.0	2.0	2.0	-1.0	-1.0	-1.0	-1.0	-1.0	-1.0	-1.0	-1.0	-1.0	-1.0	-1.0	-1.0	-1.0	-1.0	-1.0	-1.0	-1.0	-1.0	-1.0	-1.0	-1.0
107	18	play3	16.0	80.0	1.0	28.0	46.0	0.0	2.0	2.0	4.0	0.0	4.0	2.0	2.0	4.0	2.0	2.0	2.0	2.0	2.0	2.0	0.0	2.0	2.0	0.0	0.0	0.0	-1.0	-1.0	-1.0	-1.0	-1.0	-1.0	-1.0	-1.0	-1.0	-1.0	-1.0	-1.0	-1.0	-1.0	-1.0	-1.0	-1.0	-1.0	-1.0	-1.0	-1.0
109	11	play3	14.0	80.0	1.0	24.0	56.0	0.0	0.0	2.0	4.0	2.0	4.0	2.0	2.0	4.0	4.0	2.0	2.0	0.0	2.0	2.0	4.0	2.0	2.0	0.0	2.0	0.0	-1.0	-1.0	-1.0	-1.0	-1.0	-1.0	-1.0	-1.0	-1.0	-1.0	-1.0	-1.0	-1.0	-1.0	-1.0	-1.0	-1.0	-1.0	-1.0	-1.0	-1.0
110	20	play3	20.0	84.0	1.0	26.0	82.0	1.0	0.0	2.0	0.0	4.0	4.0	2.0	4.0	2.0	0.0	2.0	0.0	2.0	2.0	2.0	2.0	2.0	0.0	0.0	2.0	2.0	-1.0	-1.0	-1.0	-1.0	-1.0	-1.0	-1.0	-1.0	-1.0	-1.0	-1.0	-1.0	-1.0	-1.0	-1.0	-1.0	-1.0	-1.0	-1.0	-1.0	-1.0
111	23	play3	20.0	86.0	1.0	22.0	82.0	1.0	4.0	2.0	2.0	0.0	2.0	2.0	2.0	2.0	2.0	2.0	2.0	2.0	2.0	2.0	4.0	0.0	4.0	0.0	2.0	0.0	-1.0	-1.0	-1.0	-1.0	-1.0	-1.0	-1.0	-1.0	-1.0	-1.0	-1.0	-1.0	-1.0	-1.0	-1.0	-1.0	-1.0	-1.0	-1.0	-1.0	-1.0
112	14	play3	16.0	80.0	1.0	36.0	16.0	0.0	4.0	4.0	4.0	4.0	2.0	2.0	4.0	0.0	0.0	0.0	4.0	0.0	0.0	0.0	0.0	0.0	0.0	0.0	0.0	0.0	-1.0	-1.0	-1.0	-1.0	-1.0	-1.0	-1.0	-1.0	-1.0	-1.0	-1.0	-1.0	-1.0	-1.0	-1.0	-1.0	-1.0	-1.0	-1.0	-1.0	-1.0
108	6	play3	20.0	84.0	1.0	20.0	80.0	1.0	4.0	2.0	2.0	2.0	0.0	2.0	2.0	2.0	4.0	0.0	2.0	2.0	2.0	2.0	2.0	2.0	2.0	2.0	2.0	2.0	-1.0	-1.0	-1.0	-1.0	-1.0	-1.0	-1.0	-1.0	-1.0	-1.0	-1.0	-1.0	-1.0	-1.0	-1.0	-1.0	-1.0	-1.0	-1.0	-1.0	-1.0
121	19	play3	32.0	28.0	0.0	40.0	0.0	0.0	2.0	0.0	2.0	2.0	2.0	0.0	0.0	0.0	0.0	0.0	0.0	0.0	0.0	0.0	0.0	0.0	0.0	0.0	0.0	0.0	-1.0	-1.0	-1.0	-1.0	-1.0	-1.0	-1.0	-1.0	-1.0	-1.0	-1.0	-1.0	-1.0	-1.0	-1.0	-1.0	-1.0	-1.0	-1.0	-1.0	-1.0
116	18	play3	18.0	80.0	1.0	32.0	46.0	0.0	4.0	4.0	0.0	2.0	2.0	4.0	0.0	4.0	2.0	0.0	0.0	4.0	2.0	0.0	0.0	2.0	0.0	0.0	0.0	0.0	-1.0	-1.0	-1.0	-1.0	-1.0	-1.0	-1.0	-1.0	-1.0	-1.0	-1.0	-1.0	-1.0	-1.0	-1.0	-1.0	-1.0	-1.0	-1.0	-1.0	-1.0
117	23	play3	24.0	86.0	1.0	22.0	82.0	1.0	2.0	2.0	2.0	2.0	2.0	2.0	2.0	0.0	0.0	2.0	2.0	2.0	2.0	2.0	2.0	2.0	2.0	2.0	2.0	0.0	-1.0	-1.0	-1.0	-1.0	-1.0	-1.0	-1.0	-1.0	-1.0	-1.0	-1.0	-1.0	-1.0	-1.0	-1.0	-1.0	-1.0	-1.0	-1.0	-1.0	-1.0
118	20	play3	20.0	84.0	1.0	22.0	82.0	1.0	2.0	4.0	2.0	4.0	0.0	2.0	4.0	2.0	0.0	0.0	4.0	4.0	4.0	4.0	0.0	0.0	0.0	2.0	0.0	0.0	-1.0	-1.0	-1.0	-1.0	-1.0	-1.0	-1.0	-1.0	-1.0	-1.0	-1.0	-1.0	-1.0	-1.0	-1.0	-1.0	-1.0	-1.0	-1.0	-1.0	-1.0
119	18	play3	26.0	80.0	1.0	28.0	46.0	0.0	0.0	0.0	0.0	2.0	4.0	2.0	0.0	4.0	0.0	2.0	0.0	4.0	0.0	0.0	4.0	4.0	0.0	0.0	0.0	0.0	-1.0	-1.0	-1.0	-1.0	-1.0	-1.0	-1.0	-1.0	-1.0	-1.0	-1.0	-1.0	-1.0	-1.0	-1.0	-1.0	-1.0	-1.0	-1.0	-1.0	-1.0
123	10	play3	18.0	86.0	1.0	20.0	82.0	1.0	4.0	2.0	2.0	2.0	2.0	2.0	2.0	0.0	2.0	4.0	4.0	2.0	2.0	2.0	2.0	4.0	0.0	2.0	2.0	0.0	-1.0	-1.0	-1.0	-1.0	-1.0	-1.0	-1.0	-1.0	-1.0	-1.0	-1.0	-1.0	-1.0	-1.0	-1.0	-1.0	-1.0	-1.0	-1.0	-1.0	-1.0
120	16	play3	16.0	84.0	1.0	14.0	82.0	1.0	4.0	4.0	2.0	4.0	4.0	2.0	2.0	0.0	2.0	0.0	4.0	2.0	2.0	2.0	2.0	2.0	4.0	4.0	2.0	2.0	-1.0	-1.0	-1.0	-1.0	-1.0	-1.0	-1.0	-1.0	-1.0	-1.0	-1.0	-1.0	-1.0	-1.0	-1.0	-1.0	-1.0	-1.0	-1.0	-1.0	-1.0
115	16	play3	10.0	84.0	1.0	20.0	82.0	1.0	4.0	4.0	2.0	4.0	2.0	4.0	4.0	2.0	4.0	0.0	4.0	2.0	2.0	2.0	0.0	0.0	4.0	2.0	2.0	2.0	-1.0	-1.0	-1.0	-1.0	-1.0	-1.0	-1.0	-1.0	-1.0	-1.0	-1.0	-1.0	-1.0	-1.0	-1.0	-1.0	-1.0	-1.0	-1.0	-1.0	-1.0
162	22	del5	15.0	111.0	1.0	20.0	76.0	0.0	4.0	3.0	2.0	3.0	3.0	2.0	0.0	3.0	3.0	2.0	3.0	2.0	3.0	2.0	3.0	2.0	2.0	1.0	1.0	1.0	4.0	0.0	1.0	2.0	3.0	4.0	50.0	0.0	1.0	2.0	3.0	0.0	3.0	2.0	3.0	2.0	2.0	2.0	55.0	1.0	1.0
160	23	del5	5.0	71.0	0.0	29.0	67.0	0.0	4.0	4.0	3.0	3.0	3.0	3.0	3.0	4.0	4.0	4.0	2.0	1.0	1.0	1.0	1.0	1.0	1.0	1.0	1.0	1.0	4.0	2.0	3.0	4.0	3.0	2.0	50.0	2.0	4.0	3.0	1.0	1.0	2.0	1.0	1.0	1.0	1.0	1.0	40.0	0.0	0.0
193	26	del5	12.0	71.0	0.0	15.0	69.0	0.0	3.0	2.0	4.0	1.0	4.0	1.0	4.0	1.0	4.0	4.0	3.0	3.0	2.0	2.0	3.0	3.0	2.0	2.0	2.0	3.0	3.0	2.0	4.0	1.0	2.0	3.0	75.0	2.0	3.0	3.0	4.0	4.0	3.0	1.0	2.0	3.0	3.0	4.0	62.0	2.0	3.0
192	26	del5	19.0	71.0	0.0	39.0	69.0	0.0	3.0	2.0	2.0	1.0	2.0	1.0	2.0	3.0	2.0	3.0	1.0	0.0	0.0	0.0	0.0	0.0	0.0	0.0	0.0	0.0	3.0	2.0	2.0	1.0	2.0	0.0	45.0	1.0	2.0	3.0	3.0	1.0	1.0	0.0	0.0	0.0	0.0	0.0	0.0	0.0	0.0
184	24	del5	30.0	58.0	0.0	20.0	71.0	0.0	1.0	1.0	1.0	1.0	1.0	1.0	1.0	1.0	1.0	1.0	2.0	2.0	2.0	2.0	2.0	2.0	2.0	2.0	2.0	2.0	1.0	1.0	1.0	1.0	1.0	1.0	1.0	1.0	1.0	1.0	1.0	1.0	2.0	2.0	2.0	2.0	2.0	2.0	2.0	2.0	2.0
179	23	del5	23.0	71.0	0.0	29.0	67.0	0.0	2.0	2.0	2.0	2.0	2.0	2.0	2.0	1.0	1.0	1.0	2.0	1.0	1.0	1.0	1.0	1.0	1.0	1.0	1.0	1.0	2.0	2.0	2.0	2.0	2.0	2.0	50.0	1.0	1.0	1.0	1.0	1.0	2.0	1.0	1.0	1.0	3.0	3.0	40.0	1.0	1.0
177	22	del5	0.0	111.0	1.0	38.0	76.0	0.0	4.0	4.0	4.0	4.0	4.0	4.0	4.0	4.0	4.0	4.0	2.0	0.0	0.0	0.0	0.0	0.0	0.0	0.0	0.0	0.0	4.0	0.0	4.0	4.0	4.0	4.0	80.0	4.0	4.0	4.0	4.0	4.0	2.0	2.0	1.0	0.0	0.0	0.0	55.0	2.0	1.0
174	24	del5	25.0	58.0	0.0	29.0	71.0	0.0	2.0	3.0	1.0	1.0	1.0	1.0	1.0	2.0	2.0	1.0	2.0	1.0	1.0	1.0	1.0	1.0	1.0	1.0	1.0	1.0	2.0	1.0	1.0	3.0	2.0	3.0	35.0	3.0	2.0	1.0	4.0	2.0	2.0	2.0	3.0	1.0	2.0	4.0	28.0	2.0	2.0
176	23	del5	37.0	71.0	0.0	10.0	67.0	0.0	2.0	1.0	0.0	0.0	0.0	0.0	0.0	0.0	0.0	0.0	4.0	2.0	3.0	3.0	3.0	3.0	3.0	3.0	3.0	3.0	2.0	4.0	2.0	0.0	1.0	1.0	150.0	4.0	2.0	4.0	3.0	0.0	4.0	4.0	3.0	2.0	4.0	1.0	160.0	2.0	3.0
175	24	del5	20.0	58.0	0.0	20.0	71.0	0.0	2.0	2.0	2.0	2.0	2.0	2.0	2.0	2.0	2.0	2.0	2.0	2.0	2.0	2.0	2.0	2.0	2.0	2.0	2.0	2.0	2.0	1.0	2.0	2.0	3.0	3.0	50.0	0.0	2.0	2.0	3.0	3.0	2.0	1.0	2.0	2.0	3.0	3.0	40.0	1.0	2.0
170	19	del5	21.0	83.0	1.0	21.0	90.0	1.0	1.0	2.0	2.0	2.0	2.0	2.0	2.0	2.0	2.0	2.0	1.0	2.0	2.0	2.0	2.0	2.0	2.0	2.0	2.0	2.0	1.0	2.0	2.0	2.0	2.0	2.0	80.0	1.0	2.0	1.0	2.0	2.0	1.0	2.0	2.0	2.0	2.0	2.0	80.0	2.0	2.0
168	20	del5	40.0	37.0	0.0	40.0	72.0	0.0	0.0	0.0	0.0	0.0	0.0	0.0	0.0	0.0	0.0	0.0	0.0	0.0	0.0	0.0	0.0	0.0	0.0	0.0	0.0	0.0	0.0	0.0	0.0	0.0	0.0	0.0	160.0	0.0	0.0	0.0	0.0	0.0	0.0	0.0	0.0	0.0	0.0	0.0	160.0	0.0	0.0
166	22	del5	11.0	111.0	1.0	17.0	76.0	0.0	3.0	2.0	4.0	4.0	2.0	4.0	2.0	4.0	2.0	2.0	3.0	1.0	2.0	2.0	3.0	3.0	2.0	2.0	3.0	2.0	3.0	2.0	1.0	4.0	2.0	2.0	40.0	2.0	3.0	4.0	2.0	3.0	3.0	2.0	3.0	2.0	1.0	2.0	40.0	3.0	2.0
195	26	del5	33.0	71.0	0.0	20.0	69.0	0.0	2.0	0.0	1.0	0.0	1.0	0.0	1.0	0.0	1.0	1.0	2.0	2.0	2.0	2.0	2.0	2.0	2.0	2.0	2.0	2.0	2.0	2.0	1.0	1.0	0.0	0.0	50.0	2.0	1.0	1.0	0.0	0.0	2.0	3.0	2.0	2.0	1.0	0.0	50.0	3.0	2.0
165	23	del5	24.0	71.0	0.0	25.0	67.0	0.0	2.0	1.0	2.0	2.0	2.0	2.0	2.0	1.0	1.0	1.0	1.0	2.0	2.0	2.0	2.0	2.0	1.0	1.0	1.0	1.0	2.0	3.0	2.0	2.0	1.0	1.0	48.0	2.0	1.0	1.0	0.0	0.0	1.0	2.0	2.0	2.0	2.0	0.0	40.0	2.0	2.0
194	26	del5	25.0	71.0	0.0	17.0	69.0	0.0	3.0	1.0	2.0	1.0	2.0	1.0	2.0	1.0	1.0	1.0	3.0	2.0	2.0	3.0	3.0	2.0	2.0	2.0	2.0	2.0	3.0	3.0	2.0	1.0	1.0	2.0	50.0	1.0	1.0	1.0	2.0	2.0	3.0	3.0	3.0	2.0	1.0	2.0	50.0	2.0	2.0
205	34	del5	4.0	87.0	1.0	19.0	65.0	0.0	4.0	4.0	4.0	4.0	4.0	4.0	4.0	4.0	4.0	0.0	3.0	2.0	2.0	2.0	2.0	2.0	2.0	2.0	2.0	2.0	4.0	4.0	4.0	4.0	3.0	3.0	81.0	0.0	0.0	0.0	0.0	0.0	3.0	3.0	2.0	2.0	2.0	2.0	81.0	0.0	0.0
197	30	del5	21.0	69.0	0.0	19.0	84.0	1.0	2.0	2.0	2.0	2.0	2.0	2.0	2.0	2.0	1.0	2.0	3.0	2.0	2.0	2.0	2.0	2.0	2.0	2.0	2.0	2.0	2.0	4.0	3.0	2.0	1.0	0.0	50.0	3.0	2.0	1.0	1.0	0.0	3.0	4.0	3.0	2.0	2.0	1.0	55.0	3.0	2.0
213	31	del5	8.0	101.0	1.0	8.0	86.0	1.0	3.0	4.0	4.0	3.0	3.0	3.0	3.0	3.0	3.0	3.0	4.0	3.0	3.0	4.0	4.0	4.0	4.0	2.0	2.0	2.0	3.0	1.0	2.0	3.0	4.0	2.0	99.0	3.0	4.0	3.0	2.0	1.0	4.0	3.0	2.0	4.0	3.0	2.0	80.0	4.0	3.0
218	35	del5	24.0	87.0	1.0	29.0	49.0	0.0	1.0	2.0	1.0	2.0	1.0	2.0	1.0	2.0	2.0	2.0	2.0	1.0	1.0	1.0	1.0	1.0	1.0	1.0	1.0	1.0	1.0	3.0	0.0	2.0	1.0	0.0	60.0	3.0	1.0	2.0	0.0	4.0	2.0	0.0	1.0	2.0	3.0	0.0	65.0	1.0	0.0
217	35	del5	27.0	87.0	1.0	13.0	49.0	0.0	0.0	2.0	1.0	2.0	1.0	2.0	1.0	2.0	1.0	1.0	0.0	3.0	3.0	3.0	3.0	3.0	3.0	3.0	3.0	3.0	0.0	4.0	3.0	2.0	1.0	0.0	65.0	2.0	2.0	1.0	1.0	0.0	0.0	4.0	3.0	2.0	1.0	0.0	65.0	2.0	2.0
158	21	del5	15.0	86.0	1.0	14.0	98.0	1.0	4.0	2.0	3.0	3.0	2.0	2.0	2.0	2.0	2.0	3.0	4.0	2.0	2.0	2.0	2.0	2.0	2.0	2.0	4.0	4.0	4.0	1.0	3.0	2.0	3.0	1.0	80.0	3.0	1.0	1.0	3.0	2.0	4.0	1.0	4.0	2.0	2.0	1.0	100.0	4.0	2.0
216	39	del5	18.0	86.0	1.0	13.0	91.0	1.0	1.0	2.0	2.0	2.0	2.0	2.0	2.0	3.0	3.0	3.0	2.0	3.0	3.0	1.0	3.0	3.0	2.0	2.0	4.0	4.0	1.0	1.0	3.0	2.0	1.0	0.0	55.0	2.0	2.0	3.0	4.0	1.0	2.0	2.0	1.0	2.0	3.0	2.0	50.0	3.0	2.0
215	45	del5	32.0	106.0	1.0	27.0	87.0	1.0	2.0	1.0	1.0	1.0	1.0	1.0	1.0	0.0	0.0	0.0	1.0	1.0	2.0	1.0	2.0	2.0	2.0	2.0	0.0	0.0	2.0	4.0	3.0	2.0	1.0	1.0	80.0	0.0	0.0	0.0	0.0	0.0	1.0	4.0	3.0	2.0	1.0	0.0	70.0	0.0	0.0
214	45	del5	4.0	106.0	1.0	17.0	87.0	1.0	4.0	4.0	4.0	4.0	4.0	4.0	4.0	4.0	2.0	2.0	4.0	2.0	2.0	3.0	2.0	2.0	2.0	2.0	2.0	2.0	4.0	1.0	2.0	3.0	4.0	0.0	50.0	1.0	2.0	3.0	4.0	1.0	4.0	4.0	1.0	2.0	3.0	4.0	80.0	4.0	1.0
211	34	del5	17.0	87.0	1.0	25.0	65.0	0.0	3.0	2.0	3.0	3.0	3.0	3.0	3.0	3.0	0.0	0.0	2.0	1.0	1.0	2.0	2.0	1.0	1.0	2.0	2.0	1.0	3.0	2.0	2.0	3.0	2.0	2.0	75.0	0.0	0.0	0.0	0.0	0.0	2.0	1.0	2.0	1.0	1.0	1.0	75.0	0.0	0.0
198	33	del5	19.0	87.0	1.0	20.0	78.0	0.0	2.0	3.0	2.0	2.0	2.0	2.0	2.0	2.0	2.0	2.0	2.0	2.0	2.0	2.0	2.0	2.0	2.0	2.0	2.0	2.0	2.0	0.0	3.0	2.0	2.0	2.0	80.0	0.0	0.0	0.0	0.0	0.0	2.0	0.0	2.0	2.0	2.0	2.0	80.0	0.0	0.0
207	27	del5	15.0	92.0	1.0	13.0	84.0	1.0	3.0	3.0	3.0	3.0	3.0	3.0	3.0	1.0	2.0	1.0	3.0	3.0	3.0	3.0	3.0	3.0	3.0	2.0	2.0	2.0	3.0	2.0	2.0	3.0	4.0	4.0	60.0	1.0	1.0	1.0	2.0	2.0	3.0	2.0	2.0	3.0	4.0	4.0	60.0	1.0	1.0
206	34	del5	30.0	87.0	1.0	28.0	65.0	0.0	2.0	1.0	1.0	1.0	1.0	1.0	1.0	1.0	1.0	0.0	2.0	2.0	0.0	0.0	2.0	2.0	0.0	0.0	2.0	2.0	2.0	0.0	0.0	2.0	1.0	0.0	80.0	0.0	0.0	0.0	0.0	0.0	2.0	0.0	0.0	2.0	1.0	0.0	80.0	0.0	0.0
203	27	del5	18.0	92.0	1.0	19.0	84.0	1.0	2.0	3.0	2.0	2.0	2.0	2.0	2.0	3.0	2.0	2.0	2.0	3.0	2.0	2.0	2.0	2.0	2.0	2.0	2.0	2.0	2.0	0.0	1.0	2.0	3.0	4.0	80.0	4.0	3.0	2.0	1.0	0.0	2.0	0.0	1.0	2.0	3.0	4.0	80.0	4.0	3.0
202	30	del5	27.0	69.0	0.0	20.0	84.0	1.0	2.0	1.0	1.0	1.0	1.0	1.0	1.0	1.0	1.0	3.0	1.0	3.0	2.0	2.0	2.0	2.0	2.0	2.0	2.0	2.0	2.0	2.0	1.0	1.0	3.0	4.0	60.0	2.0	3.0	1.0	1.0	4.0	1.0	0.0	1.0	2.0	3.0	4.0	50.0	0.0	1.0
201	27	del5	6.0	92.0	1.0	22.0	84.0	1.0	3.0	3.0	3.0	3.0	3.0	3.0	4.0	4.0	4.0	4.0	3.0	2.0	2.0	2.0	2.0	2.0	2.0	1.0	1.0	1.0	3.0	0.0	1.0	3.0	4.0	4.0	55.0	4.0	4.0	4.0	4.0	4.0	3.0	3.0	2.0	2.0	2.0	1.0	55.0	2.0	2.0
200	38	del5	25.0	59.0	0.0	5.0	99.0	1.0	2.0	2.0	2.0	1.0	1.0	1.0	2.0	2.0	1.0	1.0	2.0	3.0	3.0	3.0	4.0	4.0	4.0	4.0	4.0	4.0	2.0	1.0	1.0	2.0	3.0	4.0	50.0	1.0	1.0	2.0	2.0	4.0	2.0	2.0	1.0	2.0	3.0	4.0	40.0	1.0	4.0
159	19	del5	20.0	83.0	1.0	21.0	90.0	1.0	2.0	2.0	2.0	2.0	2.0	2.0	2.0	2.0	2.0	2.0	2.0	2.0	2.0	2.0	2.0	2.0	2.0	2.0	2.0	1.0	2.0	2.0	3.0	2.0	4.0	2.0	80.0	2.0	1.0	3.0	2.0	4.0	2.0	3.0	2.0	2.0	4.0	4.0	80.0	2.0	2.0
129	16	del5	19.0	76.0	0.0	18.0	86.0	1.0	1.0	3.0	2.0	2.0	2.0	2.0	2.0	2.0	2.0	3.0	4.0	2.0	2.0	2.0	2.0	2.0	2.0	2.0	2.0	2.0	1.0	0.0	3.0	2.0	1.0	2.0	40.0	4.0	3.0	2.0	1.0	0.0	4.0	0.0	1.0	2.0	1.0	1.0	60.0	0.0	2.0
157	18	del5	36.0	65.0	0.0	24.0	80.0	1.0	1.0	0.0	0.0	0.0	0.0	0.0	0.0	1.0	1.0	1.0	2.0	2.0	1.0	1.0	1.0	1.0	2.0	1.0	4.0	1.0	1.0	1.0	1.0	0.0	1.0	2.0	43.0	2.0	1.0	1.0	1.0	1.0	2.0	2.0	1.0	1.0	2.0	1.0	60.0	2.0	1.0
112	17	del5	12.0	69.0	0.0	14.0	68.0	0.0	2.0	3.0	2.0	3.0	3.0	3.0	3.0	3.0	3.0	3.0	2.0	2.0	2.0	2.0	3.0	3.0	3.0	3.0	3.0	3.0	2.0	4.0	3.0	2.0	1.0	0.0	80.0	0.0	0.0	0.0	0.0	0.0	2.0	4.0	3.0	2.0	1.0	0.0	80.0	0.0	0.0
126	11	del5	14.0	96.0	1.0	14.0	94.0	1.0	3.0	3.0	4.0	3.0	4.0	3.0	3.0	3.0	0.0	0.0	2.0	3.0	3.0	3.0	3.0	3.0	3.0	3.0	3.0	0.0	3.0	1.0	2.0	3.0	4.0	4.0	80.0	0.0	0.0	0.0	0.0	0.0	2.0	2.0	2.0	3.0	3.0	4.0	80.0	0.0	0.0
125	12	del5	20.0	95.0	1.0	20.0	66.0	0.0	2.0	2.0	2.0	2.0	2.0	2.0	2.0	2.0	2.0	2.0	2.0	2.0	2.0	2.0	2.0	2.0	2.0	2.0	2.0	2.0	2.0	2.0	2.0	2.0	2.0	2.0	20.0	2.0	2.0	2.0	2.0	2.0	2.0	2.0	2.0	2.0	2.0	2.0	20.0	2.0	2.0
124	14	del5	18.0	84.0	1.0	30.0	80.0	1.0	4.0	2.0	2.0	2.0	2.0	2.0	3.0	2.0	1.0	2.0	1.0	1.0	1.0	1.0	1.0	1.0	1.0	1.0	1.0	1.0	4.0	1.0	2.0	2.0	2.0	4.0	40.0	1.0	1.0	2.0	3.0	4.0	1.0	0.0	1.0	1.0	2.0	1.0	45.0	0.0	1.0
119	9	del5	22.0	84.0	1.0	28.0	69.0	0.0	2.0	2.0	2.0	2.0	2.0	2.0	2.0	2.0	1.0	1.0	2.0	1.0	1.0	1.0	1.0	1.0	1.0	1.0	1.0	2.0	2.0	2.0	2.0	2.0	1.0	1.0	70.0	1.0	1.0	1.0	1.0	1.0	2.0	2.0	2.0	1.0	1.0	1.0	70.0	2.0	1.0
116	15	del5	40.0	58.0	0.0	32.0	79.0	0.0	0.0	0.0	0.0	0.0	0.0	0.0	0.0	0.0	0.0	0.0	0.0	0.0	0.0	0.0	0.0	0.0	0.0	0.0	4.0	4.0	0.0	0.0	0.0	0.0	0.0	0.0	60.0	1.0	2.0	3.0	4.0	4.0	0.0	0.0	0.0	0.0	0.0	0.0	50.0	4.0	4.0
115	9	del5	24.0	84.0	1.0	20.0	69.0	0.0	1.0	2.0	2.0	2.0	2.0	2.0	2.0	1.0	1.0	1.0	1.0	1.0	3.0	2.0	3.0	2.0	3.0	2.0	1.0	2.0	1.0	3.0	2.0	2.0	1.0	1.0	60.0	2.0	3.0	1.0	1.0	0.0	1.0	3.0	2.0	3.0	1.0	1.0	50.0	4.0	2.0
107	9	del5	19.0	84.0	1.0	27.0	69.0	0.0	3.0	2.0	2.0	2.0	2.0	2.0	2.0	2.0	2.0	2.0	3.0	1.0	1.0	1.0	1.0	1.0	1.0	1.0	1.0	2.0	3.0	4.0	3.0	2.0	1.0	1.0	80.0	4.0	3.0	2.0	2.0	3.0	3.0	3.0	2.0	1.0	2.0	0.0	80.0	3.0	3.0
128	10	del5	16.0	83.0	1.0	10.0	69.0	0.0	2.0	2.0	2.0	2.0	2.0	2.0	3.0	3.0	3.0	3.0	3.0	3.0	3.0	3.0	3.0	3.0	3.0	3.0	3.0	3.0	2.0	2.0	3.0	2.0	1.0	1.0	40.0	1.0	1.0	3.0	2.0	1.0	3.0	3.0	3.0	2.0	2.0	2.0	70.0	4.0	4.0
106	11	del5	33.0	96.0	1.0	16.0	94.0	1.0	2.0	2.0	0.0	2.0	0.0	0.0	0.0	0.0	0.0	1.0	3.0	2.0	2.0	2.0	2.0	2.0	2.0	3.0	3.0	3.0	2.0	1.0	3.0	2.0	0.0	2.0	50.0	3.0	2.0	1.0	0.0	4.0	3.0	2.0	2.0	2.0	2.0	2.0	50.0	3.0	3.0
104	19	del5	19.0	83.0	1.0	10.0	90.0	1.0	2.0	2.0	2.0	2.0	2.0	2.0	2.0	2.0	2.0	3.0	3.0	3.0	3.0	3.0	3.0	3.0	3.0	3.0	3.0	3.0	2.0	1.0	3.0	2.0	4.0	2.0	70.0	2.0	1.0	3.0	4.0	2.0	3.0	3.0	4.0	3.0	2.0	2.0	45.0	2.0	1.0
102	12	del5	15.0	95.0	1.0	31.0	66.0	0.0	4.0	2.0	2.0	2.0	2.0	2.0	3.0	3.0	3.0	2.0	3.0	0.0	0.0	0.0	0.0	0.0	0.0	0.0	3.0	3.0	4.0	0.0	1.0	2.0	3.0	4.0	50.0	0.0	1.0	2.0	3.0	4.0	3.0	1.0	3.0	0.0	4.0	2.0	45.0	0.0	1.0
101	8	del5	18.0	89.0	1.0	18.0	91.0	1.0	2.0	2.0	3.0	2.0	2.0	2.0	2.0	2.0	3.0	2.0	2.0	2.0	3.0	2.0	2.0	2.0	3.0	2.0	2.0	2.0	2.0	1.0	2.0	2.0	3.0	4.0	70.0	1.0	1.0	2.0	2.0	3.0	2.0	1.0	2.0	2.0	3.0	4.0	65.0	1.0	1.0
224	33	del5	22.0	87.0	1.0	22.0	78.0	0.0	0.0	2.0	2.0	2.0	2.0	2.0	2.0	2.0	2.0	2.0	0.0	2.0	2.0	2.0	2.0	2.0	2.0	2.0	2.0	2.0	0.0	4.0	3.0	2.0	1.0	0.0	160.0	0.0	0.0	0.0	0.0	0.0	0.0	4.0	3.0	2.0	1.0	0.0	40.0	0.0	1.0
100	5	del5	18.0	81.0	1.0	19.0	83.0	1.0	3.0	3.0	2.0	2.0	2.0	2.0	2.0	2.0	2.0	2.0	3.0	2.0	2.0	2.0	2.0	2.0	2.0	2.0	2.0	2.0	3.0	1.0	3.0	2.0	3.0	4.0	60.0	1.0	2.0	2.0	3.0	4.0	3.0	3.0	2.0	2.0	2.0	3.0	60.0	1.0	2.0
127	14	del5	21.0	84.0	1.0	20.0	80.0	1.0	1.0	4.0	4.0	0.0	2.0	2.0	2.0	2.0	0.0	2.0	2.0	2.0	2.0	2.0	2.0	2.0	2.0	2.0	2.0	2.0	1.0	0.0	0.0	2.0	4.0	4.0	30.0	0.0	0.0	2.0	2.0	4.0	2.0	0.0	0.0	2.0	4.0	4.0	35.0	1.0	1.0
131	11	del5	10.0	96.0	1.0	29.0	94.0	1.0	2.0	4.0	4.0	4.0	2.0	3.0	3.0	3.0	3.0	2.0	1.0	2.0	1.0	1.0	1.0	1.0	1.0	1.0	1.0	1.0	2.0	2.0	3.0	4.0	2.0	0.0	50.0	1.0	2.0	3.0	2.0	1.0	1.0	1.0	2.0	2.0	1.0	0.0	40.0	1.0	1.0
156	20	del5	28.0	37.0	0.0	20.0	72.0	0.0	2.0	2.0	1.0	1.0	1.0	1.0	1.0	1.0	1.0	1.0	2.0	2.0	2.0	2.0	2.0	2.0	2.0	2.0	2.0	2.0	2.0	1.0	1.0	2.0	3.0	4.0	60.0	3.0	2.0	2.0	3.0	1.0	2.0	3.0	2.0	2.0	2.0	1.0	60.0	3.0	3.0
146	16	del5	22.0	76.0	0.0	20.0	86.0	1.0	3.0	2.0	2.0	2.0	2.0	2.0	2.0	1.0	1.0	1.0	2.0	2.0	2.0	2.0	2.0	2.0	2.0	2.0	2.0	2.0	3.0	2.0	2.0	2.0	3.0	2.0	50.0	2.0	2.0	1.0	1.0	1.0	2.0	2.0	2.0	2.0	2.0	2.0	55.0	2.0	2.0
155	21	del5	19.0	86.0	1.0	13.0	98.0	1.0	2.0	2.0	3.0	3.0	2.0	2.0	2.0	2.0	2.0	1.0	2.0	3.0	3.0	3.0	3.0	3.0	3.0	2.0	2.0	3.0	2.0	1.0	2.0	2.0	3.0	3.0	35.0	0.0	1.0	2.0	2.0	3.0	2.0	0.0	2.0	2.0	3.0	3.0	40.0	1.0	2.0
153	24	del5	27.0	58.0	0.0	20.0	71.0	0.0	2.0	1.0	1.0	1.0	1.0	1.0	1.0	1.0	2.0	2.0	2.0	2.0	2.0	2.0	2.0	2.0	2.0	2.0	2.0	2.0	2.0	2.0	1.0	1.0	2.0	0.0	45.0	2.0	1.0	2.0	2.0	2.0	2.0	3.0	2.0	2.0	1.0	1.0	45.0	3.0	2.0
151	22	del5	23.0	111.0	1.0	9.0	76.0	0.0	3.0	0.0	1.0	1.0	0.0	3.0	3.0	2.0	1.0	3.0	4.0	3.0	4.0	2.0	4.0	2.0	2.0	4.0	3.0	3.0	3.0	2.0	3.0	1.0	1.0	0.0	50.0	3.0	4.0	2.0	3.0	1.0	4.0	3.0	4.0	2.0	3.0	0.0	60.0	3.0	3.0
149	19	del5	17.0	83.0	1.0	18.0	90.0	1.0	2.0	2.0	2.0	2.0	2.0	2.0	2.0	3.0	3.0	3.0	2.0	2.0	2.0	2.0	2.0	2.0	2.0	2.0	3.0	3.0	2.0	3.0	2.0	2.0	3.0	2.0	55.0	3.0	2.0	3.0	2.0	2.0	2.0	2.0	2.0	2.0	2.0	1.0	70.0	3.0	2.0
148	21	del5	24.0	86.0	1.0	17.0	98.0	1.0	2.0	4.0	1.0	1.0	1.0	1.0	1.0	1.0	1.0	3.0	2.0	4.0	4.0	4.0	4.0	1.0	1.0	1.0	1.0	1.0	2.0	2.0	3.0	4.0	1.0	1.0	40.0	2.0	3.0	1.0	1.0	4.0	2.0	2.0	1.0	3.0	4.0	1.0	50.0	2.0	2.0
147	16	del5	26.0	76.0	0.0	33.0	86.0	1.0	0.0	2.0	2.0	2.0	2.0	2.0	2.0	2.0	0.0	0.0	0.0	1.0	1.0	1.0	1.0	1.0	1.0	1.0	0.0	0.0	0.0	2.0	2.0	2.0	0.0	0.0	60.0	1.0	1.0	0.0	0.0	0.0	0.0	3.0	2.0	2.0	1.0	1.0	65.0	1.0	1.0
145	21	del5	16.0	86.0	1.0	18.0	98.0	1.0	1.0	4.0	4.0	3.0	3.0	3.0	3.0	3.0	0.0	0.0	3.0	3.0	3.0	3.0	3.0	3.0	1.0	1.0	1.0	1.0	1.0	1.0	2.0	3.0	4.0	0.0	70.0	3.0	4.0	0.0	1.0	2.0	3.0	0.0	4.0	1.0	3.0	2.0	60.0	0.0	3.0
132	18	del5	26.0	65.0	0.0	37.0	80.0	1.0	2.0	1.0	2.0	1.0	1.0	1.0	1.0	1.0	2.0	2.0	1.0	0.0	0.0	0.0	1.0	1.0	0.0	0.0	0.0	0.0	2.0	3.0	2.0	1.0	1.0	0.0	50.0	2.0	2.0	2.0	1.0	1.0	1.0	2.0	1.0	1.0	0.0	0.0	50.0	1.0	0.0
144	17	del5	30.0	69.0	0.0	29.0	68.0	0.0	1.0	1.0	1.0	1.0	1.0	1.0	1.0	1.0	1.0	1.0	2.0	1.0	1.0	1.0	1.0	1.0	1.0	1.0	1.0	1.0	1.0	2.0	3.0	3.0	2.0	1.0	2.0	1.0	1.0	1.0	1.0	2.0	2.0	2.0	2.0	2.0	4.0	4.0	2.0	2.0	2.0
143	14	del5	9.0	84.0	1.0	10.0	80.0	1.0	2.0	4.0	2.0	4.0	3.0	4.0	4.0	2.0	3.0	3.0	3.0	3.0	3.0	3.0	3.0	3.0	3.0	3.0	3.0	3.0	2.0	1.0	3.0	4.0	2.0	2.0	55.0	3.0	3.0	2.0	4.0	1.0	3.0	4.0	1.0	3.0	2.0	2.0	60.0	2.0	3.0
142	18	del5	20.0	65.0	0.0	10.0	80.0	1.0	2.0	2.0	2.0	2.0	2.0	2.0	2.0	2.0	2.0	2.0	3.0	3.0	3.0	3.0	3.0	3.0	3.0	3.0	3.0	3.0	2.0	2.0	2.0	2.0	2.0	2.0	50.0	2.0	2.0	2.0	2.0	2.0	3.0	3.0	3.0	3.0	3.0	3.0	80.0	3.0	3.0
137	15	del5	14.0	58.0	0.0	21.0	79.0	0.0	2.0	1.0	3.0	3.0	3.0	3.0	3.0	3.0	3.0	2.0	4.0	2.0	2.0	2.0	2.0	1.0	1.0	1.0	1.0	3.0	2.0	3.0	3.0	1.0	2.0	3.0	50.0	4.0	2.0	3.0	2.0	4.0	4.0	2.0	2.0	1.0	2.0	3.0	100.0	0.0	1.0
136	20	del5	28.0	37.0	0.0	19.0	72.0	0.0	2.0	2.0	1.0	1.0	1.0	1.0	1.0	1.0	1.0	1.0	3.0	2.0	2.0	2.0	2.0	2.0	2.0	2.0	2.0	2.0	2.0	0.0	1.0	2.0	2.0	3.0	52.0	1.0	2.0	2.0	3.0	3.0	3.0	1.0	1.0	2.0	4.0	4.0	70.0	1.0	2.0
134	18	del5	13.0	65.0	0.0	9.0	80.0	1.0	2.0	2.0	3.0	3.0	3.0	3.0	3.0	3.0	3.0	2.0	4.0	4.0	4.0	1.0	1.0	4.0	4.0	4.0	1.0	4.0	2.0	1.0	3.0	2.0	1.0	2.0	70.0	1.0	3.0	4.0	2.0	1.0	4.0	1.0	1.0	4.0	2.0	3.0	140.0	2.0	1.0
220	31	del5	13.0	101.0	1.0	19.0	86.0	1.0	4.0	4.0	4.0	4.0	4.0	1.0	1.0	2.0	2.0	1.0	4.0	3.0	3.0	2.0	2.0	2.0	1.0	1.0	1.0	2.0	4.0	1.0	3.0	4.0	4.0	2.0	50.0	3.0	2.0	1.0	2.0	1.0	4.0	3.0	2.0	2.0	3.0	2.0	60.0	2.0	2.0
313	40	del5	20.0	75.0	0.0	10.0	88.0	1.0	2.0	2.0	2.0	2.0	2.0	2.0	2.0	2.0	2.0	2.0	3.0	3.0	3.0	3.0	3.0	3.0	3.0	3.0	3.0	3.0	2.0	4.0	3.0	2.0	2.0	2.0	50.0	4.0	3.0	2.0	2.0	2.0	3.0	4.0	4.0	3.0	3.0	3.0	60.0	4.0	3.0
225	37	del5	20.0	71.0	0.0	20.0	85.0	1.0	2.0	2.0	2.0	2.0	2.0	2.0	2.0	2.0	2.0	2.0	2.0	2.0	2.0	2.0	2.0	2.0	2.0	2.0	2.0	2.0	2.0	1.0	1.0	2.0	3.0	4.0	50.0	1.0	1.0	2.0	3.0	4.0	2.0	2.0	1.0	2.0	2.0	3.0	45.0	2.0	1.0
318	42	del5	24.0	64.0	0.0	34.0	64.0	0.0	1.0	3.0	1.0	1.0	2.0	2.0	1.0	1.0	2.0	2.0	2.0	4.0	0.0	0.0	0.0	0.0	0.0	0.0	0.0	0.0	1.0	0.0	1.0	2.0	3.0	4.0	50.0	0.0	1.0	2.0	3.0	4.0	2.0	3.0	1.0	0.0	4.0	1.0	67.0	2.0	0.0
331	45	del5	0.0	106.0	1.0	22.0	87.0	1.0	4.0	4.0	4.0	4.0	4.0	4.0	4.0	4.0	4.0	4.0	2.0	1.0	2.0	1.0	2.0	2.0	2.0	2.0	2.0	2.0	4.0	4.0	4.0	4.0	4.0	4.0	50.0	4.0	4.0	4.0	4.0	4.0	2.0	4.0	3.0	2.0	1.0	1.0	80.0	4.0	3.0
329	43	del5	30.0	44.0	0.0	22.0	82.0	1.0	1.0	1.0	1.0	1.0	1.0	1.0	1.0	1.0	1.0	1.0	3.0	1.0	0.0	1.0	2.0	1.0	2.0	2.0	3.0	3.0	1.0	3.0	1.0	1.0	2.0	0.0	40.0	2.0	1.0	1.0	3.0	1.0	3.0	1.0	0.0	2.0	1.0	1.0	50.0	1.0	1.0
328	44	del5	13.0	83.0	1.0	15.0	76.0	0.0	2.0	3.0	3.0	3.0	3.0	3.0	3.0	3.0	3.0	1.0	2.0	2.0	2.0	4.0	4.0	2.0	2.0	4.0	2.0	1.0	2.0	4.0	3.0	3.0	2.0	0.0	70.0	2.0	2.0	1.0	0.0	0.0	2.0	4.0	4.0	2.0	2.0	0.0	65.0	4.0	3.0
326	46	del5	14.0	76.0	0.0	13.0	83.0	1.0	2.0	2.0	2.0	4.0	4.0	4.0	2.0	2.0	2.0	2.0	4.0	1.0	3.0	3.0	3.0	3.0	3.0	2.0	2.0	3.0	2.0	1.0	2.0	4.0	2.0	1.0	45.0	2.0	2.0	2.0	2.0	2.0	4.0	2.0	2.0	3.0	1.0	1.0	60.0	3.0	2.0
322	49	del5	17.0	79.0	0.0	17.0	91.0	1.0	2.0	3.0	3.0	3.0	3.0	3.0	3.0	1.0	1.0	1.0	1.0	4.0	2.0	2.0	4.0	2.0	2.0	2.0	2.0	2.0	2.0	1.0	4.0	3.0	1.0	2.0	50.0	3.0	0.0	1.0	2.0	4.0	1.0	2.0	1.0	4.0	2.0	2.0	60.0	1.0	2.0
320	41	del5	9.0	69.0	0.0	14.0	74.0	0.0	4.0	3.0	3.0	3.0	3.0	3.0	3.0	3.0	3.0	3.0	4.0	2.0	2.0	3.0	3.0	2.0	2.0	3.0	3.0	2.0	4.0	4.0	3.0	2.0	1.0	0.0	70.0	2.0	1.0	1.0	1.0	1.0	4.0	4.0	3.0	2.0	1.0	0.0	70.0	2.0	1.0
317	41	del5	30.0	69.0	0.0	19.0	74.0	0.0	1.0	1.0	1.0	1.0	1.0	1.0	1.0	1.0	1.0	1.0	3.0	2.0	2.0	2.0	2.0	2.0	2.0	2.0	2.0	2.0	1.0	1.0	1.0	1.0	1.0	1.0	80.0	0.0	0.0	0.0	0.0	0.0	3.0	2.0	2.0	2.0	2.0	2.0	80.0	0.0	0.0
335	46	del5	20.0	76.0	0.0	16.0	83.0	1.0	2.0	2.0	2.0	2.0	2.0	2.0	2.0	2.0	2.0	2.0	2.0	4.0	3.0	3.0	3.0	3.0	3.0	3.0	0.0	0.0	2.0	1.0	2.0	2.0	2.0	4.0	80.0	0.0	1.0	1.0	1.0	2.0	2.0	3.0	3.0	3.0	3.0	4.0	72.0	2.0	0.0
315	45	del5	18.0	106.0	1.0	7.0	87.0	1.0	4.0	3.0	3.0	3.0	3.0	3.0	3.0	0.0	0.0	0.0	4.0	3.0	4.0	3.0	3.0	3.0	3.0	3.0	3.0	4.0	4.0	4.0	4.0	3.0	3.0	2.0	80.0	0.0	0.0	0.0	0.0	0.0	4.0	4.0	4.0	3.0	3.0	2.0	80.0	0.0	0.0
314	44	del5	28.0	83.0	1.0	26.0	76.0	0.0	1.0	2.0	1.0	2.0	1.0	1.0	1.0	1.0	1.0	1.0	4.0	1.0	1.0	2.0	1.0	1.0	1.0	1.0	1.0	1.0	1.0	4.0	3.0	2.0	1.0	0.0	35.0	2.0	2.0	1.0	1.0	0.0	4.0	3.0	2.0	1.0	1.0	0.0	40.0	2.0	2.0
310	44	del5	27.0	83.0	1.0	25.0	76.0	0.0	1.0	2.0	1.0	2.0	1.0	2.0	1.0	1.0	1.0	1.0	3.0	1.0	1.0	1.0	2.0	1.0	2.0	1.0	1.0	2.0	1.0	1.0	0.0	2.0	1.0	1.0	50.0	2.0	3.0	1.0	2.0	0.0	3.0	2.0	1.0	1.0	1.0	1.0	20.0	2.0	1.0
305	43	del5	29.0	44.0	0.0	12.0	82.0	1.0	2.0	1.0	1.0	1.0	1.0	1.0	1.0	1.0	1.0	1.0	4.0	2.0	4.0	2.0	4.0	2.0	4.0	2.0	2.0	2.0	2.0	2.0	1.0	1.0	1.0	2.0	90.0	2.0	1.0	3.0	4.0	3.0	4.0	3.0	4.0	2.0	2.0	2.0	140.0	3.0	2.0
303	33	del5	12.0	87.0	1.0	4.0	78.0	0.0	2.0	2.0	3.0	3.0	3.0	3.0	3.0	3.0	3.0	3.0	2.0	3.0	3.0	4.0	4.0	4.0	4.0	4.0	4.0	4.0	2.0	1.0	2.0	3.0	4.0	4.0	80.0	0.0	2.0	4.0	2.0	4.0	2.0	2.0	4.0	3.0	1.0	2.0	80.0	2.0	3.0
299	43	del5	29.0	44.0	0.0	16.0	82.0	1.0	1.0	2.0	1.0	1.0	1.0	1.0	1.0	1.0	1.0	1.0	4.0	1.0	3.0	2.0	3.0	2.0	3.0	2.0	2.0	2.0	1.0	0.0	1.0	2.0	3.0	4.0	45.0	0.0	1.0	2.0	3.0	4.0	4.0	4.0	3.0	2.0	1.0	0.0	45.0	4.0	3.0
334	48	del5	20.0	83.0	1.0	21.0	86.0	1.0	2.0	2.0	2.0	2.0	2.0	2.0	2.0	2.0	2.0	2.0	4.0	2.0	2.0	2.0	2.0	2.0	2.0	1.0	1.0	1.0	2.0	3.0	2.0	2.0	2.0	2.0	50.0	2.0	2.0	2.0	1.0	1.0	4.0	0.0	2.0	2.0	1.0	1.0	55.0	2.0	1.0
336	46	del5	27.0	76.0	0.0	26.0	83.0	1.0	4.0	1.0	1.0	1.0	1.0	1.0	1.0	1.0	1.0	1.0	4.0	1.0	1.0	1.0	1.0	1.0	1.0	1.0	1.0	2.0	4.0	2.0	1.0	1.0	1.0	1.0	80.0	0.0	0.0	0.0	0.0	0.0	4.0	2.0	2.0	1.0	1.0	1.0	80.0	0.0	0.0
226	30	del5	22.0	69.0	0.0	18.0	84.0	1.0	1.0	2.0	2.0	2.0	2.0	2.0	2.0	2.0	2.0	1.0	4.0	2.0	2.0	2.0	2.0	2.0	2.0	2.0	2.0	2.0	1.0	0.0	1.0	2.0	3.0	4.0	25.0	0.0	1.0	2.0	3.0	4.0	4.0	4.0	4.0	4.0	4.0	4.0	4.0	4.0	2.0
351	50	del5	21.0	80.0	1.0	38.0	57.0	0.0	2.0	2.0	2.0	2.0	2.0	2.0	2.0	2.0	2.0	1.0	2.0	0.0	0.0	0.0	0.0	0.0	0.0	0.0	0.0	0.0	2.0	0.0	1.0	2.0	3.0	4.0	70.0	0.0	1.0	1.0	1.0	1.0	2.0	0.0	0.0	0.0	0.0	0.0	80.0	0.0	0.0
96	2	del5	19.0	87.0	1.0	14.0	83.0	1.0	2.0	3.0	2.0	2.0	2.0	2.0	2.0	2.0	2.0	2.0	3.0	1.0	1.0	3.0	3.0	3.0	3.0	3.0	3.0	3.0	2.0	1.0	3.0	4.0	1.0	2.0	1.0	1.0	2.0	2.0	3.0	3.0	3.0	1.0	2.0	2.0	4.0	3.0	2.0	1.0	3.0
359	51	del5	16.0	95.0	1.0	25.0	62.0	0.0	3.0	3.0	3.0	3.0	3.0	2.0	2.0	2.0	2.0	1.0	3.0	2.0	1.0	1.0	2.0	1.0	1.0	2.0	1.0	1.0	3.0	0.0	2.0	2.0	3.0	4.0	50.0	0.0	1.0	2.0	2.0	4.0	3.0	0.0	1.0	2.0	3.0	4.0	80.0	0.0	0.0
358	50	del5	20.0	80.0	1.0	22.0	57.0	0.0	2.0	2.0	2.0	2.0	2.0	2.0	2.0	2.0	2.0	2.0	2.0	2.0	2.0	2.0	2.0	2.0	2.0	2.0	1.0	1.0	2.0	0.0	1.0	2.0	3.0	4.0	50.0	0.0	1.0	2.0	3.0	4.0	2.0	2.0	2.0	2.0	1.0	1.0	50.0	2.0	1.0
356	51	del5	19.0	95.0	1.0	20.0	62.0	0.0	2.0	2.0	2.0	2.0	2.0	2.0	2.0	2.0	2.0	3.0	2.0	2.0	2.0	2.0	2.0	2.0	2.0	2.0	2.0	2.0	2.0	3.0	3.0	2.0	2.0	2.0	60.0	2.0	3.0	2.0	2.0	2.0	2.0	3.0	2.0	2.0	2.0	2.0	60.0	3.0	3.0
355	51	del5	22.0	95.0	1.0	26.0	62.0	0.0	2.0	3.0	3.0	3.0	1.0	1.0	1.0	1.0	1.0	2.0	2.0	1.0	1.0	2.0	1.0	1.0	2.0	1.0	1.0	2.0	2.0	2.0	1.0	2.0	3.0	0.0	45.0	1.0	2.0	2.0	1.0	0.0	2.0	2.0	2.0	1.0	2.0	0.0	60.0	1.0	1.0
353	50	del5	24.0	80.0	1.0	22.0	57.0	0.0	2.0	2.0	2.0	2.0	2.0	2.0	1.0	1.0	1.0	1.0	2.0	2.0	2.0	2.0	2.0	2.0	2.0	2.0	1.0	1.0	2.0	2.0	2.0	2.0	1.0	1.0	50.0	2.0	1.0	1.0	0.0	0.0	2.0	2.0	2.0	2.0	1.0	1.0	50.0	2.0	1.0
350	50	del5	15.0	80.0	1.0	21.0	57.0	0.0	2.0	3.0	3.0	3.0	3.0	3.0	2.0	2.0	2.0	2.0	2.0	3.0	2.0	2.0	2.0	2.0	2.0	2.0	1.0	1.0	2.0	1.0	2.0	3.0	4.0	4.0	50.0	0.0	1.0	2.0	3.0	4.0	2.0	1.0	2.0	3.0	4.0	4.0	50.0	0.0	1.0
337	46	del5	23.0	76.0	0.0	22.0	83.0	1.0	4.0	1.0	2.0	2.0	2.0	2.0	1.0	1.0	1.0	1.0	4.0	1.0	2.0	2.0	2.0	2.0	2.0	2.0	0.0	1.0	4.0	4.0	3.0	2.0	1.0	0.0	46.0	3.0	2.0	1.0	0.0	0.0	4.0	4.0	3.0	2.0	1.0	0.0	68.0	3.0	1.0
348	49	del5	20.0	79.0	0.0	18.0	91.0	1.0	2.0	2.0	2.0	2.0	2.0	2.0	2.0	2.0	2.0	2.0	2.0	3.0	2.0	2.0	3.0	2.0	2.0	2.0	2.0	2.0	2.0	4.0	3.0	2.0	2.0	1.0	65.0	3.0	2.0	2.0	1.0	1.0	2.0	4.0	3.0	3.0	2.0	2.0	60.0	3.0	2.0
345	49	del5	24.0	79.0	0.0	14.0	91.0	1.0	1.0	1.0	1.0	1.0	1.0	1.0	1.0	3.0	3.0	3.0	1.0	3.0	4.0	3.0	3.0	4.0	2.0	2.0	2.0	2.0	1.0	2.0	2.0	1.0	3.0	1.0	50.0	1.0	2.0	3.0	2.0	2.0	1.0	2.0	2.0	3.0	4.0	2.0	50.0	3.0	4.0
343	48	del5	17.0	83.0	1.0	18.0	86.0	1.0	2.0	2.0	2.0	2.0	2.0	2.0	2.0	3.0	3.0	3.0	2.0	1.0	2.0	2.0	2.0	2.0	2.0	3.0	3.0	3.0	2.0	1.0	3.0	2.0	0.0	4.0	50.0	1.0	0.0	3.0	2.0	1.0	2.0	3.0	2.0	2.0	1.0	0.0	55.0	2.0	0.0
341	48	del5	15.0	83.0	1.0	20.0	86.0	1.0	2.0	3.0	3.0	3.0	3.0	3.0	2.0	2.0	2.0	2.0	2.0	2.0	2.0	2.0	2.0	2.0	2.0	2.0	2.0	2.0	2.0	0.0	1.0	3.0	3.0	4.0	45.0	0.0	0.0	2.0	2.0	3.0	2.0	0.0	1.0	2.0	2.0	3.0	80.0	0.0	0.0
340	49	del5	20.0	79.0	0.0	20.0	91.0	1.0	2.0	2.0	2.0	2.0	2.0	2.0	2.0	2.0	2.0	2.0	2.0	2.0	2.0	2.0	2.0	2.0	2.0	2.0	2.0	2.0	2.0	2.0	2.0	2.0	2.0	2.0	40.0	2.0	2.0	2.0	2.0	2.0	2.0	2.0	2.0	2.0	2.0	2.0	40.0	2.0	2.0
339	48	del5	25.0	83.0	1.0	15.0	86.0	1.0	3.0	1.0	1.0	1.0	1.0	1.0	1.0	2.0	2.0	2.0	2.0	2.0	3.0	3.0	3.0	3.0	3.0	2.0	2.0	2.0	3.0	1.0	1.0	1.0	4.0	4.0	55.0	2.0	2.0	2.0	2.0	2.0	2.0	3.0	3.0	3.0	2.0	2.0	55.0	2.0	2.0
298	40	del5	16.0	75.0	0.0	3.0	88.0	1.0	2.0	2.0	2.0	2.0	2.0	2.0	3.0	3.0	3.0	3.0	4.0	4.0	4.0	4.0	4.0	4.0	4.0	4.0	4.0	1.0	2.0	0.0	1.0	2.0	3.0	4.0	40.0	2.0	2.0	3.0	3.0	4.0	4.0	4.0	4.0	4.0	4.0	4.0	80.0	1.0	1.0
297	32	del5	20.0	79.0	0.0	19.0	89.0	1.0	2.0	1.0	2.0	3.0	2.0	1.0	2.0	3.0	2.0	2.0	4.0	1.0	2.0	2.0	2.0	2.0	2.0	2.0	2.0	2.0	2.0	4.0	3.0	2.0	1.0	0.0	40.0	4.0	3.0	2.0	1.0	0.0	4.0	4.0	3.0	2.0	1.0	0.0	40.0	0.0	3.0
295	38	del5	20.0	59.0	0.0	15.0	99.0	1.0	2.0	2.0	2.0	2.0	2.0	2.0	2.0	2.0	2.0	2.0	4.0	3.0	3.0	3.0	2.0	2.0	2.0	2.0	2.0	2.0	2.0	0.0	2.0	2.0	3.0	4.0	60.0	1.0	1.0	1.0	2.0	3.0	4.0	1.0	2.0	2.0	3.0	3.0	60.0	1.0	1.0
249	36	del5	14.0	79.0	0.0	18.0	79.0	0.0	4.0	2.0	2.0	2.0	2.0	2.0	3.0	3.0	3.0	3.0	4.0	2.0	2.0	2.0	2.0	2.0	2.0	2.0	2.0	2.0	4.0	4.0	3.0	2.0	1.0	0.0	50.0	3.0	3.0	3.0	0.0	0.0	4.0	3.0	2.0	2.0	3.0	2.0	50.0	2.0	2.0
259	32	del5	20.0	79.0	0.0	19.0	89.0	1.0	3.0	2.0	2.0	2.0	2.0	2.0	2.0	2.0	1.0	2.0	3.0	2.0	2.0	2.0	2.0	2.0	2.0	2.0	2.0	2.0	3.0	3.0	2.0	2.0	2.0	2.0	50.0	2.0	2.0	2.0	1.0	1.0	3.0	2.0	2.0	2.0	2.0	2.0	60.0	2.0	2.0
257	40	del5	20.0	75.0	0.0	25.0	88.0	1.0	2.0	2.0	2.0	2.0	2.0	2.0	2.0	2.0	2.0	2.0	2.0	1.0	1.0	1.0	1.0	1.0	2.0	2.0	2.0	2.0	2.0	4.0	3.0	2.0	1.0	0.0	45.0	3.0	2.0	2.0	1.0	0.0	2.0	4.0	3.0	2.0	1.0	0.0	46.0	3.0	2.0
256	31	del5	27.0	101.0	1.0	26.0	86.0	1.0	4.0	1.0	0.0	0.0	1.0	1.0	2.0	2.0	1.0	1.0	4.0	1.0	1.0	1.0	1.0	1.0	1.0	1.0	1.0	2.0	4.0	3.0	3.0	2.0	1.0	0.0	55.0	3.0	2.0	2.0	1.0	0.0	4.0	3.0	2.0	2.0	1.0	0.0	60.0	3.0	2.0
255	41	del5	12.0	69.0	0.0	40.0	74.0	0.0	2.0	2.0	3.0	3.0	3.0	3.0	3.0	3.0	3.0	3.0	0.0	0.0	0.0	0.0	0.0	0.0	0.0	0.0	0.0	0.0	2.0	0.0	3.0	2.0	1.0	0.0	70.0	2.0	1.0	0.0	0.0	0.0	0.0	0.0	0.0	0.0	0.0	0.0	0.0	0.0	0.0
254	38	del5	32.0	59.0	0.0	25.0	99.0	1.0	2.0	0.0	0.0	0.0	0.0	2.0	2.0	0.0	0.0	2.0	4.0	2.0	2.0	1.0	1.0	1.0	1.0	1.0	1.0	1.0	2.0	3.0	2.0	0.0	1.0	2.0	70.0	3.0	2.0	1.0	1.0	2.0	4.0	4.0	3.0	2.0	2.0	1.0	30.0	3.0	2.0
250	37	del5	29.0	71.0	0.0	20.0	85.0	1.0	2.0	1.0	1.0	1.0	1.0	1.0	1.0	1.0	1.0	1.0	2.0	2.0	2.0	2.0	2.0	2.0	2.0	2.0	2.0	2.0	2.0	1.0	1.0	1.0	1.0	1.0	40.0	2.0	1.0	1.0	1.0	1.0	2.0	2.0	2.0	2.0	2.0	2.0	40.0	2.0	2.0
244	34	del5	22.0	87.0	1.0	23.0	65.0	0.0	2.0	2.0	1.0	2.0	2.0	2.0	2.0	1.0	1.0	3.0	2.0	1.0	1.0	2.0	2.0	1.0	1.0	2.0	2.0	3.0	2.0	2.0	3.0	1.0	2.0	3.0	60.0	4.0	2.0	3.0	1.0	4.0	2.0	3.0	2.0	1.0	4.0	2.0	50.0	2.0	4.0
294	41	del5	40.0	69.0	0.0	13.0	74.0	0.0	0.0	0.0	0.0	0.0	0.0	0.0	0.0	0.0	0.0	0.0	4.0	3.0	2.0	2.0	3.0	3.0	2.0	2.0	3.0	3.0	0.0	0.0	0.0	0.0	0.0	0.0	1.0	0.0	0.0	0.0	0.0	0.0	4.0	2.0	2.0	3.0	2.0	1.0	70.0	2.0	1.0
239	42	del5	26.0	64.0	0.0	17.0	64.0	0.0	2.0	1.0	1.0	2.0	2.0	1.0	1.0	2.0	2.0	0.0	3.0	2.0	1.0	2.0	2.0	2.0	2.0	3.0	3.0	3.0	2.0	3.0	2.0	1.0	2.0	4.0	48.0	3.0	2.0	0.0	3.0	3.0	3.0	4.0	2.0	2.0	1.0	3.0	45.0	3.0	3.0
238	42	del5	23.0	64.0	0.0	28.0	64.0	0.0	2.0	2.0	2.0	1.0	2.0	2.0	1.0	1.0	2.0	2.0	1.0	2.0	2.0	1.0	1.0	1.0	1.0	1.0	1.0	1.0	2.0	1.0	1.0	2.0	2.0	3.0	60.0	0.0	1.0	3.0	3.0	4.0	1.0	2.0	1.0	2.0	2.0	3.0	40.0	0.0	1.0
237	35	del5	22.0	87.0	1.0	29.0	49.0	0.0	2.0	2.0	2.0	2.0	2.0	2.0	2.0	1.0	2.0	1.0	2.0	1.0	1.0	1.0	1.0	1.0	1.0	1.0	1.0	1.0	2.0	0.0	1.0	2.0	2.0	3.0	60.0	0.0	1.0	1.0	2.0	0.0	2.0	0.0	1.0	2.0	2.0	1.0	60.0	0.0	1.0
234	42	del5	23.0	64.0	0.0	17.0	64.0	0.0	4.0	1.0	1.0	2.0	2.0	1.0	1.0	2.0	2.0	1.0	4.0	2.0	3.0	2.0	2.0	2.0	2.0	2.0	2.0	2.0	4.0	3.0	2.0	1.0	4.0	3.0	45.0	2.0	2.0	1.0	0.0	0.0	4.0	4.0	2.0	2.0	3.0	3.0	65.0	4.0	3.0
233	27	del5	29.0	92.0	1.0	22.0	84.0	1.0	2.0	1.0	1.0	1.0	1.0	1.0	1.0	1.0	1.0	1.0	2.0	1.0	1.0	2.0	2.0	2.0	2.0	2.0	2.0	2.0	2.0	2.0	2.0	2.0	1.0	1.0	40.0	3.0	3.0	2.0	1.0	1.0	2.0	3.0	2.0	2.0	1.0	0.0	45.0	3.0	3.0
229	39	del5	27.0	86.0	1.0	23.0	91.0	1.0	2.0	2.0	2.0	2.0	2.0	1.0	1.0	1.0	0.0	0.0	3.0	4.0	0.0	4.0	4.0	0.0	0.0	0.0	1.0	1.0	2.0	3.0	1.0	2.0	2.0	0.0	42.0	2.0	2.0	1.0	0.0	3.0	3.0	2.0	2.0	4.0	0.0	1.0	42.0	2.0	2.0
263	31	del5	11.0	101.0	1.0	21.0	86.0	1.0	2.0	4.0	3.0	3.0	2.0	3.0	3.0	3.0	3.0	3.0	1.0	4.0	2.0	2.0	2.0	2.0	2.0	2.0	1.0	1.0	2.0	0.0	1.0	2.0	3.0	4.0	65.0	1.0	2.0	3.0	4.0	4.0	1.0	0.0	1.0	2.0	3.0	4.0	90.0	1.0	2.0
264	44	del5	9.0	83.0	1.0	18.0	76.0	0.0	4.0	3.0	3.0	3.0	3.0	3.0	3.0	3.0	3.0	3.0	3.0	3.0	1.0	1.0	3.0	3.0	1.0	3.0	3.0	1.0	4.0	2.0	3.0	3.0	2.0	3.0	150.0	4.0	3.0	3.0	2.0	4.0	3.0	1.0	1.0	3.0	3.0	2.0	142.0	4.0	4.0
265	39	del5	24.0	86.0	1.0	17.0	91.0	1.0	4.0	1.0	1.0	1.0	1.0	1.0	2.0	2.0	1.0	2.0	3.0	2.0	1.0	2.0	2.0	1.0	2.0	4.0	4.0	2.0	4.0	2.0	1.0	3.0	2.0	1.0	9.0	3.0	1.0	2.0	1.0	2.0	3.0	2.0	1.0	2.0	2.0	3.0	22.0	1.0	4.0
266	40	del5	29.0	75.0	0.0	34.0	88.0	1.0	2.0	1.0	1.0	1.0	1.0	1.0	1.0	1.0	1.0	1.0	2.0	1.0	1.0	1.0	1.0	0.0	0.0	0.0	0.0	0.0	2.0	3.0	2.0	1.0	0.0	0.0	60.0	2.0	1.0	1.0	0.0	0.0	2.0	3.0	3.0	2.0	1.0	0.0	40.0	3.0	3.0
267	38	del5	24.0	59.0	0.0	16.0	99.0	1.0	1.0	3.0	2.0	2.0	1.0	1.0	2.0	2.0	1.0	1.0	2.0	4.0	3.0	3.0	2.0	2.0	2.0	2.0	2.0	2.0	1.0	1.0	2.0	3.0	4.0	4.0	23.0	0.0	1.0	2.0	3.0	4.0	2.0	1.0	3.0	4.0	4.0	3.0	23.0	0.0	1.0
269	36	del5	17.0	79.0	0.0	13.0	79.0	0.0	1.0	2.0	3.0	3.0	3.0	3.0	2.0	2.0	2.0	2.0	0.0	2.0	3.0	3.0	3.0	3.0	4.0	4.0	4.0	1.0	1.0	2.0	3.0	3.0	2.0	1.0	45.0	0.0	3.0	2.0	2.0	3.0	0.0	2.0	3.0	3.0	2.0	1.0	50.0	0.0	1.0
271	30	del5	21.0	69.0	0.0	19.0	84.0	1.0	2.0	2.0	2.0	2.0	2.0	2.0	2.0	2.0	1.0	2.0	3.0	2.0	2.0	2.0	2.0	2.0	2.0	2.0	2.0	2.0	2.0	3.0	3.0	2.0	2.0	1.0	50.0	2.0	2.0	1.0	1.0	0.0	3.0	4.0	3.0	2.0	2.0	1.0	50.0	4.0	3.0
272	36	del5	31.0	79.0	0.0	29.0	79.0	0.0	3.0	1.0	1.0	1.0	1.0	1.0	1.0	0.0	0.0	0.0	4.0	1.0	1.0	1.0	1.0	1.0	1.0	1.0	0.0	0.0	3.0	2.0	2.0	1.0	1.0	0.0	55.0	1.0	1.0	0.0	0.0	0.0	4.0	2.0	2.0	1.0	1.0	0.0	60.0	2.0	1.0
275	32	del5	24.0	79.0	0.0	18.0	89.0	1.0	3.0	1.0	1.0	1.0	3.0	1.0	1.0	2.0	1.0	2.0	3.0	3.0	2.0	2.0	2.0	2.0	2.0	2.0	2.0	2.0	3.0	3.0	2.0	1.0	3.0	2.0	50.0	4.0	1.0	2.0	1.0	3.0	3.0	2.0	2.0	2.0	3.0	4.0	55.0	1.0	2.0
278	35	del5	0.0	87.0	1.0	40.0	49.0	0.0	4.0	4.0	4.0	4.0	4.0	4.0	4.0	4.0	4.0	4.0	0.0	0.0	0.0	0.0	0.0	0.0	0.0	0.0	0.0	0.0	4.0	4.0	4.0	4.0	4.0	4.0	80.0	0.0	0.0	0.0	0.0	0.0	0.0	0.0	0.0	0.0	0.0	0.0	0.0	0.0	0.0
279	43	del5	28.0	44.0	0.0	28.0	82.0	1.0	3.0	1.0	1.0	1.0	1.0	1.0	1.0	1.0	1.0	1.0	2.0	0.0	3.0	1.0	1.0	1.0	1.0	1.0	1.0	1.0	3.0	0.0	0.0	1.0	2.0	1.0	5.0	2.0	1.0	0.0	1.0	3.0	2.0	1.0	0.0	2.0	1.0	3.0	2.0	1.0	3.0
284	39	del5	5.0	86.0	1.0	16.0	91.0	1.0	1.0	4.0	4.0	4.0	4.0	4.0	3.0	4.0	4.0	3.0	2.0	3.0	3.0	2.0	2.0	3.0	2.0	2.0	2.0	3.0	1.0	2.0	3.0	4.0	4.0	2.0	100.0	1.0	3.0	2.0	4.0	4.0	2.0	2.0	3.0	2.0	3.0	3.0	3.0	2.0	2.0
285	33	del5	20.0	87.0	1.0	36.0	78.0	0.0	2.0	2.0	2.0	2.0	2.0	2.0	2.0	2.0	2.0	2.0	3.0	1.0	0.0	0.0	0.0	0.0	0.0	0.0	0.0	0.0	2.0	2.0	2.0	2.0	2.0	2.0	80.0	3.0	4.0	1.0	2.0	4.0	3.0	1.0	1.0	0.0	0.0	2.0	60.0	1.0	2.0
289	37	del5	20.0	71.0	0.0	22.0	85.0	1.0	2.0	2.0	2.0	2.0	2.0	2.0	2.0	2.0	2.0	2.0	2.0	2.0	2.0	2.0	2.0	2.0	2.0	2.0	1.0	1.0	2.0	3.0	4.0	2.0	1.0	0.0	50.0	4.0	3.0	2.0	1.0	0.0	2.0	3.0	3.0	2.0	1.0	0.0	50.0	4.0	3.0
290	37	del5	20.0	71.0	0.0	13.0	85.0	1.0	2.0	2.0	2.0	2.0	2.0	2.0	2.0	2.0	2.0	2.0	3.0	2.0	2.0	2.0	2.0	2.0	2.0	4.0	4.0	4.0	2.0	1.0	3.0	2.0	4.0	1.0	70.0	0.0	3.0	2.0	1.0	3.0	3.0	1.0	0.0	2.0	4.0	3.0	55.0	2.0	3.0
291	36	del5	19.0	79.0	0.0	21.0	79.0	0.0	2.0	3.0	2.0	2.0	2.0	2.0	2.0	2.0	2.0	2.0	2.0	3.0	2.0	2.0	2.0	2.0	2.0	2.0	2.0	0.0	2.0	0.0	1.0	2.0	3.0	4.0	80.0	0.0	0.0	0.0	0.0	0.0	2.0	0.0	1.0	2.0	3.0	4.0	76.0	4.0	3.0
292	32	del5	17.0	79.0	0.0	15.0	89.0	1.0	2.0	2.0	1.0	3.0	3.0	3.0	1.0	3.0	3.0	2.0	2.0	1.0	3.0	3.0	3.0	3.0	3.0	3.0	2.0	2.0	2.0	2.0	1.0	3.0	2.0	1.0	55.0	4.0	2.0	3.0	1.0	1.0	2.0	3.0	2.0	3.0	1.0	2.0	65.0	1.0	3.0
98	16	del5	17.0	76.0	0.0	3.0	86.0	1.0	1.0	1.0	3.0	3.0	3.0	3.0	3.0	3.0	3.0	0.0	3.0	4.0	4.0	4.0	4.0	4.0	4.0	4.0	4.0	2.0	1.0	2.0	1.0	3.0	1.0	0.0	70.0	1.0	0.0	1.0	3.0	2.0	3.0	3.0	2.0	4.0	1.0	2.0	120.0	2.0	2.0
361	51	del5	8.0	95.0	1.0	27.0	62.0	0.0	4.0	4.0	4.0	4.0	4.0	4.0	4.0	4.0	0.0	0.0	1.0	1.0	1.0	2.0	1.0	1.0	2.0	1.0	1.0	2.0	4.0	4.0	4.0	4.0	4.0	4.0	80.0	0.0	0.0	0.0	0.0	0.0	1.0	2.0	2.0	1.0	2.0	1.0	70.0	1.0	1.0
94	20	del5	27.0	37.0	0.0	9.0	72.0	0.0	4.0	1.0	1.0	1.0	1.0	1.0	1.0	1.0	1.0	1.0	3.0	4.0	3.0	3.0	3.0	3.0	3.0	3.0	3.0	3.0	4.0	3.0	1.0	2.0	4.0	1.0	50.0	2.0	3.0	4.0	1.0	0.0	3.0	4.0	3.0	4.0	2.0	3.0	40.0	1.0	3.0
14	7	del5	15.0	74.0	0.0	19.0	91.0	1.0	3.0	2.0	4.0	4.0	0.0	4.0	0.0	2.0	3.0	3.0	3.0	2.0	4.0	4.0	0.0	0.0	2.0	2.0	2.0	2.0	3.0	1.0	4.0	0.0	2.0	3.0	50.0	4.0	3.0	2.0	1.0	4.0	3.0	0.0	1.0	2.0	4.0	3.0	45.0	3.0	4.0
29	12	del5	16.0	95.0	1.0	24.0	66.0	0.0	1.0	1.0	2.0	2.0	2.0	3.0	3.0	4.0	3.0	3.0	1.0	1.0	1.0	2.0	2.0	2.0	2.0	2.0	3.0	0.0	1.0	4.0	3.0	2.0	1.0	0.0	40.0	1.0	2.0	3.0	4.0	0.0	1.0	3.0	2.0	1.0	4.0	0.0	45.0	1.0	3.0
26	4	del5	22.0	69.0	0.0	40.0	72.0	0.0	2.0	0.0	2.0	2.0	2.0	2.0	2.0	2.0	2.0	2.0	0.0	0.0	0.0	0.0	0.0	0.0	0.0	0.0	0.0	0.0	2.0	0.0	0.0	2.0	3.0	4.0	81.0	0.0	0.0	0.0	0.0	0.0	0.0	0.0	0.0	0.0	0.0	0.0	76.0	4.0	4.0
24	5	del5	18.0	81.0	1.0	16.0	83.0	1.0	4.0	2.0	2.0	2.0	2.0	2.0	2.0	2.0	2.0	2.0	4.0	4.0	2.0	2.0	2.0	2.0	2.0	2.0	2.0	2.0	4.0	1.0	1.0	2.0	4.0	2.0	60.0	1.0	2.0	2.0	3.0	3.0	4.0	1.0	1.0	2.0	4.0	2.0	60.0	1.0	1.0
22	10	del5	20.0	83.0	1.0	30.0	69.0	0.0	2.0	2.0	2.0	2.0	2.0	2.0	2.0	2.0	2.0	2.0	1.0	1.0	1.0	1.0	1.0	1.0	1.0	1.0	1.0	1.0	2.0	0.0	1.0	2.0	3.0	2.0	55.0	1.0	2.0	2.0	4.0	3.0	1.0	0.0	2.0	1.0	2.0	3.0	80.0	1.0	1.0
19	8	del5	11.0	89.0	1.0	4.0	91.0	1.0	1.0	4.0	4.0	2.0	2.0	3.0	3.0	3.0	4.0	3.0	3.0	4.0	4.0	4.0	3.0	3.0	4.0	4.0	4.0	3.0	1.0	2.0	3.0	4.0	4.0	4.0	20.0	1.0	2.0	3.0	4.0	4.0	3.0	2.0	2.0	4.0	4.0	2.0	30.0	2.0	3.0
15	10	del5	21.0	83.0	1.0	30.0	69.0	0.0	1.0	2.0	2.0	2.0	2.0	2.0	2.0	2.0	2.0	2.0	1.0	1.0	1.0	1.0	1.0	1.0	1.0	1.0	1.0	1.0	1.0	1.0	3.0	2.0	2.0	3.0	75.0	1.0	1.0	1.0	2.0	2.0	1.0	0.0	0.0	1.0	1.0	2.0	70.0	0.0	1.0
13	2	del5	22.0	87.0	1.0	22.0	83.0	1.0	4.0	2.0	2.0	2.0	2.0	2.0	1.0	1.0	1.0	1.0	4.0	2.0	2.0	2.0	2.0	2.0	1.0	1.0	1.0	1.0	4.0	3.0	3.0	2.0	2.0	1.0	50.0	3.0	2.0	1.0	1.0	0.0	4.0	3.0	2.0	2.0	1.0	1.0	50.0	3.0	2.0
34	14	del5	28.0	84.0	1.0	20.0	80.0	1.0	2.0	2.0	0.0	0.0	2.0	2.0	0.0	0.0	2.0	2.0	2.0	2.0	2.0	2.0	2.0	2.0	2.0	2.0	2.0	2.0	2.0	2.0	2.0	2.0	2.0	2.0	2.0	2.0	2.0	2.0	0.0	0.0	2.0	2.0	2.0	2.0	2.0	2.0	40.0	1.0	1.0
10	8	del5	14.0	89.0	1.0	19.0	91.0	1.0	2.0	2.0	1.0	2.0	3.0	2.0	2.0	4.0	4.0	4.0	1.0	3.0	3.0	2.0	2.0	2.0	3.0	3.0	1.0	1.0	2.0	4.0	3.0	2.0	1.0	0.0	50.0	0.0	2.0	4.0	3.0	1.0	1.0	1.0	2.0	2.0	3.0	0.0	70.0	1.0	1.0
6	4	del5	12.0	69.0	0.0	0.0	72.0	0.0	1.0	3.0	3.0	3.0	3.0	3.0	3.0	3.0	3.0	3.0	4.0	4.0	4.0	4.0	4.0	4.0	4.0	4.0	4.0	4.0	1.0	2.0	3.0	3.0	4.0	3.0	45.0	2.0	3.0	4.0	3.0	3.0	4.0	4.0	4.0	4.0	4.0	4.0	35.0	4.0	4.0
4	15	del5	22.0	58.0	0.0	17.0	79.0	0.0	4.0	2.0	2.0	1.0	2.0	1.0	2.0	1.0	2.0	1.0	0.0	1.0	1.0	1.0	3.0	3.0	4.0	4.0	4.0	2.0	4.0	3.0	2.0	1.0	0.0	4.0	80.0	3.0	2.0	4.0	1.0	0.0	0.0	4.0	3.0	1.0	2.0	0.0	20.0	2.0	4.0
3	3	del5	18.0	73.0	0.0	27.0	65.0	0.0	3.0	3.0	2.0	2.0	2.0	2.0	2.0	2.0	2.0	2.0	1.0	1.0	2.0	1.0	1.0	2.0	1.0	1.0	2.0	1.0	3.0	4.0	3.0	2.0	1.0	0.0	50.0	3.0	2.0	2.0	1.0	0.0	1.0	2.0	2.0	1.0	1.0	0.0	70.0	1.0	1.0
2	9	del5	11.0	84.0	1.0	16.0	69.0	0.0	2.0	3.0	3.0	3.0	3.0	3.0	3.0	3.0	3.0	3.0	3.0	4.0	1.0	4.0	1.0	4.0	1.0	4.0	1.0	1.0	2.0	1.0	4.0	2.0	3.0	0.0	3.0	1.0	3.0	3.0	4.0	2.0	3.0	4.0	2.0	1.0	0.0	4.0	2.0	3.0	1.0
93	5	del5	24.0	81.0	1.0	24.0	83.0	1.0	2.0	1.0	1.0	1.0	1.0	2.0	2.0	2.0	2.0	2.0	2.0	1.0	1.0	1.0	1.0	2.0	2.0	2.0	2.0	2.0	2.0	4.0	2.0	1.0	1.0	1.0	40.0	2.0	2.0	2.0	1.0	0.0	2.0	4.0	2.0	1.0	1.0	1.0	40.0	2.0	2.0
33	12	del5	14.0	95.0	1.0	19.0	66.0	0.0	2.0	3.0	3.0	3.0	3.0	3.0	3.0	2.0	2.0	2.0	2.0	3.0	2.0	2.0	2.0	2.0	2.0	2.0	2.0	2.0	2.0	1.0	2.0	3.0	1.0	1.0	60.0	1.0	3.0	2.0	2.0	1.0	2.0	1.0	2.0	3.0	2.0	1.0	60.0	1.0	3.0
8	3	del5	23.0	73.0	0.0	23.0	65.0	0.0	1.0	1.0	1.0	2.0	2.0	2.0	2.0	2.0	2.0	2.0	2.0	1.0	3.0	1.0	1.0	3.0	1.0	1.0	3.0	1.0	1.0	1.0	1.0	1.0	1.0	1.0	16.0	1.0	1.0	2.0	1.0	2.0	2.0	1.0	3.0	1.0	1.0	2.0	30.0	2.0	3.0
36	15	del5	26.0	58.0	0.0	11.0	79.0	0.0	1.0	1.0	2.0	1.0	2.0	1.0	2.0	1.0	2.0	1.0	3.0	3.0	3.0	3.0	3.0	2.0	3.0	2.0	3.0	4.0	1.0	2.0	2.0	1.0	2.0	3.0	60.0	1.0	1.0	2.0	2.0	3.0	3.0	2.0	3.0	2.0	3.0	3.0	50.0	2.0	3.0
85	2	del5	14.0	87.0	1.0	22.0	83.0	1.0	1.0	3.0	2.0	2.0	2.0	2.0	2.0	4.0	4.0	4.0	1.0	4.0	2.0	2.0	2.0	2.0	2.0	1.0	1.0	1.0	1.0	1.0	2.0	2.0	3.0	3.0	55.0	3.0	3.0	4.0	4.0	4.0	1.0	1.0	2.0	2.0	4.0	4.0	55.0	1.0	1.0
92	7	del5	28.0	74.0	0.0	23.0	91.0	1.0	2.0	0.0	1.0	1.0	0.0	4.0	1.0	1.0	1.0	1.0	2.0	3.0	4.0	3.0	3.0	0.0	0.0	0.0	1.0	1.0	2.0	2.0	4.0	1.0	0.0	3.0	55.0	4.0	2.0	1.0	3.0	1.0	2.0	0.0	2.0	4.0	3.0	1.0	50.0	0.0	4.0
44	4	del5	18.0	69.0	0.0	19.0	72.0	0.0	2.0	3.0	3.0	2.0	2.0	2.0	2.0	2.0	2.0	2.0	2.0	2.0	2.0	2.0	2.0	2.0	2.0	2.0	2.0	3.0	2.0	4.0	3.0	2.0	1.0	0.0	160.0	4.0	3.0	2.0	1.0	0.0	2.0	0.0	1.0	2.0	3.0	2.0	60.0	3.0	3.0
91	17	del5	27.0	69.0	0.0	28.0	68.0	0.0	2.0	3.0	1.0	1.0	1.0	1.0	1.0	1.0	1.0	1.0	1.0	2.0	2.0	1.0	1.0	1.0	1.0	1.0	1.0	1.0	2.0	2.0	3.0	1.0	1.0	1.0	25.0	2.0	1.0	1.0	2.0	2.0	1.0	2.0	1.0	2.0	1.0	2.0	20.0	2.0	2.0
89	8	del5	28.0	89.0	1.0	28.0	91.0	1.0	2.0	2.0	0.0	0.0	2.0	2.0	2.0	2.0	0.0	0.0	3.0	3.0	0.0	0.0	0.0	3.0	3.0	0.0	0.0	0.0	2.0	2.0	2.0	2.0	0.0	0.0	80.0	0.0	0.0	0.0	0.0	0.0	3.0	2.0	3.0	3.0	0.0	0.0	80.0	0.0	0.0
87	3	del5	21.0	73.0	0.0	21.0	65.0	0.0	1.0	2.0	2.0	2.0	2.0	2.0	2.0	2.0	2.0	2.0	1.0	2.0	2.0	2.0	2.0	2.0	2.0	2.0	2.0	2.0	1.0	1.0	1.0	2.0	2.0	1.0	80.0	1.0	1.0	2.0	1.0	1.0	1.0	1.0	2.0	2.0	1.0	4.0	70.0	1.0	1.0
86	3	del5	25.0	73.0	0.0	24.0	65.0	0.0	2.0	3.0	3.0	1.0	1.0	1.0	1.0	1.0	1.0	1.0	4.0	1.0	1.0	2.0	1.0	1.0	2.0	1.0	1.0	2.0	2.0	1.0	0.0	3.0	0.0	1.0	20.0	4.0	0.0	1.0	2.0	4.0	4.0	0.0	1.0	2.0	3.0	4.0	120.0	0.0	1.0
88	10	del5	20.0	83.0	1.0	21.0	69.0	0.0	2.0	2.0	2.0	2.0	2.0	2.0	2.0	2.0	2.0	2.0	1.0	2.0	2.0	2.0	2.0	2.0	2.0	2.0	2.0	2.0	2.0	4.0	3.0	2.0	2.0	1.0	40.0	4.0	3.0	2.0	2.0	2.0	1.0	4.0	3.0	2.0	1.0	1.0	40.0	4.0	3.0
82	17	del5	22.0	69.0	0.0	21.0	68.0	0.0	1.0	2.0	2.0	1.0	2.0	2.0	2.0	2.0	2.0	2.0	2.0	2.0	2.0	2.0	1.0	2.0	2.0	2.0	2.0	2.0	1.0	0.0	1.0	2.0	3.0	4.0	50.0	0.0	1.0	2.0	3.0	4.0	2.0	1.0	1.0	2.0	3.0	4.0	50.0	2.0	1.0
56	2	del5	18.0	87.0	1.0	19.0	83.0	1.0	3.0	2.0	3.0	2.0	2.0	2.0	2.0	2.0	2.0	2.0	3.0	2.0	2.0	2.0	2.0	2.0	2.0	2.0	2.0	2.0	3.0	0.0	1.0	2.0	3.0	3.0	80.0	0.0	0.0	0.0	0.0	0.0	3.0	0.0	1.0	2.0	2.0	2.0	80.0	0.0	0.0
50	4	del5	39.0	69.0	0.0	29.0	72.0	0.0	1.0	0.0	0.0	0.0	0.0	0.0	0.0	0.0	0.0	0.0	1.0	1.0	1.0	1.0	1.0	1.0	1.0	1.0	1.0	2.0	1.0	1.0	1.0	0.0	0.0	0.0	60.0	2.0	1.0	0.0	0.0	0.0	1.0	1.0	1.0	1.0	1.0	1.0	60.0	2.0	2.0
71	5	del5	19.0	81.0	1.0	18.0	83.0	1.0	2.0	3.0	2.0	2.0	2.0	2.0	2.0	2.0	2.0	2.0	4.0	2.0	2.0	2.0	2.0	2.0	2.0	2.0	2.0	2.0	2.0	4.0	1.0	2.0	3.0	2.0	100.0	3.0	2.0	1.0	4.0	4.0	4.0	3.0	2.0	2.0	2.0	1.0	90.0	3.0	4.0
69	7	del5	14.0	74.0	0.0	11.0	91.0	1.0	4.0	3.0	2.0	3.0	3.0	0.0	4.0	2.0	2.0	3.0	4.0	3.0	3.0	4.0	4.0	3.0	2.0	3.0	3.0	0.0	4.0	0.0	2.0	3.0	4.0	4.0	80.0	0.0	0.0	0.0	0.0	0.0	4.0	0.0	2.0	3.0	4.0	4.0	80.0	0.0	0.0
59	11	del5	7.0	96.0	1.0	7.0	94.0	1.0	2.0	2.0	3.0	3.0	3.0	4.0	4.0	4.0	4.0	4.0	2.0	3.0	3.0	3.0	3.0	3.0	4.0	4.0	4.0	4.0	2.0	3.0	3.0	2.0	3.0	2.0	47.0	3.0	4.0	4.0	3.0	3.0	2.0	2.0	3.0	3.0	2.0	4.0	50.0	2.0	3.0
81	7	del5	29.0	74.0	0.0	16.0	91.0	1.0	2.0	1.0	1.0	1.0	1.0	1.0	1.0	1.0	1.0	1.0	1.0	2.0	2.0	2.0	2.0	3.0	3.0	3.0	3.0	3.0	2.0	3.0	1.0	1.0	1.0	4.0	75.0	3.0	4.0	1.0	1.0	1.0	1.0	1.0	3.0	4.0	2.0	1.0	30.0	2.0	3.0
75	8	del3	34.0	100.0	1.0	20.0	74.0	0.0	2.0	2.0	2.0	0.0	0.0	0.0	0.0	0.0	0.0	0.0	2.0	2.0	2.0	2.0	2.0	2.0	2.0	2.0	2.0	2.0	2.0	2.0	-1.0	2.0	-1.0	0.0	80.0	0.0	-1.0	0.0	-1.0	0.0	2.0	2.0	-1.0	2.0	-1.0	0.0	70.0	0.0	-1.0
74	20	del3	16.0	112.0	1.0	18.0	80.0	1.0	2.0	2.0	2.0	2.0	2.0	2.0	4.0	4.0	2.0	2.0	4.0	2.0	2.0	2.0	2.0	2.0	2.0	2.0	2.0	2.0	2.0	0.0	-1.0	2.0	-1.0	4.0	0.0	2.0	-1.0	2.0	-1.0	4.0	4.0	4.0	-1.0	2.0	-1.0	0.0	80.0	2.0	-1.0
72	20	del3	6.0	112.0	1.0	22.0	80.0	1.0	2.0	4.0	4.0	4.0	4.0	4.0	4.0	2.0	2.0	4.0	0.0	2.0	2.0	2.0	2.0	2.0	2.0	2.0	2.0	2.0	2.0	2.0	-1.0	4.0	-1.0	0.0	45.0	0.0	-1.0	4.0	-1.0	2.0	0.0	4.0	-1.0	2.0	-1.0	0.0	50.0	0.0	-1.0
70	19	del3	0.0	126.0	1.0	10.0	106.0	1.0	4.0	4.0	4.0	4.0	4.0	4.0	4.0	4.0	4.0	4.0	0.0	2.0	4.0	4.0	2.0	2.0	4.0	4.0	4.0	4.0	4.0	4.0	-1.0	4.0	-1.0	4.0	100.0	4.0	-1.0	4.0	-1.0	4.0	0.0	4.0	-1.0	4.0	-1.0	2.0	100.0	0.0	-1.0
66	11	del3	40.0	40.0	0.0	38.0	2.0	0.0	0.0	0.0	0.0	0.0	0.0	0.0	0.0	0.0	0.0	0.0	2.0	0.0	0.0	0.0	0.0	0.0	0.0	0.0	0.0	0.0	0.0	2.0	-1.0	0.0	-1.0	2.0	60.0	0.0	-1.0	4.0	-1.0	0.0	2.0	0.0	-1.0	2.0	-1.0	4.0	80.0	2.0	-1.0
69	7	del3	22.0	94.0	1.0	18.0	84.0	1.0	2.0	2.0	2.0	2.0	2.0	2.0	2.0	2.0	2.0	0.0	4.0	2.0	2.0	2.0	2.0	2.0	2.0	2.0	2.0	2.0	2.0	2.0	-1.0	2.0	-1.0	0.0	80.0	0.0	-1.0	0.0	-1.0	0.0	4.0	2.0	-1.0	2.0	-1.0	0.0	80.0	0.0	-1.0
61	6	del3	36.0	50.0	0.0	0.0	98.0	1.0	2.0	0.0	0.0	2.0	0.0	0.0	0.0	0.0	0.0	0.0	4.0	4.0	4.0	4.0	4.0	4.0	4.0	4.0	4.0	4.0	2.0	0.0	-1.0	0.0	-1.0	2.0	50.0	2.0	-1.0	0.0	-1.0	4.0	4.0	4.0	-1.0	4.0	-1.0	4.0	150.0	4.0	-1.0
60	22	del3	20.0	80.0	1.0	20.0	80.0	1.0	2.0	2.0	2.0	2.0	2.0	2.0	2.0	2.0	2.0	2.0	2.0	2.0	2.0	2.0	2.0	2.0	2.0	2.0	2.0	2.0	2.0	0.0	-1.0	2.0	-1.0	2.0	26.0	2.0	-1.0	2.0	-1.0	0.0	2.0	2.0	-1.0	2.0	-1.0	0.0	26.0	0.0	-1.0
80	6	del3	6.0	50.0	0.0	18.0	98.0	1.0	2.0	2.0	4.0	2.0	4.0	4.0	4.0	4.0	4.0	4.0	4.0	2.0	2.0	2.0	2.0	2.0	2.0	2.0	2.0	2.0	2.0	4.0	-1.0	2.0	-1.0	0.0	60.0	2.0	-1.0	2.0	-1.0	0.0	4.0	2.0	-1.0	2.0	-1.0	2.0	40.0	4.0	-1.0
55	12	del3	0.0	100.0	1.0	20.0	80.0	1.0	4.0	4.0	4.0	4.0	4.0	4.0	4.0	4.0	4.0	4.0	2.0	2.0	2.0	2.0	2.0	2.0	2.0	2.0	2.0	2.0	4.0	4.0	-1.0	4.0	-1.0	4.0	15.0	4.0	-1.0	4.0	-1.0	4.0	2.0	2.0	-1.0	2.0	-1.0	2.0	0.0	2.0	-1.0
78	17	del3	12.0	104.0	1.0	18.0	64.0	0.0	2.0	2.0	2.0	4.0	4.0	2.0	4.0	4.0	2.0	2.0	4.0	2.0	2.0	2.0	2.0	2.0	2.0	2.0	2.0	2.0	2.0	0.0	-1.0	2.0	-1.0	4.0	40.0	0.0	-1.0	2.0	-1.0	4.0	4.0	0.0	-1.0	2.0	-1.0	4.0	60.0	0.0	-1.0
96	13	del3	10.0	90.0	1.0	8.0	88.0	1.0	2.0	4.0	4.0	4.0	4.0	4.0	2.0	2.0	2.0	2.0	2.0	4.0	4.0	4.0	2.0	4.0	4.0	4.0	4.0	0.0	2.0	0.0	-1.0	4.0	-1.0	2.0	45.0	0.0	-1.0	2.0	-1.0	4.0	2.0	0.0	-1.0	4.0	-1.0	2.0	80.0	0.0	-1.0
81	9	del3	6.0	92.0	1.0	40.0	70.0	0.0	2.0	4.0	4.0	4.0	4.0	4.0	4.0	4.0	2.0	2.0	0.0	0.0	0.0	0.0	0.0	0.0	0.0	0.0	0.0	0.0	2.0	2.0	-1.0	4.0	-1.0	0.0	80.0	4.0	-1.0	2.0	-1.0	0.0	0.0	2.0	-1.0	0.0	-1.0	4.0	90.0	0.0	-1.0
82	16	del3	6.0	132.0	1.0	2.0	100.0	1.0	0.0	4.0	4.0	4.0	4.0	4.0	4.0	4.0	4.0	2.0	2.0	4.0	4.0	4.0	4.0	4.0	4.0	4.0	4.0	4.0	0.0	0.0	-1.0	2.0	-1.0	4.0	80.0	0.0	-1.0	2.0	-1.0	4.0	2.0	2.0	-1.0	4.0	-1.0	0.0	100.0	0.0	-1.0
83	15	del3	28.0	100.0	1.0	22.0	64.0	0.0	2.0	2.0	2.0	2.0	2.0	2.0	0.0	0.0	0.0	0.0	2.0	0.0	2.0	2.0	2.0	2.0	2.0	2.0	2.0	2.0	2.0	2.0	-1.0	2.0	-1.0	0.0	80.0	0.0	-1.0	0.0	-1.0	0.0	2.0	2.0	-1.0	2.0	-1.0	0.0	78.0	0.0	-1.0
84	7	del3	0.0	94.0	1.0	18.0	84.0	1.0	4.0	4.0	4.0	4.0	4.0	4.0	4.0	4.0	4.0	4.0	4.0	2.0	2.0	2.0	2.0	2.0	2.0	2.0	2.0	2.0	4.0	2.0	-1.0	4.0	-1.0	2.0	20.0	2.0	-1.0	4.0	-1.0	2.0	4.0	0.0	-1.0	2.0	-1.0	4.0	20.0	0.0	-1.0
86	8	del3	10.0	100.0	1.0	8.0	74.0	0.0	0.0	2.0	2.0	4.0	2.0	4.0	4.0	4.0	4.0	4.0	2.0	4.0	4.0	4.0	4.0	4.0	4.0	2.0	2.0	2.0	0.0	0.0	-1.0	2.0	-1.0	4.0	40.0	0.0	-1.0	4.0	-1.0	4.0	2.0	0.0	-1.0	4.0	-1.0	2.0	50.0	0.0	-1.0
88	16	del3	0.0	132.0	1.0	28.0	100.0	1.0	4.0	4.0	4.0	4.0	4.0	4.0	4.0	4.0	4.0	4.0	2.0	2.0	0.0	2.0	0.0	2.0	0.0	2.0	0.0	2.0	4.0	4.0	-1.0	2.0	-1.0	4.0	0.0	2.0	-1.0	4.0	-1.0	4.0	2.0	2.0	-1.0	2.0	-1.0	2.0	0.0	2.0	-1.0
94	15	del3	2.0	100.0	1.0	18.0	64.0	0.0	2.0	4.0	4.0	4.0	4.0	4.0	4.0	4.0	4.0	4.0	4.0	2.0	2.0	2.0	2.0	2.0	2.0	2.0	2.0	2.0	2.0	2.0	-1.0	4.0	-1.0	0.0	140.0	0.0	-1.0	0.0	-1.0	4.0	4.0	0.0	-1.0	2.0	-1.0	4.0	120.0	0.0	-1.0
97	17	del3	14.0	104.0	1.0	38.0	64.0	0.0	2.0	4.0	4.0	4.0	0.0	4.0	4.0	0.0	2.0	2.0	2.0	0.0	0.0	0.0	0.0	0.0	0.0	0.0	0.0	0.0	2.0	2.0	-1.0	4.0	-1.0	0.0	80.0	0.0	-1.0	2.0	-1.0	2.0	2.0	2.0	-1.0	0.0	-1.0	4.0	80.0	2.0	-1.0
99	9	del3	18.0	92.0	1.0	18.0	70.0	0.0	2.0	2.0	4.0	2.0	2.0	2.0	2.0	2.0	2.0	2.0	4.0	2.0	2.0	2.0	2.0	2.0	2.0	2.0	2.0	2.0	2.0	0.0	-1.0	2.0	-1.0	4.0	4.0	0.0	-1.0	2.0	-1.0	4.0	4.0	0.0	-1.0	2.0	-1.0	4.0	2.0	0.0	-1.0
100	12	del3	20.0	100.0	1.0	22.0	80.0	1.0	2.0	2.0	2.0	2.0	2.0	2.0	2.0	2.0	2.0	2.0	0.0	2.0	2.0	2.0	2.0	2.0	2.0	2.0	2.0	2.0	2.0	2.0	-1.0	2.0	-1.0	2.0	50.0	2.0	-1.0	2.0	-1.0	2.0	0.0	2.0	-1.0	2.0	-1.0	2.0	50.0	0.0	-1.0
101	17	del3	10.0	104.0	1.0	20.0	64.0	0.0	0.0	2.0	4.0	4.0	2.0	4.0	4.0	2.0	4.0	4.0	2.0	2.0	2.0	2.0	2.0	2.0	2.0	2.0	2.0	2.0	0.0	0.0	-1.0	2.0	-1.0	4.0	10.0	2.0	-1.0	4.0	-1.0	2.0	2.0	4.0	-1.0	2.0	-1.0	2.0	10.0	2.0	-1.0
52	5	del3	22.0	82.0	1.0	22.0	80.0	1.0	0.0	2.0	2.0	2.0	2.0	2.0	2.0	2.0	2.0	2.0	0.0	2.0	2.0	2.0	2.0	2.0	2.0	2.0	2.0	2.0	0.0	0.0	-1.0	2.0	-1.0	0.0	160.0	0.0	-1.0	2.0	-1.0	0.0	0.0	0.0	-1.0	2.0	-1.0	0.0	160.0	0.0	-1.0
54	7	del3	22.0	94.0	1.0	20.0	84.0	1.0	2.0	2.0	2.0	2.0	2.0	2.0	2.0	2.0	2.0	0.0	2.0	2.0	2.0	2.0	2.0	2.0	2.0	2.0	2.0	2.0	2.0	4.0	-1.0	2.0	-1.0	0.0	80.0	0.0	-1.0	0.0	-1.0	0.0	2.0	4.0	-1.0	2.0	-1.0	0.0	80.0	0.0	-1.0
18	3	del3	20.0	78.0	0.0	16.0	68.0	0.0	2.0	2.0	2.0	2.0	2.0	2.0	2.0	2.0	2.0	2.0	4.0	4.0	0.0	4.0	4.0	4.0	0.0	0.0	2.0	2.0	2.0	2.0	-1.0	2.0	-1.0	2.0	50.0	0.0	-1.0	2.0	-1.0	2.0	4.0	0.0	-1.0	4.0	-1.0	0.0	50.0	0.0	-1.0
51	23	del3	16.0	64.0	0.0	40.0	56.0	0.0	2.0	2.0	2.0	2.0	2.0	2.0	2.0	4.0	4.0	2.0	0.0	0.0	0.0	0.0	0.0	0.0	0.0	0.0	0.0	0.0	2.0	0.0	-1.0	2.0	-1.0	2.0	45.0	2.0	-1.0	4.0	-1.0	2.0	0.0	2.0	-1.0	0.0	-1.0	4.0	60.0	2.0	-1.0
23	2	del3	28.0	78.0	0.0	32.0	94.0	1.0	2.0	2.0	2.0	0.0	0.0	0.0	2.0	4.0	0.0	0.0	4.0	2.0	2.0	0.0	0.0	0.0	0.0	0.0	0.0	0.0	2.0	4.0	-1.0	2.0	-1.0	0.0	70.0	0.0	-1.0	0.0	-1.0	0.0	4.0	4.0	-1.0	2.0	-1.0	0.0	60.0	4.0	-1.0
4	1	del3	8.0	118.0	1.0	34.0	44.0	0.0	2.0	2.0	4.0	4.0	2.0	4.0	4.0	2.0	4.0	4.0	2.0	4.0	0.0	0.0	0.0	0.0	0.0	0.0	0.0	0.0	2.0	0.0	-1.0	2.0	-1.0	4.0	50.0	0.0	-1.0	4.0	-1.0	2.0	2.0	4.0	-1.0	0.0	-1.0	2.0	60.0	2.0	-1.0
5	3	del3	20.0	78.0	0.0	14.0	68.0	0.0	2.0	2.0	2.0	2.0	2.0	2.0	2.0	2.0	2.0	2.0	2.0	0.0	2.0	4.0	2.0	2.0	2.0	4.0	4.0	4.0	2.0	2.0	-1.0	2.0	-1.0	2.0	50.0	0.0	-1.0	2.0	-1.0	4.0	2.0	4.0	-1.0	2.0	-1.0	0.0	50.0	4.0	-1.0
6	1	del3	6.0	118.0	1.0	22.0	44.0	0.0	2.0	4.0	4.0	4.0	4.0	2.0	4.0	4.0	2.0	4.0	0.0	2.0	2.0	2.0	2.0	2.0	2.0	2.0	2.0	2.0	2.0	2.0	-1.0	4.0	-1.0	4.0	50.0	0.0	-1.0	2.0	-1.0	4.0	0.0	2.0	-1.0	2.0	-1.0	2.0	45.0	0.0	-1.0
7	2	del3	18.0	78.0	0.0	12.0	94.0	1.0	0.0	2.0	4.0	4.0	4.0	2.0	2.0	0.0	2.0	2.0	2.0	4.0	4.0	4.0	4.0	2.0	2.0	2.0	2.0	2.0	0.0	2.0	-1.0	4.0	-1.0	2.0	45.0	0.0	-1.0	2.0	-1.0	4.0	2.0	2.0	-1.0	4.0	-1.0	4.0	45.0	2.0	-1.0
8	1	del3	12.0	118.0	1.0	40.0	44.0	0.0	0.0	4.0	4.0	2.0	2.0	4.0	4.0	2.0	2.0	4.0	0.0	0.0	0.0	0.0	0.0	0.0	0.0	0.0	0.0	0.0	0.0	0.0	-1.0	4.0	-1.0	2.0	86.0	0.0	-1.0	2.0	-1.0	4.0	0.0	2.0	-1.0	0.0	-1.0	4.0	80.0	0.0	-1.0
11	2	del3	28.0	78.0	0.0	18.0	94.0	1.0	4.0	2.0	2.0	2.0	2.0	0.0	0.0	0.0	0.0	0.0	4.0	2.0	2.0	2.0	2.0	2.0	2.0	2.0	2.0	2.0	4.0	4.0	-1.0	2.0	-1.0	2.0	50.0	0.0	-1.0	0.0	-1.0	2.0	4.0	2.0	-1.0	2.0	-1.0	2.0	50.0	4.0	-1.0
14	3	del3	38.0	78.0	0.0	32.0	68.0	0.0	2.0	0.0	0.0	0.0	0.0	0.0	0.0	0.0	0.0	0.0	4.0	0.0	0.0	0.0	2.0	0.0	0.0	2.0	0.0	0.0	2.0	4.0	-1.0	0.0	-1.0	0.0	80.0	4.0	-1.0	4.0	-1.0	2.0	4.0	2.0	-1.0	0.0	-1.0	2.0	84.0	0.0	-1.0
15	2	del3	8.0	78.0	0.0	4.0	94.0	1.0	4.0	4.0	4.0	4.0	4.0	4.0	0.0	4.0	4.0	0.0	2.0	2.0	4.0	4.0	4.0	4.0	4.0	4.0	4.0	4.0	4.0	0.0	-1.0	4.0	-1.0	2.0	80.0	4.0	-1.0	2.0	-1.0	2.0	2.0	2.0	-1.0	4.0	-1.0	2.0	60.0	2.0	-1.0
16	1	del3	16.0	118.0	1.0	20.0	44.0	0.0	2.0	2.0	2.0	2.0	2.0	2.0	2.0	2.0	4.0	4.0	2.0	2.0	2.0	2.0	2.0	2.0	2.0	2.0	2.0	2.0	2.0	2.0	-1.0	2.0	-1.0	2.0	56.0	0.0	-1.0	4.0	-1.0	2.0	2.0	2.0	-1.0	2.0	-1.0	2.0	60.0	2.0	-1.0
103	15	del3	20.0	100.0	1.0	36.0	64.0	0.0	0.0	2.0	2.0	2.0	2.0	2.0	4.0	2.0	2.0	2.0	2.0	2.0	0.0	0.0	0.0	0.0	0.0	0.0	0.0	0.0	0.0	2.0	-1.0	2.0	-1.0	4.0	55.0	0.0	-1.0	2.0	-1.0	4.0	2.0	2.0	-1.0	0.0	-1.0	2.0	75.0	0.0	-1.0
19	3	del3	4.0	78.0	0.0	30.0	68.0	0.0	0.0	4.0	4.0	4.0	4.0	4.0	4.0	4.0	4.0	4.0	2.0	0.0	2.0	2.0	2.0	0.0	0.0	2.0	0.0	0.0	0.0	2.0	-1.0	4.0	-1.0	0.0	40.0	2.0	-1.0	4.0	-1.0	0.0	2.0	2.0	-1.0	2.0	-1.0	0.0	40.0	2.0	-1.0
24	4	del3	4.0	86.0	1.0	30.0	62.0	0.0	2.0	4.0	4.0	4.0	4.0	4.0	4.0	4.0	4.0	2.0	2.0	2.0	2.0	2.0	2.0	0.0	0.0	0.0	0.0	0.0	2.0	4.0	-1.0	4.0	-1.0	2.0	80.0	4.0	-1.0	2.0	-1.0	4.0	2.0	4.0	-1.0	2.0	-1.0	0.0	40.0	2.0	-1.0
47	11	del3	20.0	40.0	0.0	40.0	2.0	0.0	2.0	2.0	2.0	2.0	2.0	2.0	2.0	2.0	2.0	2.0	0.0	0.0	0.0	0.0	0.0	0.0	0.0	0.0	0.0	0.0	2.0	2.0	-1.0	2.0	-1.0	0.0	50.0	4.0	-1.0	2.0	-1.0	0.0	0.0	0.0	-1.0	0.0	-1.0	4.0	80.0	0.0	-1.0
26	4	del3	20.0	86.0	1.0	20.0	62.0	0.0	2.0	2.0	2.0	2.0	2.0	2.0	2.0	2.0	2.0	2.0	2.0	2.0	2.0	2.0	2.0	2.0	2.0	2.0	2.0	2.0	2.0	0.0	-1.0	2.0	-1.0	4.0	40.0	0.0	-1.0	2.0	-1.0	2.0	2.0	2.0	-1.0	2.0	-1.0	0.0	65.0	4.0	-1.0
27	4	del3	20.0	86.0	1.0	20.0	62.0	0.0	2.0	2.0	2.0	2.0	2.0	2.0	2.0	2.0	2.0	2.0	2.0	2.0	2.0	2.0	2.0	2.0	2.0	2.0	2.0	2.0	2.0	0.0	-1.0	2.0	-1.0	0.0	50.0	2.0	-1.0	2.0	-1.0	2.0	2.0	0.0	-1.0	2.0	-1.0	2.0	50.0	2.0	-1.0
28	4	del3	30.0	86.0	1.0	28.0	62.0	0.0	2.0	2.0	2.0	2.0	2.0	0.0	0.0	0.0	0.0	0.0	2.0	2.0	2.0	2.0	2.0	2.0	0.0	0.0	0.0	0.0	2.0	4.0	-1.0	2.0	-1.0	0.0	40.0	2.0	-1.0	0.0	-1.0	0.0	2.0	4.0	-1.0	2.0	-1.0	0.0	45.0	2.0	-1.0
32	6	del3	34.0	50.0	0.0	22.0	98.0	1.0	4.0	0.0	2.0	0.0	0.0	0.0	0.0	0.0	0.0	0.0	2.0	0.0	2.0	2.0	2.0	2.0	2.0	2.0	2.0	2.0	4.0	2.0	-1.0	0.0	-1.0	2.0	40.0	4.0	-1.0	0.0	-1.0	4.0	2.0	4.0	-1.0	2.0	-1.0	0.0	20.0	2.0	-1.0
36	6	del3	34.0	50.0	0.0	22.0	98.0	1.0	2.0	0.0	4.0	0.0	0.0	0.0	0.0	0.0	0.0	0.0	2.0	0.0	2.0	2.0	2.0	2.0	2.0	2.0	2.0	2.0	2.0	4.0	-1.0	0.0	-1.0	2.0	90.0	4.0	-1.0	0.0	-1.0	2.0	2.0	4.0	-1.0	4.0	-1.0	2.0	2.0	4.0	-1.0
37	21	del3	28.0	98.0	1.0	20.0	106.0	1.0	2.0	2.0	2.0	2.0	2.0	2.0	0.0	0.0	0.0	0.0	2.0	2.0	2.0	2.0	2.0	2.0	2.0	2.0	2.0	2.0	2.0	2.0	-1.0	2.0	-1.0	4.0	50.0	2.0	-1.0	4.0	-1.0	0.0	2.0	2.0	-1.0	2.0	-1.0	2.0	45.0	4.0	-1.0
38	13	del3	20.0	90.0	1.0	16.0	88.0	1.0	4.0	0.0	0.0	0.0	0.0	0.0	4.0	4.0	4.0	4.0	2.0	4.0	4.0	4.0	0.0	2.0	2.0	2.0	2.0	2.0	4.0	2.0	-1.0	0.0	-1.0	2.0	50.0	0.0	-1.0	4.0	-1.0	2.0	2.0	2.0	-1.0	4.0	-1.0	2.0	40.0	4.0	-1.0
40	5	del3	18.0	82.0	1.0	18.0	80.0	1.0	2.0	4.0	2.0	2.0	2.0	2.0	2.0	2.0	2.0	2.0	4.0	2.0	2.0	2.0	2.0	2.0	2.0	2.0	2.0	2.0	2.0	4.0	-1.0	4.0	-1.0	0.0	16.0	2.0	-1.0	2.0	-1.0	2.0	4.0	2.0	-1.0	2.0	-1.0	2.0	50.0	4.0	-1.0
42	11	del3	20.0	40.0	0.0	40.0	2.0	0.0	2.0	2.0	2.0	2.0	2.0	2.0	2.0	2.0	2.0	2.0	0.0	0.0	0.0	0.0	0.0	0.0	0.0	0.0	0.0	0.0	2.0	2.0	-1.0	2.0	-1.0	4.0	80.0	2.0	-1.0	4.0	-1.0	4.0	0.0	0.0	-1.0	2.0	-1.0	4.0	60.0	2.0	-1.0
43	5	del3	18.0	82.0	1.0	20.0	80.0	1.0	4.0	2.0	2.0	2.0	2.0	2.0	2.0	2.0	2.0	2.0	2.0	2.0	2.0	2.0	2.0	2.0	2.0	2.0	2.0	2.0	4.0	0.0	-1.0	2.0	-1.0	4.0	50.0	2.0	-1.0	2.0	-1.0	0.0	2.0	0.0	-1.0	2.0	-1.0	2.0	2.0	2.0	-1.0
45	12	del3	22.0	100.0	1.0	20.0	80.0	1.0	4.0	2.0	2.0	2.0	2.0	2.0	2.0	2.0	0.0	0.0	2.0	2.0	2.0	2.0	2.0	2.0	2.0	2.0	2.0	2.0	4.0	2.0	-1.0	2.0	-1.0	2.0	80.0	0.0	-1.0	0.0	-1.0	0.0	2.0	2.0	-1.0	2.0	-1.0	2.0	80.0	0.0	-1.0
102	5	del3	20.0	82.0	1.0	20.0	80.0	1.0	2.0	2.0	2.0	2.0	2.0	2.0	2.0	2.0	2.0	2.0	2.0	2.0	2.0	2.0	2.0	2.0	2.0	2.0	2.0	2.0	2.0	2.0	-1.0	2.0	-1.0	2.0	80.0	2.0	-1.0	2.0	-1.0	2.0	2.0	2.0	-1.0	2.0	-1.0	2.0	80.0	2.0	-1.0
126	9	del3	6.0	92.0	1.0	2.0	70.0	0.0	2.0	4.0	4.0	4.0	4.0	4.0	4.0	4.0	2.0	2.0	2.0	4.0	4.0	4.0	4.0	4.0	4.0	4.0	4.0	4.0	2.0	2.0	-1.0	4.0	-1.0	2.0	80.0	2.0	-1.0	2.0	-1.0	2.0	2.0	4.0	-1.0	4.0	-1.0	4.0	80.0	4.0	-1.0
104	18	del3	12.0	114.0	1.0	0.0	110.0	1.0	2.0	2.0	4.0	4.0	4.0	4.0	2.0	2.0	2.0	2.0	4.0	4.0	4.0	4.0	4.0	4.0	4.0	4.0	4.0	4.0	2.0	0.0	-1.0	2.0	-1.0	4.0	80.0	2.0	-1.0	2.0	-1.0	4.0	4.0	4.0	-1.0	4.0	-1.0	4.0	4.0	4.0	-1.0
167	30	del3	2.0	152.0	1.0	2.0	98.0	1.0	2.0	4.0	4.0	4.0	4.0	4.0	4.0	4.0	4.0	4.0	2.0	4.0	4.0	4.0	4.0	4.0	4.0	4.0	4.0	4.0	2.0	2.0	-1.0	2.0	-1.0	4.0	40.0	2.0	-1.0	2.0	-1.0	4.0	2.0	2.0	-1.0	4.0	-1.0	4.0	45.0	2.0	-1.0
148	22	del3	20.0	80.0	1.0	20.0	80.0	1.0	2.0	2.0	2.0	2.0	2.0	2.0	2.0	2.0	2.0	2.0	2.0	2.0	2.0	2.0	2.0	2.0	2.0	2.0	2.0	2.0	2.0	2.0	-1.0	2.0	-1.0	4.0	60.0	0.0	-1.0	2.0	-1.0	2.0	2.0	0.0	-1.0	2.0	-1.0	4.0	60.0	0.0	-1.0
149	23	del3	20.0	64.0	0.0	20.0	56.0	0.0	2.0	2.0	2.0	2.0	2.0	2.0	2.0	2.0	2.0	2.0	4.0	2.0	0.0	2.0	2.0	2.0	2.0	2.0	2.0	2.0	2.0	4.0	-1.0	2.0	-1.0	0.0	60.0	2.0	-1.0	2.0	-1.0	0.0	4.0	0.0	-1.0	2.0	-1.0	2.0	100.0	4.0	-1.0
150	22	del3	20.0	80.0	1.0	22.0	80.0	1.0	2.0	2.0	2.0	2.0	2.0	2.0	2.0	2.0	2.0	2.0	0.0	2.0	2.0	2.0	2.0	2.0	2.0	2.0	2.0	2.0	2.0	0.0	-1.0	2.0	-1.0	4.0	80.0	0.0	-1.0	0.0	-1.0	0.0	0.0	0.0	-1.0	2.0	-1.0	4.0	80.0	0.0	-1.0
151	25	del3	8.0	96.0	1.0	12.0	96.0	1.0	0.0	2.0	2.0	4.0	4.0	4.0	4.0	4.0	4.0	4.0	0.0	4.0	4.0	4.0	4.0	4.0	2.0	2.0	2.0	2.0	0.0	0.0	-1.0	2.0	-1.0	2.0	20.0	2.0	-1.0	4.0	-1.0	2.0	0.0	0.0	-1.0	4.0	-1.0	4.0	50.0	2.0	-1.0
152	25	del3	18.0	96.0	1.0	8.0	96.0	1.0	4.0	2.0	2.0	2.0	2.0	2.0	2.0	2.0	2.0	2.0	4.0	2.0	2.0	2.0	2.0	4.0	4.0	4.0	4.0	4.0	4.0	2.0	-1.0	2.0	-1.0	4.0	45.0	4.0	-1.0	2.0	-1.0	2.0	4.0	2.0	-1.0	2.0	-1.0	4.0	45.0	2.0	-1.0
157	26	del3	22.0	100.0	1.0	22.0	92.0	1.0	0.0	2.0	2.0	2.0	2.0	2.0	2.0	2.0	2.0	2.0	0.0	2.0	2.0	2.0	2.0	2.0	2.0	2.0	2.0	2.0	0.0	0.0	-1.0	2.0	-1.0	4.0	80.0	0.0	-1.0	2.0	-1.0	4.0	0.0	0.0	-1.0	2.0	-1.0	4.0	80.0	0.0	-1.0
158	25	del3	18.0	96.0	1.0	22.0	96.0	1.0	2.0	2.0	2.0	2.0	2.0	2.0	2.0	2.0	2.0	4.0	0.0	2.0	2.0	2.0	2.0	2.0	2.0	2.0	2.0	2.0	2.0	4.0	-1.0	2.0	-1.0	2.0	80.0	0.0	-1.0	4.0	-1.0	2.0	0.0	2.0	-1.0	2.0	-1.0	2.0	100.0	4.0	-1.0
160	29	del3	20.0	54.0	0.0	38.0	64.0	0.0	2.0	2.0	2.0	2.0	2.0	2.0	2.0	2.0	2.0	2.0	0.0	2.0	0.0	0.0	0.0	0.0	0.0	0.0	0.0	0.0	2.0	0.0	-1.0	2.0	-1.0	4.0	4.0	2.0	-1.0	2.0	-1.0	2.0	0.0	2.0	-1.0	2.0	-1.0	0.0	4.0	2.0	-1.0
161	25	del3	20.0	96.0	1.0	22.0	96.0	1.0	2.0	2.0	2.0	2.0	2.0	2.0	2.0	2.0	2.0	2.0	2.0	2.0	2.0	2.0	2.0	2.0	0.0	2.0	2.0	2.0	2.0	2.0	-1.0	2.0	-1.0	2.0	40.0	2.0	-1.0	2.0	-1.0	2.0	2.0	2.0	-1.0	2.0	-1.0	0.0	60.0	2.0	-1.0
163	28	del3	28.0	48.0	0.0	12.0	110.0	1.0	2.0	2.0	2.0	0.0	0.0	2.0	2.0	0.0	0.0	2.0	4.0	2.0	4.0	4.0	2.0	2.0	4.0	2.0	2.0	2.0	2.0	0.0	-1.0	2.0	-1.0	4.0	65.0	2.0	-1.0	0.0	-1.0	4.0	4.0	2.0	-1.0	2.0	-1.0	4.0	120.0	2.0	-1.0
166	30	del3	2.0	152.0	1.0	20.0	98.0	1.0	2.0	4.0	4.0	4.0	4.0	4.0	4.0	4.0	4.0	4.0	2.0	2.0	2.0	2.0	2.0	2.0	2.0	2.0	2.0	2.0	2.0	2.0	-1.0	2.0	-1.0	4.0	40.0	2.0	-1.0	2.0	-1.0	4.0	2.0	2.0	-1.0	2.0	-1.0	2.0	50.0	2.0	-1.0
168	29	del3	16.0	54.0	0.0	12.0	64.0	0.0	2.0	4.0	2.0	2.0	2.0	2.0	2.0	2.0	2.0	4.0	4.0	2.0	2.0	4.0	2.0	4.0	2.0	4.0	2.0	2.0	2.0	2.0	-1.0	4.0	-1.0	2.0	100.0	0.0	-1.0	2.0	-1.0	4.0	4.0	4.0	-1.0	2.0	-1.0	0.0	80.0	2.0	-1.0
108	8	del3	4.0	100.0	1.0	18.0	74.0	0.0	2.0	2.0	4.0	4.0	4.0	4.0	4.0	4.0	4.0	4.0	4.0	2.0	2.0	2.0	2.0	2.0	2.0	2.0	2.0	2.0	2.0	2.0	-1.0	2.0	-1.0	4.0	3.0	2.0	-1.0	4.0	-1.0	2.0	4.0	2.0	-1.0	2.0	-1.0	4.0	8.0	2.0	-1.0
169	28	del3	34.0	48.0	0.0	2.0	110.0	1.0	2.0	0.0	0.0	0.0	2.0	0.0	0.0	0.0	2.0	0.0	2.0	4.0	4.0	4.0	4.0	4.0	4.0	4.0	4.0	4.0	2.0	2.0	-1.0	0.0	-1.0	4.0	140.0	0.0	-1.0	2.0	-1.0	2.0	2.0	2.0	-1.0	4.0	-1.0	4.0	160.0	2.0	-1.0
170	27	del3	20.0	90.0	1.0	24.0	86.0	1.0	2.0	2.0	2.0	2.0	2.0	2.0	2.0	2.0	2.0	2.0	2.0	2.0	2.0	2.0	2.0	2.0	2.0	2.0	0.0	0.0	2.0	0.0	-1.0	2.0	-1.0	2.0	76.0	0.0	-1.0	2.0	-1.0	0.0	2.0	0.0	-1.0	2.0	-1.0	2.0	70.0	0.0	-1.0
172	28	del3	16.0	48.0	0.0	6.0	110.0	1.0	2.0	4.0	2.0	2.0	2.0	4.0	2.0	2.0	2.0	2.0	4.0	4.0	4.0	2.0	2.0	4.0	2.0	4.0	4.0	4.0	2.0	2.0	-1.0	4.0	-1.0	2.0	40.0	4.0	-1.0	2.0	-1.0	2.0	4.0	4.0	-1.0	4.0	-1.0	2.0	60.0	2.0	-1.0
173	27	del3	20.0	90.0	1.0	20.0	86.0	1.0	2.0	2.0	2.0	2.0	2.0	2.0	2.0	2.0	2.0	2.0	2.0	2.0	2.0	2.0	2.0	2.0	2.0	2.0	2.0	2.0	2.0	0.0	-1.0	2.0	-1.0	2.0	40.0	0.0	-1.0	2.0	-1.0	2.0	2.0	0.0	-1.0	2.0	-1.0	2.0	40.0	0.0	-1.0
174	27	del3	10.0	90.0	1.0	10.0	86.0	1.0	2.0	2.0	2.0	2.0	2.0	4.0	4.0	4.0	4.0	4.0	2.0	4.0	4.0	4.0	4.0	4.0	2.0	2.0	2.0	2.0	2.0	2.0	-1.0	2.0	-1.0	4.0	40.0	2.0	-1.0	4.0	-1.0	4.0	2.0	4.0	-1.0	4.0	-1.0	4.0	50.0	2.0	-1.0
175	30	del3	4.0	152.0	1.0	22.0	98.0	1.0	4.0	4.0	2.0	2.0	4.0	4.0	4.0	4.0	4.0	4.0	0.0	2.0	2.0	2.0	2.0	2.0	2.0	2.0	2.0	2.0	4.0	2.0	-1.0	4.0	-1.0	2.0	55.0	2.0	-1.0	0.0	-1.0	4.0	0.0	2.0	-1.0	2.0	-1.0	0.0	65.0	2.0	-1.0
177	27	del3	20.0	90.0	1.0	20.0	86.0	1.0	2.0	2.0	2.0	2.0	2.0	2.0	2.0	2.0	2.0	2.0	2.0	2.0	2.0	2.0	2.0	2.0	2.0	2.0	2.0	2.0	2.0	0.0	-1.0	2.0	-1.0	4.0	50.0	2.0	-1.0	2.0	-1.0	4.0	2.0	2.0	-1.0	2.0	-1.0	4.0	50.0	2.0	-1.0
178	29	del3	38.0	54.0	0.0	34.0	64.0	0.0	2.0	0.0	0.0	0.0	0.0	0.0	0.0	0.0	0.0	0.0	2.0	0.0	0.0	0.0	0.0	0.0	0.0	0.0	2.0	2.0	2.0	4.0	-1.0	0.0	-1.0	2.0	50.0	2.0	-1.0	4.0	-1.0	0.0	2.0	4.0	-1.0	0.0	-1.0	2.0	50.0	2.0	-1.0
179	28	del3	34.0	48.0	0.0	30.0	110.0	1.0	2.0	0.0	0.0	0.0	2.0	0.0	0.0	0.0	2.0	0.0	0.0	2.0	2.0	2.0	0.0	4.0	0.0	0.0	0.0	0.0	2.0	2.0	-1.0	0.0	-1.0	4.0	60.0	2.0	-1.0	0.0	-1.0	4.0	0.0	4.0	-1.0	2.0	-1.0	2.0	40.0	2.0	-1.0
180	29	del3	32.0	54.0	0.0	12.0	64.0	0.0	4.0	0.0	0.0	0.0	0.0	0.0	0.0	0.0	2.0	2.0	4.0	2.0	2.0	4.0	2.0	4.0	2.0	4.0	2.0	2.0	4.0	2.0	-1.0	0.0	-1.0	2.0	40.0	4.0	-1.0	2.0	-1.0	2.0	4.0	4.0	-1.0	2.0	-1.0	0.0	40.0	4.0	-1.0
182	30	del3	0.0	152.0	1.0	18.0	98.0	1.0	4.0	4.0	4.0	4.0	4.0	4.0	4.0	4.0	4.0	4.0	4.0	2.0	2.0	2.0	2.0	2.0	2.0	2.0	2.0	2.0	4.0	4.0	-1.0	4.0	-1.0	4.0	160.0	4.0	-1.0	4.0	-1.0	4.0	4.0	2.0	-1.0	2.0	-1.0	4.0	50.0	2.0	-1.0
147	23	del3	36.0	64.0	0.0	6.0	56.0	0.0	4.0	0.0	0.0	0.0	0.0	0.0	0.0	0.0	0.0	0.0	2.0	2.0	4.0	4.0	4.0	4.0	4.0	4.0	4.0	2.0	4.0	2.0	-1.0	0.0	-1.0	2.0	120.0	4.0	-1.0	2.0	-1.0	4.0	2.0	4.0	-1.0	2.0	-1.0	0.0	50.0	2.0	-1.0
144	19	del3	18.0	126.0	1.0	26.0	106.0	1.0	2.0	4.0	4.0	4.0	4.0	4.0	0.0	0.0	0.0	0.0	2.0	2.0	2.0	4.0	4.0	0.0	0.0	0.0	0.0	0.0	2.0	0.0	-1.0	2.0	-1.0	4.0	80.0	0.0	-1.0	0.0	-1.0	0.0	2.0	0.0	-1.0	2.0	-1.0	4.0	60.0	0.0	-1.0
142	20	del3	12.0	112.0	1.0	20.0	80.0	1.0	2.0	2.0	2.0	2.0	2.0	2.0	4.0	4.0	4.0	4.0	2.0	2.0	2.0	2.0	2.0	2.0	2.0	2.0	2.0	2.0	2.0	2.0	-1.0	2.0	-1.0	4.0	80.0	2.0	-1.0	4.0	-1.0	4.0	2.0	4.0	-1.0	2.0	-1.0	0.0	40.0	2.0	-1.0
141	21	del3	22.0	98.0	1.0	20.0	106.0	1.0	2.0	0.0	0.0	0.0	0.0	2.0	2.0	4.0	4.0	4.0	0.0	4.0	4.0	0.0	4.0	0.0	4.0	0.0	4.0	0.0	2.0	4.0	-1.0	0.0	-1.0	2.0	50.0	0.0	-1.0	4.0	-1.0	2.0	0.0	2.0	-1.0	4.0	-1.0	0.0	65.0	2.0	-1.0
110	13	del3	20.0	90.0	1.0	16.0	88.0	1.0	2.0	2.0	2.0	2.0	2.0	2.0	2.0	2.0	2.0	2.0	2.0	2.0	2.0	4.0	4.0	2.0	2.0	2.0	2.0	2.0	2.0	0.0	-1.0	2.0	-1.0	4.0	45.0	0.0	-1.0	2.0	-1.0	4.0	2.0	0.0	-1.0	2.0	-1.0	4.0	45.0	0.0	-1.0
111	26	del3	20.0	100.0	1.0	20.0	92.0	1.0	2.0	2.0	2.0	2.0	2.0	2.0	2.0	2.0	2.0	2.0	2.0	2.0	2.0	2.0	2.0	2.0	2.0	2.0	2.0	2.0	2.0	2.0	-1.0	2.0	-1.0	2.0	100.0	2.0	-1.0	2.0	-1.0	2.0	2.0	2.0	-1.0	2.0	-1.0	2.0	2.0	2.0	-1.0
112	26	del3	16.0	100.0	1.0	4.0	92.0	1.0	4.0	2.0	2.0	2.0	2.0	2.0	2.0	2.0	2.0	4.0	2.0	2.0	4.0	4.0	4.0	4.0	4.0	4.0	4.0	4.0	4.0	4.0	-1.0	2.0	-1.0	4.0	80.0	2.0	-1.0	4.0	-1.0	2.0	2.0	2.0	-1.0	4.0	-1.0	2.0	40.0	0.0	-1.0
115	9	del3	38.0	92.0	1.0	30.0	70.0	0.0	0.0	2.0	0.0	0.0	0.0	0.0	0.0	0.0	0.0	0.0	2.0	2.0	2.0	2.0	2.0	0.0	0.0	0.0	0.0	0.0	0.0	2.0	-1.0	2.0	-1.0	0.0	46.0	2.0	-1.0	0.0	-1.0	0.0	2.0	2.0	-1.0	2.0	-1.0	0.0	40.0	2.0	-1.0
116	8	del3	12.0	100.0	1.0	40.0	74.0	0.0	0.0	4.0	4.0	4.0	4.0	4.0	2.0	2.0	2.0	2.0	0.0	0.0	0.0	0.0	0.0	0.0	0.0	0.0	0.0	0.0	0.0	2.0	-1.0	4.0	-1.0	0.0	60.0	2.0	-1.0	2.0	-1.0	0.0	0.0	0.0	-1.0	0.0	-1.0	0.0	0.0	0.0	-1.0
117	16	del3	0.0	132.0	1.0	30.0	100.0	1.0	4.0	4.0	4.0	4.0	4.0	4.0	4.0	4.0	4.0	4.0	2.0	2.0	0.0	2.0	0.0	2.0	0.0	2.0	0.0	0.0	4.0	2.0	-1.0	4.0	-1.0	4.0	50.0	2.0	-1.0	4.0	-1.0	4.0	2.0	4.0	-1.0	2.0	-1.0	0.0	80.0	2.0	-1.0
118	7	del3	22.0	94.0	1.0	20.0	84.0	1.0	0.0	2.0	2.0	2.0	2.0	2.0	2.0	2.0	2.0	2.0	0.0	4.0	2.0	2.0	2.0	2.0	2.0	2.0	2.0	2.0	0.0	2.0	-1.0	2.0	-1.0	4.0	100.0	2.0	-1.0	2.0	-1.0	4.0	0.0	2.0	-1.0	2.0	-1.0	4.0	100.0	2.0	-1.0
119	12	del3	18.0	100.0	1.0	18.0	80.0	1.0	2.0	4.0	2.0	2.0	2.0	2.0	2.0	2.0	2.0	2.0	4.0	2.0	2.0	2.0	2.0	2.0	2.0	2.0	2.0	2.0	2.0	2.0	-1.0	0.0	-1.0	4.0	20.0	2.0	-1.0	2.0	-1.0	4.0	4.0	2.0	-1.0	2.0	-1.0	4.0	30.0	2.0	-1.0
120	19	del3	0.0	126.0	1.0	0.0	106.0	1.0	4.0	4.0	4.0	4.0	4.0	4.0	4.0	4.0	4.0	4.0	4.0	4.0	4.0	4.0	4.0	4.0	4.0	4.0	4.0	4.0	4.0	4.0	-1.0	4.0	-1.0	4.0	45.0	4.0	-1.0	4.0	-1.0	4.0	4.0	4.0	-1.0	4.0	-1.0	4.0	45.0	4.0	-1.0
121	15	del3	10.0	100.0	1.0	20.0	64.0	0.0	2.0	2.0	2.0	2.0	2.0	4.0	4.0	4.0	4.0	4.0	4.0	2.0	2.0	2.0	2.0	2.0	2.0	2.0	2.0	0.0	2.0	0.0	-1.0	2.0	-1.0	4.0	40.0	2.0	-1.0	4.0	-1.0	4.0	4.0	4.0	-1.0	2.0	-1.0	2.0	60.0	0.0	-1.0
122	17	del3	20.0	104.0	1.0	20.0	64.0	0.0	2.0	2.0	2.0	2.0	2.0	2.0	2.0	2.0	2.0	2.0	2.0	2.0	2.0	2.0	2.0	2.0	2.0	2.0	2.0	2.0	2.0	2.0	-1.0	2.0	-1.0	2.0	20.0	2.0	-1.0	2.0	-1.0	2.0	2.0	2.0	-1.0	2.0	-1.0	2.0	2.0	2.0	-1.0
123	26	del3	2.0	100.0	1.0	22.0	92.0	1.0	2.0	4.0	4.0	4.0	4.0	4.0	4.0	4.0	4.0	4.0	0.0	2.0	2.0	2.0	2.0	2.0	2.0	2.0	2.0	2.0	2.0	2.0	-1.0	4.0	-1.0	2.0	45.0	4.0	-1.0	4.0	-1.0	2.0	0.0	2.0	-1.0	2.0	-1.0	2.0	15.0	2.0	-1.0
124	13	del3	20.0	90.0	1.0	32.0	88.0	1.0	2.0	2.0	2.0	2.0	2.0	2.0	2.0	2.0	2.0	2.0	2.0	0.0	2.0	2.0	2.0	0.0	0.0	0.0	0.0	0.0	2.0	0.0	-1.0	2.0	-1.0	2.0	80.0	4.0	-1.0	2.0	-1.0	0.0	2.0	2.0	-1.0	0.0	-1.0	2.0	80.0	2.0	-1.0
125	16	del3	22.0	132.0	1.0	0.0	100.0	1.0	2.0	4.0	2.0	2.0	2.0	2.0	2.0	2.0	0.0	0.0	4.0	4.0	4.0	4.0	4.0	4.0	4.0	4.0	4.0	4.0	2.0	0.0	-1.0	4.0	-1.0	2.0	100.0	2.0	-1.0	4.0	-1.0	0.0	4.0	0.0	-1.0	4.0	-1.0	2.0	50.0	2.0	-1.0
127	19	del3	16.0	126.0	1.0	18.0	106.0	1.0	4.0	4.0	4.0	4.0	4.0	4.0	0.0	0.0	0.0	0.0	4.0	2.0	2.0	4.0	4.0	4.0	2.0	0.0	0.0	0.0	4.0	2.0	-1.0	2.0	-1.0	4.0	80.0	0.0	-1.0	0.0	-1.0	0.0	4.0	2.0	-1.0	2.0	-1.0	4.0	80.0	0.0	-1.0
128	22	del3	20.0	80.0	1.0	18.0	80.0	1.0	2.0	2.0	2.0	2.0	2.0	2.0	2.0	2.0	2.0	2.0	4.0	2.0	2.0	2.0	2.0	2.0	2.0	2.0	2.0	2.0	2.0	0.0	-1.0	2.0	-1.0	2.0	24.0	4.0	-1.0	2.0	-1.0	0.0	4.0	0.0	-1.0	2.0	-1.0	2.0	48.0	4.0	-1.0
129	23	del3	24.0	64.0	0.0	38.0	56.0	0.0	2.0	2.0	2.0	2.0	2.0	2.0	2.0	2.0	0.0	0.0	2.0	0.0	0.0	0.0	0.0	0.0	0.0	0.0	0.0	0.0	2.0	0.0	-1.0	2.0	-1.0	2.0	50.0	0.0	-1.0	0.0	-1.0	0.0	2.0	0.0	-1.0	0.0	-1.0	2.0	60.0	2.0	-1.0
132	21	del3	8.0	98.0	1.0	4.0	106.0	1.0	2.0	2.0	2.0	2.0	4.0	4.0	4.0	4.0	4.0	4.0	2.0	2.0	4.0	4.0	4.0	4.0	4.0	4.0	4.0	4.0	2.0	2.0	-1.0	2.0	-1.0	4.0	30.0	2.0	-1.0	4.0	-1.0	4.0	2.0	2.0	-1.0	2.0	-1.0	4.0	30.0	4.0	-1.0
133	20	del3	14.0	112.0	1.0	20.0	80.0	1.0	2.0	2.0	2.0	2.0	2.0	4.0	4.0	2.0	2.0	4.0	2.0	2.0	2.0	2.0	2.0	2.0	2.0	2.0	2.0	2.0	2.0	4.0	-1.0	2.0	-1.0	0.0	40.0	0.0	-1.0	4.0	-1.0	2.0	2.0	0.0	-1.0	2.0	-1.0	0.0	40.0	0.0	-1.0
134	18	del3	20.0	114.0	1.0	22.0	110.0	1.0	2.0	2.0	2.0	2.0	2.0	2.0	2.0	2.0	2.0	2.0	0.0	2.0	2.0	2.0	2.0	2.0	2.0	2.0	2.0	2.0	2.0	2.0	-1.0	2.0	-1.0	2.0	80.0	0.0	-1.0	2.0	-1.0	2.0	0.0	2.0	-1.0	2.0	-1.0	2.0	70.0	0.0	-1.0
135	18	del3	12.0	114.0	1.0	24.0	110.0	1.0	2.0	4.0	4.0	4.0	4.0	2.0	2.0	2.0	2.0	2.0	2.0	2.0	2.0	2.0	2.0	2.0	2.0	2.0	0.0	0.0	2.0	0.0	-1.0	4.0	-1.0	4.0	60.0	0.0	-1.0	2.0	-1.0	2.0	2.0	0.0	-1.0	2.0	-1.0	2.0	80.0	0.0	-1.0
136	21	del3	4.0	98.0	1.0	10.0	106.0	1.0	0.0	4.0	4.0	4.0	4.0	4.0	4.0	4.0	4.0	4.0	2.0	4.0	4.0	2.0	4.0	2.0	4.0	2.0	4.0	2.0	0.0	2.0	-1.0	4.0	-1.0	4.0	95.0	0.0	-1.0	4.0	-1.0	2.0	2.0	2.0	-1.0	4.0	-1.0	2.0	80.0	4.0	-1.0
140	18	del3	2.0	114.0	1.0	4.0	110.0	1.0	2.0	4.0	4.0	4.0	4.0	4.0	4.0	4.0	4.0	4.0	0.0	4.0	4.0	4.0	4.0	4.0	4.0	4.0	4.0	4.0	2.0	4.0	-1.0	4.0	-1.0	4.0	80.0	2.0	-1.0	4.0	-1.0	4.0	0.0	2.0	-1.0	4.0	-1.0	4.0	80.0	4.0	-1.0
106	11	del3	40.0	40.0	0.0	40.0	2.0	0.0	0.0	0.0	0.0	0.0	0.0	0.0	0.0	0.0	0.0	0.0	0.0	0.0	0.0	0.0	0.0	0.0	0.0	0.0	0.0	0.0	0.0	0.0	-1.0	0.0	-1.0	4.0	80.0	0.0	-1.0	0.0	-1.0	0.0	0.0	0.0	-1.0	0.0	-1.0	4.0	80.0	0.0	-1.0
[truncated: 21 more columns]
