# Supplementary material for: Humans program artificial delegates to accurately solve collective-risk dilemmas but lack precision
Source: Proc Natl Acad Sci U S A. 2025 Jun 16;122(25):e2319942121. doi: 10.1073/pnas.2319942121 (PMC12207457; doi:10.1073/pnas.2319942121)
Supplement: Supplementary file 4 — Dataset S03 (CSV) [file pnas.2319942121.sd03.csv]

id	Round	labels	delegation	choice	actionR
697	7	0	del	5	1.0
485	3	0	play	5	3.0
486	3	0	play	5	4.0
486	10	0	play	5	0.0
485	10	0	play	5	2.0
494	3	0	play	5	4.0
497	3	0	play	5	3.0
482	3	0	play	5	4.0
498	3	0	play	5	4.0
501	3	0	play	5	4.0
502	3	0	play	5	4.0
705	7	0	del	5	1.0
504	3	0	play	5	4.0
511	3	0	play	5	2.0
512	3	0	play	5	2.0
500	3	0	play	5	4.0
110	6	0	play	3	4.0
481	3	0	play	5	3.0
476	3	0	play	5	2.0
498	10	0	play	5	0.0
403	3	0	del	3	2.0
758	7	0	del	5	0.0
497	10	0	play	5	0.0
494	10	0	play	5	0.0
433	3	0	del	3	4.0
716	7	0	del	5	3.0
449	3	0	del	3	2.0
456	3	0	del	3	4.0
461	3	0	play	5	4.0
467	3	0	play	5	4.0
469	3	0	play	5	4.0
472	3	0	play	5	4.0
473	3	0	play	5	3.0
450	3	0	del	3	4.0
500	10	0	play	5	0.0
517	3	0	play	5	3.0
521	3	0	play	5	3.0
571	3	0	play	3	4.0
573	3	0	play	3	2.0
472	10	0	play	5	0.0
577	3	0	play	3	2.0
582	3	0	play	3	4.0
583	3	0	play	3	4.0
473	10	0	play	5	2.0
585	3	0	play	3	4.0
587	3	0	play	3	2.0
469	10	0	play	5	0.0
590	3	0	play	3	4.0
591	3	0	play	3	2.0
592	3	0	play	3	4.0
593	3	0	play	3	0.0
586	3	0	play	3	4.0
695	7	0	del	5	1.0
566	3	0	play	3	2.0
563	3	0	play	3	2.0
527	3	0	play	5	3.0
530	3	0	play	5	4.0
533	3	0	play	5	2.0
534	3	0	play	5	4.0
482	10	0	play	5	0.0
540	3	0	play	5	4.0
565	3	0	play	3	4.0
541	3	0	play	5	3.0
546	3	0	play	5	4.0
547	3	0	play	5	4.0
481	10	0	play	5	1.0
556	3	0	play	3	2.0
476	10	0	play	5	0.0
559	3	0	play	3	4.0
544	3	0	play	5	4.0
467	10	0	play	5	0.0
501	10	0	play	5	0.0
383	3	0	del	3	4.0
21	8	0	play	5	0.0
19	8	0	play	5	2.0
18	8	0	play	5	0.0
16	8	0	play	5	0.0
151	3	0	play	3	4.0
13	8	0	play	5	1.0
143	3	0	play	3	4.0
547	10	0	play	5	0.0
157	3	0	play	3	4.0
158	3	0	play	3	2.0
9	8	0	play	5	0.0
7	8	0	play	5	0.0
166	3	0	play	3	4.0
546	10	0	play	5	0.0
156	3	0	play	3	4.0
5	8	0	play	5	0.0
23	8	0	play	5	2.0
25	8	0	play	5	0.0
33	8	0	play	5	2.0
122	3	0	play	3	2.0
123	3	0	play	3	4.0
125	3	0	play	3	4.0
126	3	0	play	3	4.0
128	3	0	play	3	2.0
24	8	0	play	5	1.0
129	3	0	play	3	4.0
30	8	0	play	5	1.0
132	3	0	play	3	4.0
29	8	0	play	5	1.0
136	3	0	play	3	2.0
26	8	0	play	5	0.0
139	3	0	play	3	2.0
130	3	0	play	3	4.0
502	10	0	play	5	0.0
171	3	0	play	3	2.0
1	8	0	play	5	1.0
268	3	0	del	5	3.0
843	7	0	del	3	2.0
631	9	0	play	3	0.0
837	7	0	del	3	0.0
521	10	0	play	5	0.0
636	9	0	del	5	1.0
527	10	0	play	5	0.0
517	10	0	play	5	0.0
809	7	0	del	5	2.0
798	7	0	del	5	0.0
512	10	0	play	5	0.0
511	10	0	play	5	1.0
371	3	0	del	3	4.0
504	10	0	play	5	0.0
317	3	0	del	5	4.0
174	3	0	play	3	2.0
257	3	0	del	5	3.0
253	3	0	del	5	3.0
544	10	0	play	5	0.0
910	7	0	del	3	2.0
616	9	0	play	3	0.0
541	10	0	play	5	0.0
201	3	0	del	5	3.0
203	3	0	del	5	3.0
530	10	0	play	5	0.0
540	10	0	play	5	0.0
213	3	0	del	5	4.0
893	7	0	del	3	0.0
534	10	0	play	5	0.0
237	3	0	del	5	4.0
533	10	0	play	5	0.0
245	3	0	del	5	4.0
618	9	0	play	3	0.0
603	3	0	play	3	4.0
636	7	0	del	5	2.0
616	3	0	play	3	4.0
26	4	0	play	5	4.0
29	4	0	play	5	2.0
30	4	0	play	5	3.0
33	4	0	play	5	2.0
403	7	0	del	3	2.0
37	4	0	play	5	4.0
25	4	0	play	5	1.0
38	4	0	play	5	4.0
41	4	0	play	5	2.0
42	4	0	play	5	4.0
44	4	0	play	5	4.0
45	4	0	play	5	3.0
54	4	0	play	5	2.0
55	4	0	play	5	3.0
40	4	0	play	5	2.0
56	4	0	play	5	4.0
24	4	0	play	5	1.0
21	4	0	play	5	2.0
450	7	0	del	3	0.0
449	7	0	del	3	2.0
893	3	0	del	3	2.0
433	7	0	del	3	0.0
716	9	0	del	5	0.0
910	3	0	del	3	2.0
23	4	0	play	5	2.0
1	4	0	play	5	4.0
7	4	0	play	5	4.0
9	4	0	play	5	2.0
13	4	0	play	5	4.0
16	4	0	play	5	4.0
18	4	0	play	5	4.0
19	4	0	play	5	1.0
5	4	0	play	5	4.0
456	7	0	del	3	2.0
61	4	0	play	5	3.0
67	4	0	play	5	1.0
100	4	0	play	3	2.0
101	4	0	play	3	4.0
103	4	0	play	3	2.0
105	4	0	play	3	4.0
106	4	0	play	3	4.0
383	10	0	del	3	2.0
99	4	0	play	3	4.0
110	4	0	play	3	4.0
112	4	0	play	3	2.0
113	4	0	play	3	2.0
115	4	0	play	3	4.0
116	4	0	play	3	2.0
117	4	0	play	3	4.0
122	4	0	play	3	2.0
111	4	0	play	3	4.0
383	7	0	del	3	2.0
371	7	0	del	3	4.0
95	4	0	play	3	4.0
68	4	0	play	5	4.0
70	4	0	play	5	4.0
73	4	0	play	5	2.0
74	4	0	play	5	4.0
75	4	0	play	5	3.0
78	4	0	play	5	2.0
96	4	0	play	3	2.0
80	4	0	play	5	4.0
84	4	0	play	5	1.0
86	4	0	play	5	3.0
87	4	0	play	5	4.0
89	4	0	play	3	4.0
90	4	0	play	3	4.0
94	4	0	play	3	2.0
81	4	0	play	5	3.0
461	7	0	play	5	2.0
403	10	0	del	3	0.0
467	7	0	play	5	2.0
583	7	0	play	3	0.0
582	7	0	play	3	2.0
695	3	0	del	5	4.0
697	3	0	del	5	3.0
577	7	0	play	3	2.0
705	3	0	del	5	3.0
585	7	0	play	3	0.0
573	7	0	play	3	2.0
695	9	0	del	5	1.0
716	3	0	del	5	3.0
566	7	0	play	3	2.0
565	7	0	play	3	4.0
563	7	0	play	3	2.0
559	7	0	play	3	4.0
571	7	0	play	3	0.0
697	9	0	del	5	1.0
586	7	0	play	3	0.0
590	7	0	play	3	0.0
618	3	0	play	3	4.0
631	7	0	play	3	0.0
461	10	0	play	5	0.0
631	3	0	play	3	4.0
636	3	0	del	5	3.0
456	10	0	del	3	2.0
587	7	0	play	3	0.0
618	7	0	play	3	0.0
450	10	0	del	3	0.0
449	10	0	del	3	0.0
603	7	0	play	3	2.0
593	7	0	play	3	0.0
592	7	0	play	3	2.0
591	7	0	play	3	2.0
616	7	0	play	3	2.0
556	7	0	play	3	2.0
547	7	0	play	5	2.0
546	7	0	play	5	0.0
498	7	0	play	5	0.0
497	7	0	play	5	2.0
494	7	0	play	5	0.0
809	3	0	del	5	3.0
486	7	0	play	5	0.0
485	7	0	play	5	4.0
500	7	0	play	5	0.0
482	7	0	play	5	4.0
476	7	0	play	5	1.0
473	7	0	play	5	0.0
472	7	0	play	5	1.0
837	3	0	del	3	0.0
469	7	0	play	5	1.0
843	3	0	del	3	4.0
481	7	0	play	5	1.0
501	7	0	play	5	0.0
502	7	0	play	5	0.0
798	3	0	del	5	4.0
544	7	0	play	5	0.0
541	7	0	play	5	1.0
540	7	0	play	5	4.0
433	10	0	del	3	0.0
534	7	0	play	5	0.0
533	7	0	play	5	2.0
758	3	0	del	5	0.0
530	7	0	play	5	1.0
527	7	0	play	5	2.0
705	9	0	del	5	1.0
521	7	0	play	5	1.0
517	7	0	play	5	1.0
512	7	0	play	5	4.0
511	7	0	play	5	2.0
504	7	0	play	5	0.0
556	10	0	play	3	0.0
123	4	0	play	3	4.0
117	3	0	play	3	4.0
115	3	0	play	3	4.0
547	2	0	play	5	4.0
556	2	0	play	3	2.0
559	2	0	play	3	4.0
556	9	0	play	3	0.0
563	2	0	play	3	2.0
565	2	0	play	3	4.0
546	2	0	play	5	4.0
566	2	0	play	3	4.0
573	2	0	play	3	4.0
559	9	0	play	3	0.0
577	2	0	play	3	2.0
582	2	0	play	3	2.0
583	2	0	play	3	4.0
585	2	0	play	3	4.0
571	2	0	play	3	4.0
586	2	0	play	3	4.0
544	2	0	play	5	4.0
540	2	0	play	5	4.0
500	2	0	play	5	4.0
501	2	0	play	5	4.0
502	2	0	play	5	4.0
504	2	0	play	5	4.0
383	8	0	del	3	0.0
511	2	0	play	5	3.0
541	2	0	play	5	4.0
512	2	0	play	5	4.0
521	2	0	play	5	4.0
371	8	0	del	3	0.0
527	2	0	play	5	3.0
530	2	0	play	5	4.0
533	2	0	play	5	3.0
534	2	0	play	5	4.0
517	2	0	play	5	2.0
498	2	0	play	5	4.0
587	2	0	play	3	4.0
591	2	0	play	3	2.0
253	8	0	del	5	1.0
577	9	0	play	3	0.0
695	2	0	del	5	4.0
616	10	0	play	3	0.0
697	2	0	del	5	3.0
705	2	0	del	5	3.0
257	8	0	del	5	0.0
245	8	0	del	5	2.0
716	2	0	del	5	4.0
582	9	0	play	3	0.0
583	9	0	play	3	0.0
213	8	0	del	5	3.0
585	9	0	play	3	0.0
586	9	0	play	3	2.0
237	8	0	del	5	3.0
590	2	0	play	3	4.0
618	10	0	play	3	0.0
571	9	0	play	3	0.0
592	2	0	play	3	2.0
593	2	0	play	3	2.0
603	2	0	play	3	4.0
317	8	0	del	5	4.0
616	2	0	play	3	2.0
618	2	0	play	3	4.0
573	9	0	play	3	0.0
636	10	0	del	5	1.0
631	2	0	play	3	4.0
565	9	0	play	3	4.0
566	9	0	play	3	0.0
636	2	0	del	5	2.0
631	10	0	play	3	0.0
268	8	0	del	5	2.0
563	9	0	play	3	0.0
203	8	0	del	5	1.0
497	2	0	play	5	4.0
547	9	0	play	5	2.0
517	8	0	play	5	1.0
695	10	0	del	5	1.0
512	8	0	play	5	1.0
511	8	0	play	5	1.0
504	8	0	play	5	2.0
502	8	0	play	5	0.0
697	10	0	del	5	1.0
501	8	0	play	5	0.0
317	2	0	del	5	4.0
498	8	0	play	5	0.0
497	8	0	play	5	0.0
494	8	0	play	5	0.0
486	8	0	play	5	0.0
485	8	0	play	5	0.0
500	8	0	play	5	0.0
482	8	0	play	5	4.0
521	8	0	play	5	2.0
527	8	0	play	5	1.0
245	2	0	del	5	4.0
527	9	0	play	5	0.0
547	8	0	play	5	2.0
253	2	0	del	5	3.0
705	10	0	del	5	2.0
546	8	0	play	5	0.0
530	9	0	play	5	1.0
257	2	0	del	5	3.0
541	8	0	play	5	0.0
540	8	0	play	5	0.0
268	2	0	del	5	3.0
534	8	0	play	5	0.0
533	8	0	play	5	1.0
530	8	0	play	5	1.0
544	8	0	play	5	4.0
494	2	0	play	5	4.0
481	8	0	play	5	0.0
476	8	0	play	5	1.0
456	2	0	del	3	4.0
461	2	0	play	5	4.0
467	2	0	play	5	4.0
469	2	0	play	5	4.0
472	2	0	play	5	3.0
473	2	0	play	5	3.0
450	2	0	del	3	4.0
476	2	0	play	5	4.0
481	2	0	play	5	2.0
482	2	0	play	5	4.0
485	2	0	play	5	3.0
486	2	0	play	5	4.0
544	9	0	play	5	1.0
546	9	0	play	5	0.0
403	8	0	del	3	2.0
533	9	0	play	5	1.0
449	2	0	del	3	4.0
541	9	0	play	5	0.0
473	8	0	play	5	0.0
472	8	0	play	5	0.0
469	8	0	play	5	0.0
371	2	0	del	3	4.0
467	8	0	play	5	0.0
534	9	0	play	5	0.0
433	2	0	del	3	4.0
461	8	0	play	5	0.0
456	8	0	del	3	2.0
450	8	0	del	3	0.0
449	8	0	del	3	2.0
403	2	0	del	3	2.0
433	8	0	del	3	0.0
540	9	0	play	5	0.0
383	2	0	del	3	2.0
201	8	0	del	5	3.0
758	2	0	del	5	4.0
587	9	0	play	3	2.0
42	3	0	play	5	3.0
44	3	0	play	5	3.0
45	3	0	play	5	3.0
70	8	0	play	5	0.0
68	8	0	play	5	2.0
67	8	0	play	5	2.0
41	3	0	play	5	4.0
54	3	0	play	5	2.0
56	3	0	play	5	4.0
563	10	0	play	3	0.0
61	8	0	play	5	3.0
61	3	0	play	5	4.0
56	8	0	play	5	4.0
55	8	0	play	5	2.0
55	3	0	play	5	3.0
67	3	0	play	5	3.0
40	3	0	play	5	2.0
37	3	0	play	5	4.0
18	3	0	play	5	4.0
19	3	0	play	5	4.0
21	3	0	play	5	3.0
23	3	0	play	5	3.0
24	3	0	play	5	1.0
25	3	0	play	5	3.0
38	3	0	play	5	4.0
26	3	0	play	5	4.0
29	3	0	play	5	2.0
30	3	0	play	5	3.0
33	3	0	play	5	4.0
75	8	0	play	5	2.0
74	8	0	play	5	0.0
73	8	0	play	5	1.0
565	10	0	play	3	0.0
16	3	0	play	5	4.0
68	3	0	play	5	4.0
70	3	0	play	5	4.0
99	3	0	play	3	4.0
100	3	0	play	3	4.0
101	3	0	play	3	2.0
41	8	0	play	5	1.0
103	3	0	play	3	2.0
40	8	0	play	5	0.0
42	8	0	play	5	1.0
105	3	0	play	3	4.0
38	8	0	play	5	0.0
37	8	0	play	5	0.0
110	3	0	play	3	4.0
111	3	0	play	3	4.0
112	3	0	play	3	4.0
113	3	0	play	3	2.0
106	3	0	play	3	4.0
54	8	0	play	5	1.0
96	3	0	play	3	2.0
94	3	0	play	3	4.0
73	3	0	play	5	4.0
74	3	0	play	5	4.0
75	3	0	play	5	2.0
78	3	0	play	5	2.0
80	3	0	play	5	4.0
81	3	0	play	5	4.0
95	3	0	play	3	4.0
84	3	0	play	5	1.0
87	3	0	play	5	3.0
89	3	0	play	3	2.0
90	3	0	play	3	2.0
45	8	0	play	5	3.0
559	10	0	play	3	0.0
44	8	0	play	5	0.0
86	3	0	play	5	3.0
78	8	0	play	5	0.0
566	10	0	play	3	0.0
13	3	0	play	5	2.0
143	8	0	play	3	2.0
837	2	0	del	3	4.0
587	10	0	play	3	2.0
586	10	0	play	3	0.0
585	10	0	play	3	0.0
843	2	0	del	3	4.0
151	8	0	play	3	0.0
139	8	0	play	3	0.0
582	10	0	play	3	0.0
136	8	0	play	3	2.0
132	8	0	play	3	0.0
130	8	0	play	3	0.0
129	8	0	play	3	0.0
128	8	0	play	3	2.0
583	10	0	play	3	2.0
126	8	0	play	3	0.0
590	10	0	play	3	0.0
156	8	0	play	3	0.0
603	10	0	play	3	2.0
590	9	0	play	3	0.0
591	9	0	play	3	0.0
174	8	0	play	3	0.0
171	8	0	play	3	2.0
798	2	0	del	5	3.0
593	9	0	play	3	0.0
592	9	0	play	3	0.0
166	8	0	play	3	0.0
592	10	0	play	3	0.0
809	2	0	del	5	3.0
158	8	0	play	3	0.0
157	8	0	play	3	2.0
591	10	0	play	3	0.0
593	10	0	play	3	0.0
125	8	0	play	3	2.0
577	10	0	play	3	0.0
123	8	0	play	3	0.0
95	8	0	play	3	0.0
94	8	0	play	3	2.0
910	2	0	del	3	2.0
90	8	0	play	3	2.0
89	8	0	play	3	2.0
87	8	0	play	5	4.0
96	8	0	play	3	0.0
86	8	0	play	5	0.0
84	8	0	play	5	0.0
5	3	0	play	5	4.0
7	3	0	play	5	3.0
81	8	0	play	5	1.0
9	3	0	play	5	2.0
80	8	0	play	5	0.0
1	3	0	play	5	4.0
99	8	0	play	3	0.0
571	10	0	play	3	0.0
100	8	0	play	3	2.0
122	8	0	play	3	0.0
117	8	0	play	3	0.0
116	8	0	play	3	0.0
115	8	0	play	3	2.0
113	8	0	play	3	2.0
112	8	0	play	3	0.0
111	8	0	play	3	0.0
110	8	0	play	3	2.0
603	9	0	play	3	0.0
106	8	0	play	3	0.0
105	8	0	play	3	4.0
893	2	0	del	3	2.0
103	8	0	play	3	2.0
101	8	0	play	3	0.0
573	10	0	play	3	0.0
116	3	0	play	3	4.0
237	2	0	del	5	4.0
125	4	0	play	3	4.0
128	4	0	play	3	2.0
521	5	0	play	5	3.0
893	9	0	del	3	0.0
527	5	0	play	5	3.0
530	5	0	play	5	2.0
533	5	0	play	5	3.0
534	5	0	play	5	1.0
517	5	0	play	5	2.0
132	10	0	play	3	0.0
541	5	0	play	5	3.0
544	5	0	play	5	3.0
546	5	0	play	5	4.0
547	5	0	play	5	4.0
130	10	0	play	3	0.0
403	6	0	del	3	2.0
540	5	0	play	5	4.0
129	10	0	play	3	0.0
512	5	0	play	5	1.0
433	6	0	del	3	4.0
473	5	0	play	5	2.0
476	5	0	play	5	1.0
481	5	0	play	5	3.0
482	5	0	play	5	4.0
485	5	0	play	5	1.0
486	5	0	play	5	4.0
511	5	0	play	5	4.0
136	10	0	play	3	0.0
497	5	0	play	5	3.0
498	5	0	play	5	4.0
500	5	0	play	5	4.0
501	5	0	play	5	4.0
502	5	0	play	5	4.0
504	5	0	play	5	4.0
494	5	0	play	5	0.0
472	5	0	play	5	2.0
128	10	0	play	3	2.0
126	10	0	play	3	0.0
592	5	0	play	3	4.0
593	5	0	play	3	2.0
117	10	0	play	3	0.0
116	10	0	play	3	0.0
603	5	0	play	3	4.0
115	10	0	play	3	0.0
591	5	0	play	3	2.0
371	6	0	del	3	4.0
616	5	0	play	3	2.0
618	5	0	play	3	4.0
112	10	0	play	3	0.0
111	10	0	play	3	0.0
110	10	0	play	3	0.0
631	5	0	play	3	0.0
113	10	0	play	3	0.0
556	5	0	play	3	2.0
590	5	0	play	3	4.0
587	5	0	play	3	2.0
559	5	0	play	3	4.0
563	5	0	play	3	4.0
565	5	0	play	3	4.0
566	5	0	play	3	2.0
125	10	0	play	3	0.0
123	10	0	play	3	0.0
383	6	0	del	3	2.0
571	5	0	play	3	4.0
122	10	0	play	3	0.0
577	5	0	play	3	4.0
582	5	0	play	3	2.0
583	5	0	play	3	4.0
585	5	0	play	3	2.0
586	5	0	play	3	2.0
573	5	0	play	3	2.0
636	5	0	del	5	3.0
449	6	0	del	3	2.0
450	6	0	del	3	4.0
171	10	0	play	3	0.0
556	6	0	play	3	2.0
547	6	0	play	5	2.0
546	6	0	play	5	0.0
166	10	0	play	3	0.0
544	6	0	play	5	0.0
559	6	0	play	3	4.0
541	6	0	play	5	1.0
317	5	0	del	5	4.0
534	6	0	play	5	1.0
533	6	0	play	5	4.0
530	6	0	play	5	2.0
527	6	0	play	5	3.0
521	6	0	play	5	3.0
540	6	0	play	5	4.0
517	6	0	play	5	2.0
174	10	0	play	3	0.0
565	6	0	play	3	2.0
591	6	0	play	3	2.0
590	6	0	play	3	0.0
253	5	0	del	5	3.0
587	6	0	play	3	2.0
586	6	0	play	3	0.0
257	5	0	del	5	3.0
563	6	0	play	3	2.0
585	6	0	play	3	2.0
582	6	0	play	3	2.0
268	5	0	del	5	3.0
577	6	0	play	3	2.0
573	6	0	play	3	4.0
571	6	0	play	3	2.0
566	6	0	play	3	2.0
583	6	0	play	3	4.0
469	5	0	play	5	2.0
158	10	0	play	3	0.0
512	6	0	play	5	3.0
473	6	0	play	5	4.0
472	6	0	play	5	1.0
143	10	0	play	3	0.0
469	6	0	play	5	2.0
433	5	0	del	3	4.0
467	6	0	play	5	1.0
476	6	0	play	5	1.0
461	6	0	play	5	2.0
450	5	0	del	3	4.0
456	5	0	del	3	4.0
456	6	0	del	3	2.0
461	5	0	play	5	2.0
139	10	0	play	3	0.0
467	5	0	play	5	3.0
449	5	0	del	3	2.0
157	10	0	play	3	0.0
481	6	0	play	5	2.0
485	6	0	play	5	0.0
156	10	0	play	3	0.0
511	6	0	play	5	3.0
371	5	0	del	3	0.0
504	6	0	play	5	1.0
502	6	0	play	5	1.0
383	5	0	del	3	4.0
482	6	0	play	5	4.0
501	6	0	play	5	1.0
498	6	0	play	5	0.0
497	6	0	play	5	1.0
151	10	0	play	3	0.0
494	6	0	play	5	0.0
403	5	0	del	3	2.0
486	6	0	play	5	0.0
500	6	0	play	5	2.0
106	10	0	play	3	0.0
105	10	0	play	3	0.0
103	10	0	play	3	0.0
44	6	0	play	5	4.0
45	6	0	play	5	3.0
143	6	0	play	3	4.0
29	10	0	play	5	1.0
139	6	0	play	3	4.0
136	6	0	play	3	2.0
42	6	0	play	5	2.0
54	6	0	play	5	2.0
56	6	0	play	5	4.0
30	10	0	play	5	0.0
132	6	0	play	3	2.0
61	6	0	play	5	1.0
130	6	0	play	3	2.0
129	6	0	play	3	0.0
55	6	0	play	5	3.0
128	6	0	play	3	2.0
41	6	0	play	5	3.0
38	6	0	play	5	0.0
18	6	0	play	5	4.0
19	6	0	play	5	0.0
21	6	0	play	5	2.0
23	6	0	play	5	4.0
24	6	0	play	5	4.0
25	6	0	play	5	3.0
40	6	0	play	5	4.0
26	6	0	play	5	1.0
29	6	0	play	5	2.0
30	6	0	play	5	1.0
40	10	0	play	5	0.0
33	6	0	play	5	1.0
26	10	0	play	5	0.0
37	6	0	play	5	2.0
41	10	0	play	5	0.0
16	6	0	play	5	1.0
67	6	0	play	5	4.0
126	6	0	play	3	4.0
116	6	0	play	3	2.0
94	6	0	play	3	2.0
95	6	0	play	3	4.0
96	6	0	play	3	2.0
115	6	0	play	3	2.0
99	6	0	play	3	4.0
117	6	0	play	3	0.0
100	6	0	play	3	2.0
113	6	0	play	3	4.0
103	6	0	play	3	2.0
112	6	0	play	3	2.0
105	6	0	play	3	4.0
106	6	0	play	3	4.0
111	6	0	play	3	4.0
101	6	0	play	3	2.0
68	6	0	play	5	2.0
90	6	0	play	3	2.0
37	10	0	play	5	0.0
70	6	0	play	5	4.0
125	6	0	play	3	0.0
123	6	0	play	3	2.0
73	6	0	play	5	3.0
74	6	0	play	5	1.0
75	6	0	play	5	2.0
89	6	0	play	3	0.0
122	6	0	play	3	2.0
78	6	0	play	5	3.0
80	6	0	play	5	4.0
81	6	0	play	5	1.0
84	6	0	play	5	4.0
86	6	0	play	5	3.0
87	6	0	play	5	3.0
38	10	0	play	5	0.0
151	6	0	play	3	2.0
42	10	0	play	5	0.0
13	6	0	play	5	3.0
80	10	0	play	5	0.0
758	5	0	del	5	4.0
268	6	0	del	5	2.0
1	10	0	play	5	0.0
78	10	0	play	5	0.0
75	10	0	play	5	1.0
81	10	0	play	5	0.0
5	10	0	play	5	0.0
74	10	0	play	5	0.0
73	10	0	play	5	2.0
253	6	0	del	5	3.0
7	10	0	play	5	0.0
70	10	0	play	5	0.0
245	6	0	del	5	1.0
257	6	0	del	5	3.0
798	5	0	del	5	3.0
84	10	0	play	5	0.0
87	10	0	play	5	1.0
101	10	0	play	3	0.0
100	10	0	play	3	2.0
99	10	0	play	3	0.0
910	9	0	del	3	0.0
96	10	0	play	3	0.0
95	10	0	play	3	0.0
86	10	0	play	5	0.0
94	10	0	play	3	0.0
695	5	0	del	5	4.0
697	5	0	del	5	3.0
90	10	0	play	3	0.0
89	10	0	play	3	0.0
705	5	0	del	5	2.0
716	5	0	del	5	3.0
317	6	0	del	5	4.0
68	10	0	play	5	0.0
9	10	0	play	5	0.0
237	6	0	del	5	3.0
166	6	0	play	3	2.0
45	10	0	play	5	1.0
910	5	0	del	3	4.0
44	10	0	play	5	0.0
1	6	0	play	5	2.0
158	6	0	play	3	4.0
171	6	0	play	3	2.0
157	6	0	play	3	4.0
5	6	0	play	5	0.0
23	10	0	play	5	0.0
7	6	0	play	5	2.0
24	10	0	play	5	0.0
9	6	0	play	5	2.0
25	10	0	play	5	0.0
156	6	0	play	3	2.0
174	6	0	play	3	2.0
893	5	0	del	3	4.0
21	10	0	play	5	1.0
67	10	0	play	5	0.0
809	5	0	del	5	4.0
13	10	0	play	5	0.0
213	6	0	del	5	3.0
837	5	0	del	3	4.0
61	10	0	play	5	0.0
843	5	0	del	3	4.0
16	10	0	play	5	0.0
56	10	0	play	5	0.0
55	10	0	play	5	1.0
54	10	0	play	5	0.0
203	6	0	del	5	3.0
201	6	0	del	5	3.0
18	10	0	play	5	0.0
19	10	0	play	5	0.0
245	5	0	del	5	4.0
126	4	0	play	3	0.0
592	6	0	play	3	4.0
237	5	0	del	5	3.0
101	7	0	play	3	2.0
527	4	0	play	5	3.0
100	7	0	play	3	2.0
530	4	0	play	5	4.0
99	7	0	play	3	2.0
533	4	0	play	5	4.0
103	7	0	play	3	2.0
534	4	0	play	5	4.0
95	7	0	play	3	0.0
94	7	0	play	3	4.0
540	4	0	play	5	4.0
541	4	0	play	5	4.0
90	7	0	play	3	2.0
544	4	0	play	5	4.0
96	7	0	play	3	2.0
546	4	0	play	5	4.0
105	7	0	play	3	2.0
106	7	0	play	3	0.0
500	4	0	play	5	4.0
501	4	0	play	5	4.0
502	4	0	play	5	3.0
504	4	0	play	5	2.0
117	7	0	play	3	0.0
116	7	0	play	3	2.0
521	4	0	play	5	2.0
115	7	0	play	3	4.0
112	7	0	play	3	2.0
511	4	0	play	5	3.0
512	4	0	play	5	2.0
111	7	0	play	3	0.0
110	7	0	play	3	4.0
517	4	0	play	5	3.0
113	7	0	play	3	2.0
498	4	0	play	5	4.0
547	4	0	play	5	2.0
87	7	0	play	5	4.0
67	7	0	play	5	3.0
582	4	0	play	3	2.0
583	4	0	play	3	2.0
585	4	0	play	3	0.0
586	4	0	play	3	4.0
587	4	0	play	3	2.0
68	7	0	play	5	2.0
590	4	0	play	3	2.0
592	4	0	play	3	4.0
593	4	0	play	3	4.0
61	7	0	play	5	3.0
56	7	0	play	5	4.0
55	7	0	play	5	2.0
54	7	0	play	5	2.0
591	4	0	play	3	2.0
89	7	0	play	3	4.0
577	4	0	play	3	4.0
573	4	0	play	3	4.0
86	7	0	play	5	2.0
84	7	0	play	5	2.0
556	4	0	play	3	2.0
81	7	0	play	5	1.0
80	7	0	play	5	4.0
559	4	0	play	3	4.0
70	7	0	play	5	0.0
78	7	0	play	5	0.0
75	7	0	play	5	2.0
565	4	0	play	3	4.0
566	4	0	play	3	4.0
74	7	0	play	5	1.0
73	7	0	play	5	2.0
571	4	0	play	3	4.0
563	4	0	play	3	2.0
603	4	0	play	3	4.0
497	4	0	play	5	4.0
494	4	0	play	5	4.0
237	4	0	del	5	3.0
245	4	0	del	5	4.0
253	4	0	del	5	3.0
257	4	0	del	5	3.0
268	4	0	del	5	3.0
268	7	0	del	5	2.0
213	4	0	del	5	3.0
257	7	0	del	5	3.0
245	7	0	del	5	1.0
237	7	0	del	5	3.0
317	4	0	del	5	4.0
758	9	0	del	5	1.0
213	7	0	del	5	3.0
203	7	0	del	5	3.0
253	7	0	del	5	3.0
201	7	0	del	5	3.0
317	7	0	del	5	4.0
201	4	0	del	5	3.0
129	4	0	play	3	4.0
130	4	0	play	3	4.0
132	4	0	play	3	4.0
136	4	0	play	3	0.0
139	4	0	play	3	2.0
143	4	0	play	3	4.0
203	4	0	del	5	3.0
151	4	0	play	3	4.0
157	4	0	play	3	2.0
158	4	0	play	3	4.0
166	4	0	play	3	4.0
371	10	0	del	3	2.0
171	4	0	play	3	4.0
174	4	0	play	3	4.0
156	4	0	play	3	4.0
122	7	0	play	3	2.0
371	4	0	del	3	4.0
403	4	0	del	3	2.0
472	4	0	play	5	2.0
473	4	0	play	5	4.0
476	4	0	play	5	3.0
132	7	0	play	3	0.0
130	7	0	play	3	0.0
481	4	0	play	5	3.0
469	4	0	play	5	4.0
482	4	0	play	5	4.0
128	7	0	play	3	0.0
485	4	0	play	5	4.0
486	4	0	play	5	4.0
126	7	0	play	3	0.0
125	7	0	play	3	0.0
123	7	0	play	3	0.0
129	7	0	play	3	0.0
383	4	0	del	3	4.0
136	7	0	play	3	0.0
139	7	0	play	3	2.0
174	7	0	play	3	2.0
171	7	0	play	3	4.0
166	7	0	play	3	4.0
317	10	0	del	5	0.0
433	4	0	del	3	4.0
158	7	0	play	3	0.0
467	4	0	play	5	3.0
157	7	0	play	3	4.0
151	7	0	play	3	0.0
449	4	0	del	3	2.0
450	4	0	del	3	4.0
456	4	0	del	3	4.0
143	7	0	play	3	0.0
461	4	0	play	5	2.0
156	7	0	play	3	0.0
45	7	0	play	5	4.0
44	7	0	play	5	0.0
616	4	0	play	3	2.0
84	5	0	play	5	4.0
86	5	0	play	5	3.0
87	5	0	play	5	2.0
89	5	0	play	3	0.0
90	5	0	play	3	2.0
94	5	0	play	3	2.0
695	6	0	del	5	1.0
95	5	0	play	3	0.0
99	5	0	play	3	4.0
100	5	0	play	3	2.0
101	5	0	play	3	2.0
103	5	0	play	3	4.0
105	5	0	play	3	4.0
106	5	0	play	3	4.0
96	5	0	play	3	2.0
110	5	0	play	3	4.0
81	5	0	play	5	4.0
837	9	0	del	3	2.0
54	5	0	play	5	2.0
55	5	0	play	5	2.0
56	5	0	play	5	4.0
213	10	0	del	5	0.0
61	5	0	play	5	2.0
705	6	0	del	5	2.0
80	5	0	play	5	4.0
67	5	0	play	5	4.0
70	5	0	play	5	4.0
73	5	0	play	5	3.0
74	5	0	play	5	1.0
75	5	0	play	5	2.0
697	6	0	del	5	3.0
78	5	0	play	5	4.0
68	5	0	play	5	4.0
716	6	0	del	5	3.0
111	5	0	play	3	4.0
113	5	0	play	3	4.0
156	5	0	play	3	4.0
157	5	0	play	3	2.0
158	5	0	play	3	4.0
166	5	0	play	3	2.0
171	5	0	play	3	0.0
174	5	0	play	3	4.0
151	5	0	play	3	4.0
636	6	0	del	5	2.0
201	5	0	del	5	3.0
203	5	0	del	5	3.0
618	6	0	play	3	0.0
213	5	0	del	5	4.0
616	6	0	play	3	2.0
603	6	0	play	3	0.0
631	6	0	play	3	0.0
112	5	0	play	3	2.0
201	10	0	del	5	0.0
203	10	0	del	5	1.0
115	5	0	play	3	4.0
116	5	0	play	3	0.0
117	5	0	play	3	4.0
122	5	0	play	3	2.0
123	5	0	play	3	4.0
843	9	0	del	3	2.0
143	5	0	play	3	2.0
125	5	0	play	3	2.0
128	5	0	play	3	4.0
129	5	0	play	3	0.0
130	5	0	play	3	4.0
132	5	0	play	3	4.0
136	5	0	play	3	4.0
139	5	0	play	3	4.0
126	5	0	play	3	4.0
45	5	0	play	5	2.0
44	5	0	play	5	4.0
42	5	0	play	5	1.0
16	7	0	play	5	0.0
13	7	0	play	5	4.0
9	7	0	play	5	2.0
7	7	0	play	5	1.0
5	7	0	play	5	0.0
1	7	0	play	5	4.0
18	7	0	play	5	0.0
268	10	0	del	5	1.0
695	4	0	del	5	4.0
697	4	0	del	5	3.0
705	4	0	del	5	2.0
893	6	0	del	3	0.0
716	4	0	del	5	3.0
798	9	0	del	5	1.0
910	6	0	del	3	4.0
257	10	0	del	5	0.0
19	7	0	play	5	2.0
23	7	0	play	5	3.0
618	4	0	play	3	4.0
42	7	0	play	5	2.0
41	7	0	play	5	2.0
40	7	0	play	5	1.0
38	7	0	play	5	0.0
37	7	0	play	5	3.0
21	7	0	play	5	2.0
33	7	0	play	5	1.0
30	7	0	play	5	2.0
29	7	0	play	5	2.0
636	4	0	del	5	2.0
26	7	0	play	5	0.0
25	7	0	play	5	0.0
24	7	0	play	5	4.0
631	4	0	play	3	4.0
758	4	0	del	5	4.0
253	10	0	del	5	1.0
843	6	0	del	3	2.0
18	5	0	play	5	4.0
19	5	0	play	5	1.0
21	5	0	play	5	1.0
23	5	0	play	5	4.0
24	5	0	play	5	4.0
25	5	0	play	5	4.0
16	5	0	play	5	2.0
26	5	0	play	5	4.0
30	5	0	play	5	1.0
33	5	0	play	5	2.0
37	5	0	play	5	3.0
38	5	0	play	5	4.0
40	5	0	play	5	4.0
41	5	0	play	5	2.0
29	5	0	play	5	3.0
13	5	0	play	5	0.0
9	5	0	play	5	2.0
7	5	0	play	5	4.0
837	6	0	del	3	4.0
809	9	0	del	5	3.0
245	10	0	del	5	1.0
798	4	0	del	5	3.0
809	4	0	del	5	4.0
809	6	0	del	5	3.0
798	6	0	del	5	0.0
837	4	0	del	3	4.0
237	10	0	del	5	0.0
843	4	0	del	3	4.0
758	6	0	del	5	0.0
893	4	0	del	3	4.0
910	4	0	del	3	4.0
1	5	0	play	5	3.0
5	5	0	play	5	4.0
593	6	0	play	3	4.0
556	8	0	play	3	2.0
33	10	0	play	5	1.0
473	9	0	play	5	3.0
544	1	0	play	5	0.0
151	9	0	play	3	0.0
268	1	0	del	5	3.0
41	9	0	play	5	2.0
42	9	0	play	5	0.0
103	1	0	play	3	4.0
171	1	0	play	3	2.0
112	2	0	play	3	4.0
113	2	0	play	3	4.0
101	1	0	play	3	4.0
115	2	0	play	3	4.0
116	2	0	play	3	4.0
100	1	0	play	3	2.0
541	1	0	play	5	4.0
117	2	0	play	3	4.0
99	1	0	play	3	4.0
695	1	0	del	5	2.0
371	1	0	del	3	2.0
174	1	0	play	3	4.0
540	1	0	play	5	4.0
96	1	0	play	3	4.0
95	1	0	play	3	4.0
94	1	0	play	3	4.0
631	8	0	play	3	2.0
697	1	0	del	5	3.0
122	2	0	play	3	4.0
123	2	0	play	3	4.0
166	1	0	play	3	4.0
449	9	0	del	3	0.0
111	2	0	play	3	2.0
636	8	0	del	5	1.0
157	1	0	play	3	4.0
166	9	0	play	3	0.0
111	1	0	play	3	4.0
110	1	0	play	3	4.0
37	9	0	play	5	0.0
798	10	0	del	5	1.0
158	9	0	play	3	0.0
500	9	0	play	5	0.0
38	9	0	play	5	0.0
99	2	0	play	3	4.0
213	9	0	del	5	0.0
100	2	0	play	3	4.0
101	2	0	play	3	2.0
157	9	0	play	3	0.0
156	9	0	play	3	0.0
40	9	0	play	5	0.0
106	1	0	play	3	4.0
103	2	0	play	3	4.0
501	9	0	play	5	0.0
105	2	0	play	3	4.0
158	1	0	play	3	2.0
547	1	0	play	5	2.0
106	2	0	play	3	4.0
546	1	0	play	5	4.0
502	9	0	play	5	0.0
105	1	0	play	3	2.0
758	8	0	del	5	0.0
110	2	0	play	3	4.0
125	2	0	play	3	4.0
126	2	0	play	3	4.0
504	9	0	play	5	1.0
512	1	0	play	5	3.0
511	1	0	play	5	2.0
383	1	0	del	3	0.0
87	1	0	play	5	4.0
67	9	0	play	5	0.0
68	9	0	play	5	1.0
504	1	0	play	5	4.0
716	1	0	del	5	2.0
86	1	0	play	5	2.0
502	1	0	play	5	4.0
156	2	0	play	3	4.0
501	1	0	play	5	4.0
500	1	0	play	5	2.0
70	9	0	play	5	0.0
498	1	0	play	5	4.0
157	2	0	play	3	4.0
497	1	0	play	5	3.0
158	2	0	play	3	4.0
253	1	0	del	5	2.0
494	1	0	play	5	4.0
73	9	0	play	5	0.0
84	1	0	play	5	4.0
74	9	0	play	5	0.0
75	9	0	play	5	1.0
511	9	0	play	5	0.0
166	2	0	play	3	4.0
433	9	0	del	3	0.0
61	9	0	play	5	0.0
151	2	0	play	3	2.0
89	1	0	play	3	4.0
517	1	0	play	5	3.0
128	2	0	play	3	4.0
129	2	0	play	3	4.0
44	9	0	play	5	0.0
130	2	0	play	3	2.0
705	1	0	del	5	4.0
45	9	0	play	5	0.0
143	9	0	play	3	4.0
132	2	0	play	3	4.0
809	1	0	del	5	4.0
910	10	0	del	3	0.0
534	1	0	play	5	4.0
257	1	0	del	5	4.0
136	2	0	play	3	4.0
156	1	0	play	3	4.0
533	1	0	play	5	1.0
530	1	0	play	5	4.0
472	9	0	play	5	0.0
90	1	0	play	3	2.0
450	9	0	del	3	0.0
893	10	0	del	3	0.0
527	1	0	play	5	4.0
143	2	0	play	3	4.0
54	9	0	play	5	0.0
618	8	0	play	3	0.0
55	9	0	play	5	2.0
56	9	0	play	5	0.0
521	1	0	play	5	3.0
616	8	0	play	3	2.0
139	2	0	play	3	2.0
78	9	0	play	5	0.0
476	9	0	play	5	1.0
171	9	0	play	3	0.0
33	2	0	play	5	4.0
636	1	0	del	5	3.0
130	1	0	play	3	4.0
13	9	0	play	5	0.0
593	1	0	play	3	4.0
592	1	0	play	3	2.0
37	2	0	play	5	3.0
38	2	0	play	5	4.0
591	1	0	play	3	2.0
590	1	0	play	3	4.0
40	2	0	play	5	4.0
41	2	0	play	5	2.0
705	8	0	del	5	1.0
42	2	0	play	5	3.0
16	9	0	play	5	0.0
129	1	0	play	3	4.0
587	1	0	play	3	4.0
44	2	0	play	5	4.0
139	1	0	play	3	4.0
45	2	0	play	5	3.0
586	1	0	play	3	4.0
585	1	0	play	3	4.0
583	1	0	play	3	2.0
582	1	0	play	3	4.0
18	9	0	play	5	0.0
19	9	0	play	5	0.0
201	9	0	del	5	0.0
132	1	0	play	3	2.0
21	9	0	play	5	0.0
30	2	0	play	5	2.0
485	9	0	play	5	0.0
1	2	0	play	5	4.0
136	1	0	play	3	4.0
5	2	0	play	5	4.0
616	1	0	play	3	2.0
7	2	0	play	5	4.0
910	8	0	del	3	0.0
9	2	0	play	5	2.0
13	2	0	play	5	3.0
910	1	0	del	3	4.0
1	9	0	play	5	0.0
16	2	0	play	5	2.0
695	8	0	del	5	1.0
18	2	0	play	5	4.0
19	2	0	play	5	3.0
809	10	0	del	5	0.0
5	9	0	play	5	0.0
697	8	0	del	5	1.0
21	2	0	play	5	3.0
23	2	0	play	5	4.0
486	9	0	play	5	0.0
24	2	0	play	5	3.0
7	9	0	play	5	0.0
25	2	0	play	5	2.0
603	1	0	play	3	4.0
26	2	0	play	5	4.0
631	1	0	play	3	4.0
9	9	0	play	5	0.0
29	2	0	play	5	3.0
893	1	0	del	3	2.0
577	1	0	play	3	4.0
23	9	0	play	5	2.0
497	9	0	play	5	0.0
317	1	0	del	5	4.0
893	8	0	del	3	0.0
84	2	0	play	5	4.0
123	1	0	play	3	2.0
559	1	0	play	3	4.0
86	2	0	play	5	4.0
122	1	0	play	3	4.0
33	9	0	play	5	0.0
87	2	0	play	5	2.0
317	9	0	del	5	0.0
758	10	0	del	5	1.0
843	1	0	del	3	2.0
151	1	0	play	3	4.0
556	1	0	play	3	4.0
89	2	0	play	3	4.0
90	2	0	play	3	4.0
837	1	0	del	3	4.0
498	9	0	play	5	0.0
117	1	0	play	3	2.0
94	2	0	play	3	4.0
174	9	0	play	3	2.0
116	1	0	play	3	2.0
95	2	0	play	3	4.0
115	1	0	play	3	0.0
96	2	0	play	3	2.0
113	1	0	play	3	4.0
81	2	0	play	5	3.0
80	2	0	play	5	4.0
125	1	0	play	3	2.0
481	9	0	play	5	0.0
24	9	0	play	5	0.0
128	1	0	play	3	2.0
494	9	0	play	5	0.0
573	1	0	play	3	2.0
54	2	0	play	5	2.0
55	2	0	play	5	3.0
56	2	0	play	5	4.0
25	9	0	play	5	2.0
571	1	0	play	3	4.0
126	1	0	play	3	2.0
61	2	0	play	5	3.0
26	9	0	play	5	0.0
716	8	0	del	5	3.0
112	1	0	play	3	4.0
67	2	0	play	5	3.0
566	1	0	play	3	2.0
565	1	0	play	3	4.0
70	2	0	play	5	4.0
203	9	0	del	5	2.0
563	1	0	play	3	4.0
29	9	0	play	5	0.0
30	9	0	play	5	0.0
73	2	0	play	5	4.0
482	9	0	play	5	0.0
74	2	0	play	5	4.0
75	2	0	play	5	4.0
143	1	0	play	3	4.0
78	2	0	play	5	4.0
68	2	0	play	5	4.0
486	1	0	play	5	4.0
618	1	0	play	3	4.0
485	1	0	play	5	3.0
591	8	0	play	3	0.0
54	1	0	play	5	2.0
139	9	0	play	3	0.0
117	9	0	play	3	0.0
590	8	0	play	3	0.0
461	9	0	play	5	0.0
237	9	0	del	5	0.0
122	9	0	play	3	0.0
123	9	0	play	3	0.0
116	9	0	play	3	2.0
125	9	0	play	3	2.0
587	8	0	play	3	0.0
586	8	0	play	3	0.0
469	9	0	play	5	0.0
585	8	0	play	3	4.0
716	10	0	del	5	0.0
201	2	0	del	5	2.0
45	1	0	play	5	4.0
44	1	0	play	5	4.0
42	1	0	play	5	4.0
237	1	0	del	5	1.0
55	1	0	play	5	4.0
115	9	0	play	3	0.0
113	9	0	play	3	0.0
99	9	0	play	3	0.0
456	9	0	del	3	2.0
100	9	0	play	3	0.0
798	1	0	del	5	2.0
101	9	0	play	3	0.0
837	8	0	del	3	0.0
61	1	0	play	5	3.0
103	9	0	play	3	0.0
105	9	0	play	3	0.0
106	9	0	play	3	0.0
245	1	0	del	5	4.0
201	1	0	del	5	3.0
433	1	0	del	3	2.0
593	8	0	play	3	2.0
592	8	0	play	3	0.0
56	1	0	play	5	4.0
203	1	0	del	5	3.0
843	10	0	del	3	2.0
110	9	0	play	3	2.0
111	9	0	play	3	0.0
112	9	0	play	3	0.0
758	1	0	del	5	3.0
41	1	0	play	5	3.0
809	8	0	del	5	3.0
203	2	0	del	5	3.0
21	1	0	play	5	2.0
798	8	0	del	5	0.0
571	8	0	play	3	0.0
19	1	0	play	5	3.0
18	1	0	play	5	2.0
16	1	0	play	5	4.0
13	1	0	play	5	1.0
521	9	0	play	5	0.0
566	8	0	play	3	2.0
136	9	0	play	3	2.0
565	8	0	play	3	0.0
253	9	0	del	5	1.0
563	8	0	play	3	2.0
9	1	0	play	5	2.0
130	9	0	play	3	0.0
7	1	0	play	5	2.0
371	9	0	del	3	2.0
559	8	0	play	3	0.0
5	1	0	play	5	4.0
132	9	0	play	3	0.0
1	1	0	play	5	4.0
573	8	0	play	3	4.0
449	1	0	del	3	2.0
257	9	0	del	5	0.0
24	1	0	play	5	2.0
40	1	0	play	5	3.0
583	8	0	play	3	0.0
582	8	0	play	3	0.0
467	9	0	play	5	0.0
126	9	0	play	3	0.0
38	1	0	play	5	4.0
403	1	0	del	3	4.0
37	1	0	play	5	1.0
403	9	0	del	3	0.0
128	9	0	play	3	0.0
33	1	0	play	5	4.0
577	8	0	play	3	0.0
245	9	0	del	5	2.0
213	1	0	del	5	3.0
213	2	0	del	5	3.0
30	1	0	play	5	4.0
29	1	0	play	5	2.0
129	9	0	play	3	0.0
517	9	0	play	5	0.0
26	1	0	play	5	4.0
25	1	0	play	5	3.0
23	1	0	play	5	2.0
450	1	0	del	3	4.0
268	9	0	del	5	2.0
383	9	0	del	3	2.0
473	1	0	play	5	4.0
456	1	0	del	3	2.0
80	9	0	play	5	0.0
461	1	0	play	5	4.0
78	1	0	play	5	2.0
68	1	0	play	5	4.0
482	1	0	play	5	2.0
512	9	0	play	5	0.0
84	9	0	play	5	0.0
469	1	0	play	5	2.0
86	9	0	play	5	0.0
476	1	0	play	5	4.0
73	1	0	play	5	4.0
96	9	0	play	3	0.0
80	1	0	play	5	4.0
81	9	0	play	5	0.0
472	1	0	play	5	3.0
481	1	0	play	5	2.0
837	10	0	del	3	2.0
174	2	0	play	3	4.0
467	1	0	play	5	4.0
67	1	0	play	5	4.0
87	9	0	play	5	0.0
171	2	0	play	3	4.0
81	1	0	play	5	1.0
94	9	0	play	3	0.0
603	8	0	play	3	2.0
90	9	0	play	3	0.0
75	1	0	play	5	2.0
70	1	0	play	5	4.0
843	8	0	del	3	2.0
74	1	0	play	5	4.0
95	9	0	play	3	4.0
89	9	0	play	3	0.0
617	6	1	play	3	2.0
617	7	1	play	3	4.0
644	1	1	del	5	4.0
898	8	1	del	3	4.0
251	10	1	del	5	1.0
249	1	1	del	5	4.0
615	6	1	play	3	2.0
892	3	1	del	3	4.0
909	3	1	del	3	4.0
431	7	1	del	3	4.0
701	7	1	del	5	3.0
212	5	1	del	5	3.0
764	1	1	del	5	0.0
244	9	1	del	5	3.0
426	7	1	del	3	4.0
474	6	1	play	5	4.0
904	3	1	del	3	4.0
673	9	1	del	5	3.0
360	5	1	del	3	4.0
704	7	1	del	5	4.0
434	7	1	del	3	4.0
871	10	1	del	3	2.0
188	10	1	del	5	2.0
898	3	1	del	3	4.0
207	5	1	del	5	3.0
425	7	1	del	3	4.0
369	5	1	del	3	4.0
440	7	1	del	3	2.0
453	7	1	del	3	4.0
810	8	1	del	5	4.0
883	9	1	del	3	4.0
454	7	1	del	3	4.0
872	10	1	del	3	4.0
693	7	1	del	5	2.0
457	7	1	del	3	4.0
161	10	1	play	3	0.0
458	7	1	del	3	4.0
242	9	1	del	5	3.0
228	5	1	del	5	2.0
892	8	1	del	3	4.0
405	10	1	del	3	2.0
406	10	1	del	3	2.0
407	10	1	del	3	4.0
597	6	1	play	3	2.0
847	3	1	del	3	4.0
691	7	1	del	5	3.0
411	5	1	del	3	4.0
644	7	1	del	5	3.0
890	3	1	del	3	2.0
865	3	1	del	3	4.0
867	3	1	del	3	4.0
441	7	1	del	3	4.0
885	3	1	del	3	4.0
454	10	1	del	3	4.0
883	3	1	del	3	4.0
881	3	1	del	3	4.0
444	7	1	del	3	4.0
453	10	1	del	3	4.0
700	7	1	del	5	3.0
420	5	1	del	3	4.0
418	5	1	del	3	4.0
879	3	1	del	3	2.0
445	7	1	del	3	4.0
877	3	1	del	3	4.0
447	7	1	del	3	4.0
872	3	1	del	3	2.0
615	7	1	play	3	2.0
871	3	1	del	3	4.0
644	3	1	del	5	3.0
516	3	1	play	5	4.0
866	3	1	del	3	4.0
453	9	1	del	3	4.0
454	9	1	del	3	2.0
778	10	1	del	5	3.0
680	9	1	del	5	3.0
447	5	1	del	3	4.0
656	9	1	del	5	3.0
445	5	1	del	3	2.0
444	5	1	del	3	4.0
350	5	1	del	5	3.0
773	10	1	del	5	4.0
441	9	1	del	3	4.0
721	7	1	del	5	4.0
471	3	1	play	5	1.0
516	6	1	play	5	0.0
441	5	1	del	3	4.0
192	10	1	del	5	0.0
778	1	1	del	5	3.0
22	4	1	play	5	2.0
474	3	1	play	5	4.0
720	7	1	del	5	4.0
390	10	1	del	3	4.0
440	5	1	del	3	4.0
717	1	1	del	5	4.0
28	4	1	play	5	3.0
194	10	1	del	5	3.0
913	8	1	del	3	4.0
454	3	1	del	3	2.0
440	9	1	del	3	2.0
458	6	1	del	3	4.0
374	9	1	del	3	4.0
457	3	1	del	3	4.0
188	5	1	del	5	2.0
458	3	1	del	3	4.0
405	7	1	del	3	4.0
355	5	1	del	3	4.0
252	1	1	del	5	2.0
32	4	1	play	5	2.0
406	7	1	del	3	2.0
810	10	1	del	5	4.0
909	8	1	del	3	4.0
249	9	1	del	5	4.0
617	3	1	play	3	4.0
720	1	1	del	5	4.0
407	7	1	del	3	4.0
904	8	1	del	3	4.0
444	9	1	del	3	4.0
885	10	1	del	3	2.0
721	1	1	del	5	2.0
776	10	1	del	5	2.0
418	7	1	del	3	4.0
918	3	1	del	3	4.0
917	3	1	del	3	4.0
457	10	1	del	3	4.0
682	9	1	del	5	3.0
890	8	1	del	3	4.0
420	7	1	del	3	4.0
717	9	1	del	5	3.0
471	6	1	play	5	4.0
847	8	1	del	3	4.0
254	1	1	del	5	4.0
426	5	1	del	3	4.0
706	7	1	del	5	3.0
200	9	1	del	5	2.0
881	10	1	del	3	4.0
492	3	1	play	5	4.0
251	1	1	del	5	2.0
885	9	1	del	3	2.0
17	4	1	play	5	4.0
192	5	1	del	5	4.0
391	10	1	del	3	2.0
458	10	1	del	3	4.0
658	9	1	del	5	4.0
717	7	1	del	5	3.0
194	5	1	del	5	3.0
913	3	1	del	3	4.0
776	1	1	del	5	3.0
11	4	1	play	5	3.0
773	1	1	del	5	3.0
411	7	1	del	3	4.0
615	3	1	play	3	2.0
434	5	1	del	3	2.0
200	5	1	del	5	4.0
228	1	1	del	5	2.0
431	5	1	del	3	4.0
796	8	1	del	5	2.0
445	9	1	del	3	4.0
361	5	1	del	3	4.0
411	9	1	del	3	4.0
545	7	1	play	5	3.0
867	8	1	del	3	4.0
866	8	1	del	3	4.0
736	3	1	del	5	4.0
701	9	1	del	5	3.0
364	5	1	del	3	4.0
872	9	1	del	3	4.0
700	9	1	del	5	3.0
865	8	1	del	3	4.0
299	5	1	del	5	2.0
244	1	1	del	5	2.0
300	5	1	del	5	3.0
721	3	1	del	5	3.0
720	3	1	del	5	4.0
828	8	1	del	3	2.0
382	5	1	del	3	4.0
672	3	1	del	5	2.0
673	3	1	del	5	3.0
736	1	1	del	5	1.0
741	3	1	del	5	4.0
877	9	1	del	3	2.0
363	5	1	del	3	4.0
474	10	1	play	5	0.0
776	3	1	del	5	4.0
867	9	1	del	3	4.0
773	3	1	del	5	2.0
673	1	1	del	5	2.0
425	10	1	del	3	4.0
426	10	1	del	3	4.0
764	3	1	del	5	3.0
704	9	1	del	5	1.0
668	3	1	del	5	3.0
796	10	1	del	5	4.0
871	9	1	del	3	2.0
872	8	1	del	3	4.0
871	8	1	del	3	2.0
431	10	1	del	3	4.0
407	9	1	del	3	4.0
324	5	1	del	5	2.0
680	1	1	del	5	3.0
434	10	1	del	3	4.0
288	5	1	del	5	3.0
682	1	1	del	5	3.0
597	7	1	play	3	4.0
691	1	1	del	5	2.0
879	10	1	del	3	2.0
440	10	1	del	3	2.0
367	5	1	del	3	4.0
261	1	1	del	5	2.0
441	10	1	del	3	4.0
789	10	1	del	5	4.0
877	10	1	del	3	2.0
182	5	1	del	5	4.0
693	3	1	del	5	4.0
691	3	1	del	5	3.0
700	1	1	del	5	3.0
701	1	1	del	5	3.0
457	9	1	del	3	4.0
444	10	1	del	3	4.0
597	3	1	play	3	2.0
841	8	1	del	3	4.0
704	1	1	del	5	4.0
682	3	1	del	5	3.0
680	3	1	del	5	3.0
368	5	1	del	3	2.0
691	9	1	del	5	2.0
717	3	1	del	5	4.0
700	3	1	del	5	3.0
365	5	1	del	3	4.0
693	1	1	del	5	4.0
447	10	1	del	3	4.0
545	6	1	play	5	4.0
380	5	1	del	3	2.0
471	10	1	play	5	4.0
308	5	1	del	5	4.0
228	9	1	del	5	3.0
658	7	1	del	5	2.0
693	9	1	del	5	3.0
374	5	1	del	3	2.0
310	5	1	del	5	4.0
406	9	1	del	3	2.0
445	10	1	del	3	4.0
706	3	1	del	5	3.0
656	7	1	del	5	3.0
704	3	1	del	5	4.0
370	5	1	del	3	4.0
706	1	1	del	5	3.0
458	9	1	del	3	4.0
701	3	1	del	5	3.0
663	9	1	del	5	2.0
663	7	1	del	5	3.0
778	3	1	del	5	3.0
682	7	1	del	5	3.0
654	3	1	del	5	3.0
362	5	1	del	3	4.0
825	3	1	del	3	4.0
680	7	1	del	5	3.0
823	3	1	del	3	4.0
207	9	1	del	5	4.0
883	8	1	del	3	4.0
818	8	1	del	3	4.0
865	9	1	del	3	4.0
818	3	1	del	3	4.0
249	5	1	del	5	4.0
881	9	1	del	3	4.0
815	3	1	del	3	4.0
251	5	1	del	5	3.0
706	9	1	del	5	3.0
492	6	1	play	5	2.0
492	7	1	play	5	2.0
252	5	1	del	5	4.0
815	8	1	del	3	4.0
545	3	1	play	5	3.0
658	1	1	del	5	2.0
885	8	1	del	3	2.0
240	9	1	del	5	3.0
841	3	1	del	3	2.0
411	10	1	del	3	4.0
654	7	1	del	5	4.0
471	7	1	play	5	4.0
288	1	1	del	5	2.0
654	1	1	del	5	4.0
240	5	1	del	5	3.0
163	10	1	play	3	2.0
474	7	1	play	5	4.0
656	1	1	del	5	0.0
242	5	1	del	5	3.0
407	5	1	del	3	4.0
182	10	1	del	5	4.0
406	5	1	del	3	4.0
244	5	1	del	5	3.0
337	5	1	del	5	2.0
334	5	1	del	5	3.0
828	3	1	del	3	4.0
405	5	1	del	3	4.0
384	5	1	del	3	2.0
672	9	1	del	5	3.0
883	10	1	del	3	4.0
879	9	1	del	3	2.0
668	7	1	del	5	4.0
177	10	1	del	5	4.0
261	5	1	del	5	3.0
420	10	1	del	3	4.0
387	5	1	del	3	4.0
789	3	1	del	5	4.0
329	5	1	del	5	3.0
175	10	1	play	3	0.0
447	9	1	del	3	4.0
663	3	1	del	5	3.0
784	3	1	del	5	4.0
866	9	1	del	3	4.0
741	1	1	del	5	4.0
328	5	1	del	5	3.0
516	7	1	play	5	0.0
672	1	1	del	5	2.0
242	1	1	del	5	2.0
825	8	1	del	3	4.0
877	8	1	del	3	2.0
784	10	1	del	5	3.0
658	3	1	del	5	3.0
178	10	1	del	5	4.0
668	9	1	del	5	4.0
673	7	1	del	5	3.0
810	3	1	del	5	3.0
672	7	1	del	5	3.0
881	8	1	del	3	4.0
354	5	1	del	3	4.0
254	5	1	del	5	3.0
405	9	1	del	3	2.0
663	1	1	del	5	3.0
240	1	1	del	5	2.0
212	9	1	del	5	3.0
391	5	1	del	3	4.0
390	5	1	del	3	4.0
656	3	1	del	5	3.0
823	8	1	del	3	4.0
418	10	1	del	3	4.0
879	8	1	del	3	4.0
332	5	1	del	5	3.0
668	1	1	del	5	2.0
796	3	1	del	5	3.0
334	7	1	del	5	3.0
324	7	1	del	5	3.0
720	9	1	del	5	2.0
872	4	1	del	3	2.0
823	9	1	del	3	4.0
308	10	1	del	5	4.0
877	4	1	del	3	4.0
764	6	1	del	5	3.0
879	4	1	del	3	4.0
881	4	1	del	3	4.0
825	9	1	del	3	4.0
516	4	1	play	5	4.0
778	9	1	del	5	3.0
492	1	1	play	5	4.0
883	4	1	del	3	2.0
885	4	1	del	3	4.0
384	1	1	del	3	0.0
890	4	1	del	3	4.0
492	4	1	play	5	2.0
310	10	1	del	5	3.0
776	9	1	del	5	4.0
892	4	1	del	3	4.0
516	1	1	play	5	4.0
898	4	1	del	3	4.0
474	1	1	play	5	4.0
871	4	1	del	3	4.0
471	1	1	play	5	3.0
545	4	1	play	5	4.0
841	10	1	del	3	4.0
440	1	1	del	3	0.0
441	1	1	del	3	4.0
228	10	1	del	5	2.0
444	1	1	del	3	4.0
445	1	1	del	3	2.0
447	1	1	del	3	2.0
778	6	1	del	5	3.0
776	6	1	del	5	4.0
773	6	1	del	5	2.0
474	4	1	play	5	3.0
453	1	1	del	3	2.0
299	10	1	del	5	3.0
300	10	1	del	5	3.0
457	1	1	del	3	0.0
458	1	1	del	3	2.0
865	4	1	del	3	4.0
866	4	1	del	3	4.0
867	4	1	del	3	4.0
431	9	1	del	3	4.0
85	7	1	play	5	4.0
85	9	1	play	5	4.0
454	1	1	del	3	2.0
818	9	1	del	3	4.0
828	9	1	del	3	2.0
471	4	1	play	5	3.0
420	4	1	del	3	4.0
418	4	1	del	3	4.0
11	5	1	play	5	3.0
411	4	1	del	3	4.0
175	7	1	play	3	4.0
407	4	1	del	3	4.0
406	4	1	del	3	4.0
405	4	1	del	3	4.0
177	7	1	del	5	3.0
178	7	1	del	5	4.0
182	7	1	del	5	4.0
17	5	1	play	5	4.0
324	10	1	del	5	3.0
374	1	1	del	3	0.0
764	9	1	del	5	4.0
188	7	1	del	5	2.0
391	4	1	del	3	4.0
390	4	1	del	3	4.0
22	5	1	play	5	2.0
387	4	1	del	3	4.0
328	10	1	del	5	4.0
380	1	1	del	3	2.0
163	7	1	play	3	2.0
425	4	1	del	3	2.0
426	4	1	del	3	2.0
137	7	1	play	3	2.0
904	4	1	del	3	4.0
773	9	1	del	5	4.0
458	4	1	del	3	4.0
457	4	1	del	3	4.0
454	4	1	del	3	2.0
453	4	1	del	3	2.0
909	4	1	del	3	4.0
382	1	1	del	3	2.0
741	6	1	del	5	4.0
434	9	1	del	3	4.0
913	4	1	del	3	4.0
445	4	1	del	3	2.0
444	4	1	del	3	4.0
441	4	1	del	3	4.0
440	4	1	del	3	4.0
917	4	1	del	3	2.0
918	4	1	del	3	4.0
736	6	1	del	5	4.0
434	4	1	del	3	2.0
431	4	1	del	3	4.0
161	7	1	play	3	2.0
447	4	1	del	3	4.0
784	6	1	del	5	3.0
597	4	1	play	3	2.0
784	9	1	del	5	4.0
883	6	1	del	3	4.0
796	4	1	del	5	3.0
721	4	1	del	5	4.0
720	4	1	del	5	2.0
885	6	1	del	3	4.0
717	4	1	del	5	3.0
391	1	1	del	3	2.0
796	9	1	del	5	3.0
823	6	1	del	3	4.0
890	6	1	del	3	4.0
244	10	1	del	5	2.0
892	6	1	del	3	4.0
706	4	1	del	5	3.0
704	4	1	del	5	1.0
[truncated: 7,201 more rows]
