# Supplementary material for: Humans program artificial delegates to accurately solve collective-risk dilemmas but lack precision
Source: Proc Natl Acad Sci U S A. 2025 Jun 16;122(25):e2319942121. doi: 10.1073/pnas.2319942121 (PMC12207457; doi:10.1073/pnas.2319942121)
Supplement: Supplementary file 5 — Dataset S04 (CSV) [file pnas.2319942121.sd04.csv]

id	setting	labels	delegation	choice	value
176	start	2	del	5	4.0
177	start	1	del	5	4.0
178	start	1	del	5	3.0
179	start	2	del	5	3.0
180	start	3	del	5	1.0
181	start	2	del	5	2.0
182	start	1	del	5	4.0
183	start	2	del	5	2.0
184	start	3	del	5	2.0
185	start	2	del	5	2.0
186	start	2	del	5	1.0
187	start	3	del	5	0.0
188	start	1	del	5	3.0
189	start	3	del	5	2.0
190	start	2	del	5	2.0
191	start	2	del	5	3.0
192	start	1	del	5	4.0
193	start	2	del	5	2.0
194	start	1	del	5	3.0
195	start	2	del	5	1.0
196	start	2	del	5	0.0
197	start	2	del	5	4.0
198	start	2	del	5	1.0
199	start	3	del	5	2.0
200	start	1	del	5	4.0
201	start	0	del	5	3.0
202	start	2	del	5	2.0
203	start	0	del	5	3.0
204	start	3	del	5	2.0
205	start	2	del	5	2.0
206	start	3	del	5	2.0
207	start	1	del	5	3.0
208	start	2	del	5	2.0
209	start	2	del	5	2.0
210	start	2	del	5	1.0
211	start	3	del	5	1.0
212	start	1	del	5	2.0
213	start	0	del	5	3.0
214	start	2	del	5	2.0
215	start	2	del	5	4.0
216	start	2	del	5	2.0
217	start	3	del	5	0.0
218	start	2	del	5	1.0
219	start	2	del	5	3.0
220	start	2	del	5	2.0
221	start	3	del	5	2.0
222	start	2	del	5	2.0
223	start	2	del	5	4.0
224	start	2	del	5	2.0
225	start	2	del	5	0.0
226	start	2	del	5	3.0
227	start	2	del	5	1.0
228	start	1	del	5	2.0
229	start	3	del	5	2.0
230	start	2	del	5	3.0
231	start	2	del	5	2.0
232	start	3	del	5	2.0
233	start	2	del	5	3.0
234	start	2	del	5	2.0
235	start	2	del	5	2.0
236	start	2	del	5	0.0
237	start	0	del	5	1.0
238	start	2	del	5	2.0
239	start	3	del	5	1.0
240	start	1	del	5	2.0
241	start	2	del	5	2.0
242	start	1	del	5	2.0
243	start	3	del	5	2.0
244	start	1	del	5	2.0
245	start	0	del	5	4.0
246	start	2	del	5	2.0
247	start	2	del	5	2.0
248	start	2	del	5	1.0
249	start	1	del	5	4.0
250	start	3	del	5	1.0
251	start	1	del	5	2.0
252	start	1	del	5	2.0
253	start	0	del	5	2.0
254	start	1	del	5	4.0
255	start	3	del	5	1.0
256	start	2	del	5	2.0
257	start	0	del	5	4.0
258	start	3	del	5	1.0
259	start	3	del	5	1.0
260	start	3	del	5	2.0
261	start	1	del	5	2.0
262	start	3	del	5	1.0
263	start	2	del	5	2.0
264	start	3	del	5	4.0
265	start	2	del	5	1.0
266	start	2	del	5	2.0
267	start	2	del	5	2.0
268	start	0	del	5	3.0
269	start	2	del	5	2.0
270	start	2	del	5	2.0
271	start	2	del	5	2.0
272	start	2	del	5	2.0
273	start	2	del	5	2.0
274	start	2	del	5	4.0
275	start	2	del	5	2.0
276	start	2	del	5	1.0
277	start	2	del	5	2.0
278	start	2	del	5	2.0
279	start	2	del	5	2.0
280	start	2	del	5	3.0
281	start	2	del	5	2.0
282	start	2	del	5	2.0
283	start	2	del	5	2.0
284	start	2	del	5	4.0
285	start	2	del	5	3.0
286	start	2	del	5	2.0
287	start	3	del	5	4.0
288	start	1	del	5	2.0
289	start	3	del	5	2.0
290	start	3	del	5	2.0
291	start	2	del	5	2.0
292	start	3	del	5	0.0
293	start	2	del	5	2.0
294	start	2	del	5	2.0
295	start	2	del	5	2.0
296	start	2	del	5	4.0
297	start	3	del	5	2.0
298	start	3	del	5	2.0
299	start	1	del	5	2.0
300	start	1	del	5	4.0
301	start	2	del	5	4.0
302	start	3	del	5	2.0
303	start	2	del	5	1.0
304	start	2	del	5	1.0
305	start	2	del	5	2.0
306	start	3	del	5	3.0
307	start	2	del	5	3.0
308	start	1	del	5	4.0
309	start	3	del	5	3.0
310	start	1	del	5	1.0
311	start	2	del	5	2.0
312	start	2	del	5	2.0
313	start	2	del	5	2.0
314	start	2	del	5	2.0
315	start	2	del	5	2.0
316	start	2	del	5	1.0
317	start	0	del	5	4.0
318	start	3	del	5	4.0
319	start	2	del	5	3.0
320	start	2	del	5	1.0
321	start	2	del	5	2.0
322	start	2	del	5	4.0
323	start	2	del	5	2.0
324	start	1	del	5	1.0
325	start	2	del	5	1.0
326	start	2	del	5	4.0
327	start	3	del	5	2.0
328	start	1	del	5	2.0
329	start	1	del	5	1.0
330	start	2	del	5	4.0
331	start	2	del	5	3.0
332	start	1	del	5	2.0
333	start	2	del	5	2.0
334	start	1	del	5	2.0
335	start	2	del	5	1.0
336	start	2	del	5	1.0
337	start	1	del	5	1.0
338	start	3	del	5	2.0
339	start	2	del	5	2.0
340	start	3	del	5	2.0
341	start	3	del	5	2.0
342	start	2	del	5	1.0
343	start	2	del	5	2.0
344	start	2	del	5	2.0
345	start	2	del	5	1.0
346	start	2	del	5	3.0
347	start	3	del	5	1.0
348	start	2	del	5	2.0
349	start	2	del	5	4.0
350	start	1	del	5	2.0
351	start	3	del	5	2.0
352	start	3	del	3	2.0
353	start	2	del	3	2.0
354	start	1	del	3	2.0
355	start	1	del	3	4.0
356	start	3	del	3	0.0
357	start	2	del	3	2.0
358	start	3	del	3	2.0
359	start	2	del	3	2.0
360	start	1	del	3	2.0
361	start	1	del	3	4.0
362	start	1	del	3	2.0
363	start	1	del	3	2.0
364	start	1	del	3	2.0
365	start	1	del	3	0.0
366	start	3	del	3	2.0
367	start	1	del	3	4.0
368	start	1	del	3	0.0
369	start	1	del	3	4.0
370	start	1	del	3	2.0
371	start	0	del	3	2.0
372	start	2	del	3	2.0
373	start	2	del	3	2.0
374	start	1	del	3	0.0
375	start	2	del	3	0.0
376	start	2	del	3	2.0
377	start	2	del	3	2.0
378	start	2	del	3	2.0
379	start	3	del	3	2.0
380	start	1	del	3	2.0
381	start	2	del	3	2.0
382	start	1	del	3	2.0
383	start	0	del	3	0.0
384	start	1	del	3	0.0
385	start	3	del	3	4.0
386	start	3	del	3	2.0
387	start	1	del	3	4.0
388	start	2	del	3	2.0
389	start	2	del	3	0.0
390	start	1	del	3	0.0
391	start	1	del	3	2.0
392	start	2	del	3	2.0
393	start	2	del	3	2.0
394	start	2	del	3	2.0
395	start	3	del	3	2.0
396	start	3	del	3	4.0
397	start	3	del	3	2.0
398	start	3	del	3	2.0
399	start	2	del	3	4.0
400	start	2	del	3	2.0
401	start	2	del	3	2.0
402	start	2	del	3	4.0
403	start	0	del	3	4.0
404	start	2	del	3	2.0
405	start	1	del	3	2.0
406	start	1	del	3	2.0
407	start	1	del	3	2.0
408	start	2	del	3	2.0
409	start	2	del	3	2.0
410	start	2	del	3	2.0
411	start	1	del	3	0.0
412	start	2	del	3	4.0
413	start	2	del	3	0.0
414	start	2	del	3	2.0
415	start	2	del	3	2.0
416	start	2	del	3	2.0
417	start	3	del	3	2.0
418	start	1	del	3	2.0
419	start	2	del	3	2.0
420	start	1	del	3	2.0
421	start	3	del	3	2.0
422	start	2	del	3	2.0
423	start	2	del	3	2.0
424	start	2	del	3	2.0
425	start	1	del	3	2.0
426	start	1	del	3	4.0
427	start	2	del	3	2.0
428	start	3	del	3	2.0
429	start	3	del	3	2.0
430	start	3	del	3	4.0
431	start	1	del	3	4.0
432	start	3	del	3	4.0
433	start	0	del	3	2.0
434	start	1	del	3	2.0
435	start	2	del	3	2.0
436	start	2	del	3	2.0
437	start	2	del	3	2.0
438	start	2	del	3	4.0
439	start	3	del	3	0.0
440	start	1	del	3	0.0
441	start	1	del	3	4.0
442	start	2	del	3	0.0
443	start	2	del	3	2.0
444	start	1	del	3	4.0
445	start	1	del	3	2.0
446	start	2	del	3	2.0
447	start	1	del	3	2.0
448	start	2	del	3	2.0
449	start	0	del	3	2.0
450	start	0	del	3	4.0
451	start	2	del	3	2.0
452	start	2	del	3	2.0
453	start	1	del	3	2.0
454	start	1	del	3	2.0
455	start	2	del	3	2.0
456	start	0	del	3	2.0
457	start	1	del	3	0.0
458	start	1	del	3	2.0
459	start	3	del	3	0.0
636	start	0	del	5	3.0
637	start	3	del	5	2.0
638	start	2	del	5	3.0
639	start	3	del	5	1.0
640	start	2	del	5	2.0
641	start	3	del	5	2.0
642	start	3	del	5	2.0
643	start	3	del	5	2.0
644	start	1	del	5	4.0
645	start	2	del	5	2.0
646	start	2	del	5	1.0
647	start	3	del	5	0.0
648	start	2	del	5	3.0
649	start	2	del	5	2.0
650	start	2	del	5	1.0
651	start	2	del	5	3.0
652	start	2	del	5	3.0
653	start	2	del	5	3.0
654	start	1	del	5	4.0
655	start	3	del	5	2.0
656	start	1	del	5	0.0
657	start	2	del	5	4.0
658	start	1	del	5	2.0
659	start	3	del	5	1.0
660	start	2	del	5	4.0
661	start	2	del	5	2.0
662	start	2	del	5	2.0
663	start	1	del	5	3.0
664	start	3	del	5	2.0
665	start	2	del	5	2.0
666	start	2	del	5	1.0
667	start	2	del	5	3.0
668	start	1	del	5	2.0
669	start	2	del	5	2.0
670	start	2	del	5	4.0
671	start	2	del	5	2.0
672	start	1	del	5	2.0
673	start	1	del	5	2.0
674	start	2	del	5	2.0
675	start	3	del	5	1.0
676	start	3	del	5	2.0
677	start	3	del	5	0.0
678	start	2	del	5	1.0
679	start	3	del	5	3.0
680	start	1	del	5	3.0
681	start	2	del	5	3.0
682	start	1	del	5	3.0
683	start	3	del	5	3.0
684	start	2	del	5	2.0
685	start	2	del	5	0.0
686	start	2	del	5	3.0
687	start	2	del	5	2.0
688	start	3	del	5	1.0
689	start	2	del	5	2.0
690	start	2	del	5	2.0
691	start	1	del	5	2.0
692	start	2	del	5	2.0
693	start	1	del	5	4.0
694	start	2	del	5	2.0
695	start	0	del	5	2.0
696	start	3	del	5	0.0
697	start	0	del	5	3.0
698	start	3	del	5	1.0
699	start	3	del	5	2.0
700	start	1	del	5	3.0
701	start	1	del	5	3.0
702	start	2	del	5	4.0
703	start	2	del	5	3.0
704	start	1	del	5	4.0
705	start	0	del	5	4.0
706	start	1	del	5	3.0
707	start	2	del	5	2.0
708	start	3	del	5	2.0
709	start	2	del	5	2.0
710	start	2	del	5	3.0
711	start	2	del	5	2.0
712	start	2	del	5	4.0
713	start	2	del	5	1.0
714	start	2	del	5	4.0
715	start	2	del	5	3.0
716	start	0	del	5	2.0
717	start	1	del	5	4.0
718	start	3	del	5	4.0
719	start	2	del	5	3.0
720	start	1	del	5	4.0
721	start	1	del	5	2.0
722	start	2	del	5	4.0
723	start	2	del	5	4.0
724	start	3	del	5	4.0
725	start	2	del	5	4.0
726	start	3	del	5	2.0
727	start	2	del	5	3.0
728	start	2	del	5	3.0
729	start	2	del	5	2.0
730	start	2	del	5	2.0
731	start	2	del	5	2.0
732	start	2	del	5	2.0
733	start	2	del	5	2.0
734	start	2	del	5	4.0
735	start	2	del	5	2.0
736	start	1	del	5	1.0
737	start	2	del	5	2.0
738	start	2	del	5	2.0
739	start	2	del	5	2.0
740	start	2	del	5	2.0
741	start	1	del	5	4.0
742	start	2	del	5	4.0
743	start	2	del	5	4.0
744	start	2	del	5	4.0
745	start	2	del	5	3.0
746	start	2	del	5	2.0
747	start	3	del	5	4.0
748	start	3	del	5	0.0
749	start	3	del	5	4.0
750	start	2	del	5	2.0
751	start	2	del	5	2.0
752	start	2	del	5	4.0
753	start	2	del	5	3.0
754	start	3	del	5	1.0
755	start	3	del	5	2.0
756	start	2	del	5	4.0
757	start	2	del	5	2.0
758	start	0	del	5	3.0
759	start	2	del	5	1.0
760	start	2	del	5	3.0
761	start	2	del	5	3.0
762	start	3	del	5	2.0
763	start	2	del	5	2.0
764	start	1	del	5	0.0
765	start	2	del	5	3.0
766	start	3	del	5	4.0
767	start	2	del	5	3.0
768	start	3	del	5	0.0
769	start	3	del	5	2.0
770	start	2	del	5	2.0
771	start	3	del	5	3.0
772	start	2	del	5	2.0
773	start	1	del	5	3.0
774	start	2	del	5	2.0
775	start	2	del	5	2.0
776	start	1	del	5	3.0
777	start	3	del	5	1.0
778	start	1	del	5	3.0
779	start	2	del	5	3.0
780	start	2	del	5	1.0
781	start	3	del	5	0.0
782	start	2	del	5	4.0
783	start	3	del	5	1.0
784	start	1	del	5	3.0
785	start	3	del	5	1.0
786	start	2	del	5	4.0
787	start	2	del	5	2.0
788	start	2	del	5	1.0
789	start	1	del	5	4.0
790	start	2	del	5	0.0
791	start	3	del	5	1.0
792	start	2	del	5	3.0
793	start	2	del	5	2.0
794	start	2	del	5	2.0
795	start	2	del	5	2.0
796	start	1	del	5	3.0
797	start	2	del	5	1.0
798	start	0	del	5	2.0
799	start	2	del	5	2.0
800	start	3	del	5	1.0
801	start	3	del	5	3.0
802	start	2	del	5	1.0
803	start	2	del	5	4.0
804	start	2	del	5	1.0
805	start	2	del	5	2.0
806	start	2	del	5	3.0
807	start	3	del	5	1.0
808	start	2	del	5	4.0
809	start	0	del	5	4.0
810	start	1	del	5	2.0
811	start	2	del	5	1.0
812	start	2	del	3	2.0
813	start	2	del	3	4.0
814	start	2	del	3	0.0
815	start	1	del	3	0.0
816	start	3	del	3	2.0
817	start	2	del	3	4.0
818	start	1	del	3	4.0
819	start	2	del	3	2.0
820	start	2	del	3	4.0
821	start	2	del	3	2.0
822	start	2	del	3	4.0
823	start	1	del	3	2.0
824	start	3	del	3	0.0
825	start	1	del	3	2.0
826	start	2	del	3	2.0
827	start	2	del	3	4.0
828	start	1	del	3	2.0
829	start	3	del	3	2.0
830	start	2	del	3	4.0
831	start	3	del	3	2.0
832	start	2	del	3	4.0
833	start	2	del	3	0.0
834	start	2	del	3	2.0
835	start	2	del	3	0.0
836	start	2	del	3	2.0
837	start	0	del	3	4.0
838	start	3	del	3	0.0
839	start	3	del	3	4.0
840	start	3	del	3	2.0
841	start	1	del	3	2.0
842	start	2	del	3	0.0
843	start	0	del	3	2.0
844	start	3	del	3	0.0
845	start	2	del	3	4.0
846	start	3	del	3	4.0
847	start	1	del	3	2.0
848	start	2	del	3	2.0
849	start	3	del	3	2.0
850	start	3	del	3	2.0
851	start	3	del	3	2.0
852	start	3	del	3	0.0
853	start	2	del	3	2.0
854	start	2	del	3	2.0
855	start	3	del	3	2.0
856	start	2	del	3	2.0
857	start	2	del	3	2.0
858	start	2	del	3	2.0
859	start	2	del	3	2.0
860	start	2	del	3	4.0
861	start	3	del	3	0.0
862	start	2	del	3	2.0
863	start	2	del	3	2.0
864	start	2	del	3	2.0
865	start	1	del	3	2.0
866	start	1	del	3	4.0
867	start	1	del	3	2.0
868	start	2	del	3	2.0
869	start	2	del	3	4.0
870	start	2	del	3	0.0
871	start	1	del	3	0.0
872	start	1	del	3	4.0
873	start	2	del	3	0.0
874	start	2	del	3	0.0
875	start	3	del	3	0.0
876	start	2	del	3	2.0
877	start	1	del	3	4.0
878	start	2	del	3	2.0
879	start	1	del	3	4.0
880	start	2	del	3	4.0
881	start	1	del	3	2.0
882	start	2	del	3	2.0
883	start	1	del	3	4.0
884	start	2	del	3	2.0
885	start	1	del	3	2.0
886	start	2	del	3	0.0
887	start	2	del	3	2.0
888	start	3	del	3	2.0
889	start	3	del	3	0.0
890	start	1	del	3	4.0
891	start	2	del	3	4.0
892	start	1	del	3	2.0
893	start	0	del	3	2.0
894	start	2	del	3	2.0
895	start	2	del	3	0.0
896	start	2	del	3	2.0
897	start	2	del	3	2.0
898	start	1	del	3	2.0
899	start	3	del	3	2.0
900	start	3	del	3	0.0
901	start	3	del	3	2.0
902	start	2	del	3	0.0
903	start	2	del	3	4.0
904	start	1	del	3	4.0
905	start	2	del	3	4.0
906	start	2	del	3	2.0
907	start	2	del	3	0.0
908	start	3	del	3	2.0
909	start	1	del	3	4.0
910	start	0	del	3	4.0
911	start	2	del	3	4.0
912	start	3	del	3	2.0
913	start	1	del	3	2.0
914	start	2	del	3	2.0
915	start	2	del	3	0.0
916	start	2	del	3	2.0
917	start	1	del	3	2.0
918	start	1	del	3	0.0
919	start	3	del	3	0.0
176	s1row0	2	del	5	0.0
177	s1row0	1	del	5	2.0
178	s1row0	1	del	5	2.0
179	s1row0	2	del	5	2.0
180	s1row0	3	del	5	1.0
181	s1row0	2	del	5	2.0
182	s1row0	1	del	5	0.0
183	s1row0	2	del	5	1.0
184	s1row0	3	del	5	4.0
185	s1row0	2	del	5	1.0
186	s1row0	2	del	5	2.0
187	s1row0	3	del	5	0.0
188	s1row0	1	del	5	2.0
189	s1row0	3	del	5	2.0
190	s1row0	2	del	5	3.0
191	s1row0	2	del	5	3.0
192	s1row0	1	del	5	4.0
193	s1row0	2	del	5	4.0
194	s1row0	1	del	5	1.0
195	s1row0	2	del	5	3.0
196	s1row0	2	del	5	4.0
197	s1row0	2	del	5	1.0
198	s1row0	2	del	5	1.0
199	s1row0	3	del	5	4.0
200	s1row0	1	del	5	1.0
201	s1row0	0	del	5	2.0
202	s1row0	2	del	5	0.0
203	s1row0	0	del	5	2.0
204	s1row0	3	del	5	0.0
205	s1row0	2	del	5	0.0
206	s1row0	3	del	5	2.0
207	s1row0	1	del	5	0.0
208	s1row0	2	del	5	1.0
209	s1row0	2	del	5	2.0
210	s1row0	2	del	5	0.0
211	s1row0	3	del	5	1.0
212	s1row0	1	del	5	4.0
213	s1row0	0	del	5	1.0
214	s1row0	2	del	5	2.0
215	s1row0	2	del	5	1.0
216	s1row0	2	del	5	2.0
217	s1row0	3	del	5	0.0
218	s1row0	2	del	5	3.0
219	s1row0	2	del	5	4.0
220	s1row0	2	del	5	2.0
221	s1row0	3	del	5	1.0
222	s1row0	2	del	5	1.0
223	s1row0	2	del	5	0.0
224	s1row0	2	del	5	1.0
225	s1row0	2	del	5	4.0
226	s1row0	2	del	5	1.0
227	s1row0	2	del	5	0.0
228	s1row0	1	del	5	2.0
229	s1row0	3	del	5	1.0
230	s1row0	2	del	5	2.0
231	s1row0	2	del	5	1.0
232	s1row0	3	del	5	2.0
233	s1row0	2	del	5	2.0
234	s1row0	2	del	5	3.0
235	s1row0	2	del	5	2.0
236	s1row0	2	del	5	2.0
237	s1row0	0	del	5	1.0
238	s1row0	2	del	5	3.0
239	s1row0	3	del	5	2.0
240	s1row0	1	del	5	1.0
241	s1row0	2	del	5	2.0
242	s1row0	1	del	5	3.0
243	s1row0	3	del	5	0.0
244	s1row0	1	del	5	1.0
245	s1row0	0	del	5	1.0
246	s1row0	2	del	5	4.0
247	s1row0	2	del	5	1.0
248	s1row0	2	del	5	0.0
249	s1row0	1	del	5	4.0
250	s1row0	3	del	5	3.0
251	s1row0	1	del	5	4.0
252	s1row0	1	del	5	1.0
253	s1row0	0	del	5	1.0
254	s1row0	1	del	5	4.0
255	s1row0	3	del	5	1.0
256	s1row0	2	del	5	1.0
257	s1row0	0	del	5	4.0
258	s1row0	3	del	5	4.0
259	s1row0	3	del	5	1.0
260	s1row0	3	del	5	2.0
261	s1row0	1	del	5	1.0
262	s1row0	3	del	5	0.0
263	s1row0	2	del	5	3.0
264	s1row0	3	del	5	2.0
265	s1row0	2	del	5	0.0
266	s1row0	2	del	5	0.0
267	s1row0	2	del	5	1.0
268	s1row0	0	del	5	0.0
269	s1row0	2	del	5	0.0
270	s1row0	2	del	5	3.0
271	s1row0	2	del	5	2.0
272	s1row0	2	del	5	2.0
273	s1row0	2	del	5	1.0
274	s1row0	2	del	5	4.0
275	s1row0	2	del	5	4.0
276	s1row0	2	del	5	2.0
277	s1row0	2	del	5	1.0
278	s1row0	2	del	5	0.0
279	s1row0	2	del	5	2.0
280	s1row0	2	del	5	1.0
281	s1row0	2	del	5	0.0
282	s1row0	2	del	5	4.0
283	s1row0	2	del	5	0.0
284	s1row0	2	del	5	4.0
285	s1row0	2	del	5	3.0
286	s1row0	2	del	5	4.0
287	s1row0	3	del	5	3.0
288	s1row0	1	del	5	0.0
289	s1row0	3	del	5	3.0
290	s1row0	3	del	5	1.0
291	s1row0	2	del	5	2.0
292	s1row0	3	del	5	0.0
293	s1row0	2	del	5	3.0
294	s1row0	2	del	5	1.0
295	s1row0	2	del	5	0.0
296	s1row0	2	del	5	3.0
297	s1row0	3	del	5	2.0
298	s1row0	3	del	5	3.0
299	s1row0	1	del	5	0.0
300	s1row0	1	del	5	2.0
301	s1row0	2	del	5	2.0
302	s1row0	3	del	5	3.0
303	s1row0	2	del	5	1.0
304	s1row0	2	del	5	2.0
305	s1row0	2	del	5	3.0
306	s1row0	3	del	5	2.0
307	s1row0	2	del	5	3.0
308	s1row0	1	del	5	4.0
309	s1row0	3	del	5	0.0
310	s1row0	1	del	5	2.0
311	s1row0	2	del	5	2.0
312	s1row0	2	del	5	3.0
313	s1row0	2	del	5	1.0
314	s1row0	2	del	5	0.0
315	s1row0	2	del	5	2.0
316	s1row0	2	del	5	2.0
317	s1row0	0	del	5	4.0
318	s1row0	3	del	5	3.0
319	s1row0	2	del	5	1.0
320	s1row0	2	del	5	4.0
321	s1row0	2	del	5	0.0
322	s1row0	2	del	5	1.0
323	s1row0	2	del	5	0.0
324	s1row0	1	del	5	2.0
325	s1row0	2	del	5	1.0
326	s1row0	2	del	5	3.0
327	s1row0	3	del	5	2.0
328	s1row0	1	del	5	4.0
329	s1row0	1	del	5	2.0
330	s1row0	2	del	5	3.0
331	s1row0	2	del	5	4.0
332	s1row0	1	del	5	1.0
333	s1row0	2	del	5	4.0
334	s1row0	1	del	5	1.0
335	s1row0	2	del	5	1.0
336	s1row0	2	del	5	2.0
337	s1row0	1	del	5	1.0
338	s1row0	3	del	5	2.0
339	s1row0	2	del	5	4.0
340	s1row0	3	del	5	2.0
341	s1row0	3	del	5	2.0
342	s1row0	2	del	5	1.0
343	s1row0	2	del	5	1.0
344	s1row0	2	del	5	4.0
345	s1row0	2	del	5	0.0
346	s1row0	2	del	5	0.0
347	s1row0	3	del	5	1.0
348	s1row0	2	del	5	4.0
349	s1row0	2	del	5	0.0
350	s1row0	1	del	5	3.0
351	s1row0	3	del	5	3.0
352	s1row0	3	del	3	2.0
353	s1row0	2	del	3	0.0
354	s1row0	1	del	3	2.0
355	s1row0	1	del	3	4.0
356	s1row0	3	del	3	2.0
357	s1row0	2	del	3	2.0
358	s1row0	3	del	3	0.0
359	s1row0	2	del	3	0.0
360	s1row0	1	del	3	4.0
361	s1row0	1	del	3	4.0
362	s1row0	1	del	3	0.0
363	s1row0	1	del	3	0.0
364	s1row0	1	del	3	2.0
365	s1row0	1	del	3	0.0
366	s1row0	3	del	3	2.0
367	s1row0	1	del	3	2.0
368	s1row0	1	del	3	0.0
369	s1row0	1	del	3	4.0
370	s1row0	1	del	3	2.0
371	s1row0	0	del	3	2.0
372	s1row0	2	del	3	0.0
373	s1row0	2	del	3	2.0
374	s1row0	1	del	3	0.0
375	s1row0	2	del	3	0.0
376	s1row0	2	del	3	4.0
377	s1row0	2	del	3	2.0
378	s1row0	2	del	3	0.0
379	s1row0	3	del	3	4.0
380	s1row0	1	del	3	0.0
381	s1row0	2	del	3	2.0
382	s1row0	1	del	3	2.0
383	s1row0	0	del	3	2.0
384	s1row0	1	del	3	0.0
385	s1row0	3	del	3	4.0
386	s1row0	3	del	3	4.0
387	s1row0	1	del	3	0.0
388	s1row0	2	del	3	2.0
389	s1row0	2	del	3	2.0
390	s1row0	1	del	3	2.0
391	s1row0	1	del	3	4.0
392	s1row0	2	del	3	2.0
393	s1row0	2	del	3	0.0
394	s1row0	2	del	3	0.0
395	s1row0	3	del	3	4.0
396	s1row0	3	del	3	2.0
397	s1row0	3	del	3	4.0
398	s1row0	3	del	3	2.0
399	s1row0	2	del	3	2.0
400	s1row0	2	del	3	4.0
401	s1row0	2	del	3	2.0
402	s1row0	2	del	3	0.0
403	s1row0	0	del	3	2.0
404	s1row0	2	del	3	2.0
405	s1row0	1	del	3	2.0
406	s1row0	1	del	3	0.0
407	s1row0	1	del	3	2.0
408	s1row0	2	del	3	2.0
409	s1row0	2	del	3	4.0
410	s1row0	2	del	3	0.0
411	s1row0	1	del	3	0.0
412	s1row0	2	del	3	2.0
413	s1row0	2	del	3	0.0
414	s1row0	2	del	3	4.0
415	s1row0	2	del	3	0.0
416	s1row0	2	del	3	2.0
417	s1row0	3	del	3	0.0
418	s1row0	1	del	3	2.0
419	s1row0	2	del	3	2.0
420	s1row0	1	del	3	2.0
421	s1row0	3	del	3	2.0
422	s1row0	2	del	3	0.0
423	s1row0	2	del	3	2.0
424	s1row0	2	del	3	0.0
425	s1row0	1	del	3	2.0
426	s1row0	1	del	3	2.0
427	s1row0	2	del	3	0.0
428	s1row0	3	del	3	4.0
429	s1row0	3	del	3	2.0
430	s1row0	3	del	3	2.0
431	s1row0	1	del	3	4.0
432	s1row0	3	del	3	2.0
433	s1row0	0	del	3	0.0
434	s1row0	1	del	3	2.0
435	s1row0	2	del	3	4.0
436	s1row0	2	del	3	0.0
437	s1row0	2	del	3	2.0
438	s1row0	2	del	3	4.0
439	s1row0	3	del	3	2.0
440	s1row0	1	del	3	2.0
441	s1row0	1	del	3	2.0
442	s1row0	2	del	3	2.0
443	s1row0	2	del	3	2.0
444	s1row0	1	del	3	4.0
445	s1row0	1	del	3	0.0
446	s1row0	2	del	3	2.0
447	s1row0	1	del	3	2.0
448	s1row0	2	del	3	0.0
449	s1row0	0	del	3	0.0
450	s1row0	0	del	3	2.0
451	s1row0	2	del	3	0.0
452	s1row0	2	del	3	0.0
453	s1row0	1	del	3	2.0
454	s1row0	1	del	3	4.0
455	s1row0	2	del	3	2.0
456	s1row0	0	del	3	0.0
457	s1row0	1	del	3	2.0
458	s1row0	1	del	3	4.0
459	s1row0	3	del	3	0.0
636	s1row0	0	del	5	2.0
637	s1row0	3	del	5	1.0
638	s1row0	2	del	5	1.0
639	s1row0	3	del	5	0.0
640	s1row0	2	del	5	2.0
641	s1row0	3	del	5	1.0
642	s1row0	3	del	5	2.0
643	s1row0	3	del	5	2.0
644	s1row0	1	del	5	4.0
645	s1row0	2	del	5	1.0
646	s1row0	2	del	5	2.0
647	s1row0	3	del	5	0.0
648	s1row0	2	del	5	2.0
649	s1row0	2	del	5	3.0
650	s1row0	2	del	5	2.0
651	s1row0	2	del	5	3.0
652	s1row0	2	del	5	3.0
653	s1row0	2	del	5	4.0
654	s1row0	1	del	5	3.0
655	s1row0	3	del	5	0.0
656	s1row0	1	del	5	4.0
657	s1row0	2	del	5	1.0
658	s1row0	1	del	5	2.0
659	s1row0	3	del	5	4.0
660	s1row0	2	del	5	4.0
661	s1row0	2	del	5	1.0
662	s1row0	2	del	5	0.0
663	s1row0	1	del	5	2.0
664	s1row0	3	del	5	0.0
665	s1row0	2	del	5	0.0
666	s1row0	2	del	5	0.0
667	s1row0	2	del	5	3.0
668	s1row0	1	del	5	2.0
669	s1row0	2	del	5	3.0
670	s1row0	2	del	5	0.0
671	s1row0	2	del	5	2.0
672	s1row0	1	del	5	4.0
673	s1row0	1	del	5	2.0
674	s1row0	2	del	5	2.0
675	s1row0	3	del	5	0.0
676	s1row0	3	del	5	2.0
677	s1row0	3	del	5	0.0
678	s1row0	2	del	5	3.0
679	s1row0	3	del	5	3.0
680	s1row0	1	del	5	3.0
681	s1row0	2	del	5	2.0
682	s1row0	1	del	5	3.0
683	s1row0	3	del	5	1.0
684	s1row0	2	del	5	1.0
685	s1row0	2	del	5	4.0
686	s1row0	2	del	5	3.0
687	s1row0	2	del	5	0.0
688	s1row0	3	del	5	1.0
689	s1row0	2	del	5	3.0
690	s1row0	2	del	5	2.0
691	s1row0	1	del	5	0.0
692	s1row0	2	del	5	3.0
693	s1row0	1	del	5	3.0
694	s1row0	2	del	5	2.0
695	s1row0	0	del	5	2.0
696	s1row0	3	del	5	3.0
697	s1row0	0	del	5	0.0
698	s1row0	3	del	5	2.0
699	s1row0	3	del	5	2.0
700	s1row0	1	del	5	4.0
701	s1row0	1	del	5	3.0
702	s1row0	2	del	5	2.0
703	s1row0	2	del	5	1.0
704	s1row0	1	del	5	1.0
705	s1row0	0	del	5	3.0
706	s1row0	1	del	5	4.0
707	s1row0	2	del	5	2.0
708	s1row0	3	del	5	3.0
709	s1row0	2	del	5	4.0
710	s1row0	2	del	5	1.0
711	s1row0	2	del	5	4.0
712	s1row0	2	del	5	2.0
713	s1row0	2	del	5	2.0
714	s1row0	2	del	5	4.0
715	s1row0	2	del	5	2.0
716	s1row0	0	del	5	3.0
717	s1row0	1	del	5	4.0
718	s1row0	3	del	5	3.0
719	s1row0	2	del	5	2.0
720	s1row0	1	del	5	3.0
721	s1row0	1	del	5	2.0
722	s1row0	2	del	5	4.0
723	s1row0	2	del	5	0.0
724	s1row0	3	del	5	2.0
725	s1row0	2	del	5	4.0
726	s1row0	3	del	5	0.0
727	s1row0	2	del	5	1.0
728	s1row0	2	del	5	0.0
729	s1row0	2	del	5	2.0
730	s1row0	2	del	5	3.0
731	s1row0	2	del	5	2.0
732	s1row0	2	del	5	2.0
733	s1row0	2	del	5	1.0
734	s1row0	2	del	5	4.0
735	s1row0	2	del	5	4.0
736	s1row0	1	del	5	2.0
737	s1row0	2	del	5	3.0
738	s1row0	2	del	5	0.0
739	s1row0	2	del	5	2.0
740	s1row0	2	del	5	3.0
741	s1row0	1	del	5	4.0
742	s1row0	2	del	5	4.0
743	s1row0	2	del	5	1.0
744	s1row0	2	del	5	3.0
745	s1row0	2	del	5	2.0
746	s1row0	2	del	5	4.0
747	s1row0	3	del	5	3.0
748	s1row0	3	del	5	0.0
749	s1row0	3	del	5	4.0
750	s1row0	2	del	5	2.0
751	s1row0	2	del	5	3.0
752	s1row0	2	del	5	2.0
753	s1row0	2	del	5	4.0
754	s1row0	3	del	5	2.0
755	s1row0	3	del	5	0.0
756	s1row0	2	del	5	4.0
757	s1row0	2	del	5	3.0
758	s1row0	0	del	5	2.0
759	s1row0	2	del	5	0.0
760	s1row0	2	del	5	1.0
761	s1row0	2	del	5	2.0
762	s1row0	3	del	5	3.0
763	s1row0	2	del	5	1.0
764	s1row0	1	del	5	2.0
765	s1row0	2	del	5	4.0
766	s1row0	3	del	5	2.0
767	s1row0	2	del	5	2.0
768	s1row0	3	del	5	0.0
769	s1row0	3	del	5	1.0
770	s1row0	2	del	5	2.0
771	s1row0	3	del	5	1.0
772	s1row0	2	del	5	3.0
773	s1row0	1	del	5	1.0
774	s1row0	2	del	5	0.0
775	s1row0	2	del	5	3.0
776	s1row0	1	del	5	3.0
777	s1row0	3	del	5	2.0
778	s1row0	1	del	5	4.0
779	s1row0	2	del	5	0.0
780	s1row0	2	del	5	3.0
781	s1row0	3	del	5	0.0
782	s1row0	2	del	5	1.0
783	s1row0	3	del	5	0.0
784	s1row0	1	del	5	2.0
785	s1row0	3	del	5	0.0
786	s1row0	2	del	5	3.0
787	s1row0	2	del	5	2.0
788	s1row0	2	del	5	1.0
789	s1row0	1	del	5	4.0
790	s1row0	2	del	5	4.0
791	s1row0	3	del	5	2.0
792	s1row0	2	del	5	4.0
793	s1row0	2	del	5	4.0
794	s1row0	2	del	5	1.0
795	s1row0	2	del	5	1.0
796	s1row0	1	del	5	2.0
797	s1row0	2	del	5	1.0
798	s1row0	0	del	5	0.0
799	s1row0	2	del	5	0.0
800	s1row0	3	del	5	2.0
801	s1row0	3	del	5	2.0
802	s1row0	2	del	5	1.0
803	s1row0	2	del	5	0.0
804	s1row0	2	del	5	4.0
805	s1row0	2	del	5	1.0
806	s1row0	2	del	5	0.0
807	s1row0	3	del	5	1.0
808	s1row0	2	del	5	3.0
809	s1row0	0	del	5	0.0
810	s1row0	1	del	5	2.0
811	s1row0	2	del	5	1.0
812	s1row0	2	del	3	2.0
813	s1row0	2	del	3	4.0
814	s1row0	2	del	3	4.0
815	s1row0	1	del	3	4.0
816	s1row0	3	del	3	0.0
817	s1row0	2	del	3	2.0
818	s1row0	1	del	3	4.0
819	s1row0	2	del	3	2.0
820	s1row0	2	del	3	2.0
821	s1row0	2	del	3	2.0
822	s1row0	2	del	3	0.0
823	s1row0	1	del	3	0.0
824	s1row0	3	del	3	2.0
825	s1row0	1	del	3	2.0
826	s1row0	2	del	3	2.0
827	s1row0	2	del	3	0.0
828	s1row0	1	del	3	0.0
829	s1row0	3	del	3	2.0
830	s1row0	2	del	3	0.0
831	s1row0	3	del	3	2.0
832	s1row0	2	del	3	0.0
833	s1row0	2	del	3	2.0
834	s1row0	2	del	3	4.0
835	s1row0	2	del	3	0.0
836	s1row0	2	del	3	4.0
837	s1row0	0	del	3	0.0
838	s1row0	3	del	3	2.0
839	s1row0	3	del	3	4.0
840	s1row0	3	del	3	4.0
841	s1row0	1	del	3	4.0
842	s1row0	2	del	3	2.0
843	s1row0	0	del	3	2.0
844	s1row0	3	del	3	2.0
845	s1row0	2	del	3	2.0
846	s1row0	3	del	3	2.0
847	s1row0	1	del	3	2.0
848	s1row0	2	del	3	2.0
849	s1row0	3	del	3	2.0
850	s1row0	3	del	3	2.0
851	s1row0	3	del	3	4.0
852	s1row0	3	del	3	0.0
853	s1row0	2	del	3	2.0
854	s1row0	2	del	3	0.0
855	s1row0	3	del	3	4.0
856	s1row0	2	del	3	4.0
857	s1row0	2	del	3	4.0
858	s1row0	2	del	3	2.0
859	s1row0	2	del	3	2.0
860	s1row0	2	del	3	2.0
861	s1row0	3	del	3	0.0
862	s1row0	2	del	3	0.0
863	s1row0	2	del	3	2.0
864	s1row0	2	del	3	2.0
865	s1row0	1	del	3	4.0
866	s1row0	1	del	3	4.0
867	s1row0	1	del	3	2.0
868	s1row0	2	del	3	0.0
869	s1row0	2	del	3	0.0
870	s1row0	2	del	3	0.0
871	s1row0	1	del	3	0.0
872	s1row0	1	del	3	2.0
873	s1row0	2	del	3	0.0
874	s1row0	2	del	3	2.0
875	s1row0	3	del	3	2.0
876	s1row0	2	del	3	2.0
877	s1row0	1	del	3	2.0
878	s1row0	2	del	3	2.0
879	s1row0	1	del	3	4.0
880	s1row0	2	del	3	2.0
881	s1row0	1	del	3	2.0
882	s1row0	2	del	3	0.0
883	s1row0	1	del	3	4.0
884	s1row0	2	del	3	0.0
885	s1row0	1	del	3	4.0
886	s1row0	2	del	3	2.0
887	s1row0	2	del	3	2.0
888	s1row0	3	del	3	4.0
889	s1row0	3	del	3	4.0
890	s1row0	1	del	3	4.0
891	s1row0	2	del	3	2.0
892	s1row0	1	del	3	4.0
893	s1row0	0	del	3	0.0
894	s1row0	2	del	3	4.0
895	s1row0	2	del	3	2.0
896	s1row0	2	del	3	0.0
897	s1row0	2	del	3	2.0
898	s1row0	1	del	3	2.0
899	s1row0	3	del	3	2.0
900	s1row0	3	del	3	0.0
901	s1row0	3	del	3	4.0
902	s1row0	2	del	3	2.0
903	s1row0	2	del	3	2.0
904	s1row0	1	del	3	4.0
905	s1row0	2	del	3	4.0
906	s1row0	2	del	3	2.0
907	s1row0	2	del	3	2.0
908	s1row0	3	del	3	2.0
909	s1row0	1	del	3	0.0
910	s1row0	0	del	3	2.0
911	s1row0	2	del	3	0.0
912	s1row0	3	del	3	0.0
913	s1row0	1	del	3	2.0
914	s1row0	2	del	3	0.0
915	s1row0	2	del	3	2.0
916	s1row0	2	del	3	0.0
917	s1row0	1	del	3	2.0
918	s1row0	1	del	3	2.0
919	s1row0	3	del	3	0.0
176	s1row1	2	del	5	1.0
177	s1row1	1	del	5	3.0
178	s1row1	1	del	5	4.0
179	s1row1	2	del	5	2.0
180	s1row1	3	del	5	1.0
181	s1row1	2	del	5	2.0
182	s1row1	1	del	5	4.0
183	s1row1	2	del	5	1.0
184	s1row1	3	del	5	2.0
185	s1row1	2	del	5	2.0
186	s1row1	2	del	5	2.0
187	s1row1	3	del	5	0.0
188	s1row1	1	del	5	1.0
189	s1row1	3	del	5	1.0
190	s1row1	2	del	5	2.0
191	s1row1	2	del	5	2.0
192	s1row1	1	del	5	4.0
193	s1row1	2	del	5	3.0
194	s1row1	1	del	5	2.0
195	s1row1	2	del	5	0.0
196	s1row1	2	del	5	3.0
197	s1row1	2	del	5	3.0
198	s1row1	2	del	5	3.0
199	s1row1	3	del	5	3.0
200	s1row1	1	del	5	2.0
201	s1row1	0	del	5	2.0
202	s1row1	2	del	5	3.0
203	s1row1	0	del	5	2.0
204	s1row1	3	del	5	0.0
205	s1row1	2	del	5	1.0
206	s1row1	3	del	5	1.0
207	s1row1	1	del	5	1.0
208	s1row1	2	del	5	1.0
209	s1row1	2	del	5	3.0
210	s1row1	2	del	5	3.0
211	s1row1	3	del	5	1.0
212	s1row1	1	del	5	3.0
213	s1row1	0	del	5	2.0
214	s1row1	2	del	5	2.0
215	s1row1	2	del	5	2.0
216	s1row1	2	del	5	2.0
217	s1row1	3	del	5	0.0
218	s1row1	2	del	5	2.0
219	s1row1	2	del	5	3.0
220	s1row1	2	del	5	3.0
221	s1row1	3	del	5	3.0
222	s1row1	2	del	5	3.0
223	s1row1	2	del	5	1.0
224	s1row1	2	del	5	2.0
225	s1row1	2	del	5	3.0
226	s1row1	2	del	5	3.0
227	s1row1	2	del	5	0.0
228	s1row1	1	del	5	3.0
229	s1row1	3	del	5	1.0
230	s1row1	2	del	5	2.0
231	s1row1	2	del	5	2.0
232	s1row1	3	del	5	1.0
233	s1row1	2	del	5	3.0
234	s1row1	2	del	5	2.0
235	s1row1	2	del	5	3.0
236	s1row1	2	del	5	2.0
237	s1row1	0	del	5	2.0
238	s1row1	2	del	5	2.0
239	s1row1	3	del	5	3.0
240	s1row1	1	del	5	3.0
241	s1row1	2	del	5	2.0
242	s1row1	1	del	5	3.0
243	s1row1	3	del	5	1.0
244	s1row1	1	del	5	3.0
245	s1row1	0	del	5	3.0
246	s1row1	2	del	5	3.0
247	s1row1	2	del	5	1.0
248	s1row1	2	del	5	1.0
249	s1row1	1	del	5	4.0
250	s1row1	3	del	5	1.0
251	s1row1	1	del	5	3.0
252	s1row1	1	del	5	2.0
253	s1row1	0	del	5	4.0
254	s1row1	1	del	5	3.0
255	s1row1	3	del	5	1.0
256	s1row1	2	del	5	2.0
257	s1row1	0	del	5	4.0
258	s1row1	3	del	5	3.0
259	s1row1	3	del	5	0.0
260	s1row1	3	del	5	1.0
261	s1row1	1	del	5	2.0
262	s1row1	3	del	5	1.0
263	s1row1	2	del	5	2.0
264	s1row1	3	del	5	1.0
265	s1row1	2	del	5	1.0
266	s1row1	2	del	5	1.0
267	s1row1	2	del	5	3.0
268	s1row1	0	del	5	2.0
269	s1row1	2	del	5	1.0
270	s1row1	2	del	5	3.0
271	s1row1	2	del	5	1.0
272	s1row1	2	del	5	2.0
273	s1row1	2	del	5	2.0
274	s1row1	2	del	5	3.0
275	s1row1	2	del	5	3.0
276	s1row1	2	del	5	2.0
277	s1row1	2	del	5	3.0
278	s1row1	2	del	5	1.0
279	s1row1	2	del	5	2.0
280	s1row1	2	del	5	1.0
281	s1row1	2	del	5	1.0
282	s1row1	2	del	5	3.0
283	s1row1	2	del	5	2.0
284	s1row1	2	del	5	3.0
285	s1row1	2	del	5	2.0
286	s1row1	2	del	5	3.0
287	s1row1	3	del	5	3.0
288	s1row1	1	del	5	3.0
289	s1row1	3	del	5	2.0
290	s1row1	3	del	5	1.0
291	s1row1	2	del	5	3.0
292	s1row1	3	del	5	0.0
293	s1row1	2	del	5	2.0
294	s1row1	2	del	5	1.0
295	s1row1	2	del	5	1.0
296	s1row1	2	del	5	2.0
297	s1row1	3	del	5	2.0
298	s1row1	3	del	5	1.0
299	s1row1	1	del	5	1.0
300	s1row1	1	del	5	3.0
301	s1row1	2	del	5	1.0
302	s1row1	3	del	5	2.0
303	s1row1	2	del	5	2.0
304	s1row1	2	del	5	3.0
305	s1row1	2	del	5	3.0
306	s1row1	3	del	5	2.0
307	s1row1	2	del	5	2.0
308	s1row1	1	del	5	4.0
309	s1row1	3	del	5	0.0
310	s1row1	1	del	5	3.0
311	s1row1	2	del	5	2.0
312	s1row1	2	del	5	4.0
313	s1row1	2	del	5	3.0
314	s1row1	2	del	5	1.0
315	s1row1	2	del	5	1.0
316	s1row1	2	del	5	1.0
317	s1row1	0	del	5	4.0
318	s1row1	3	del	5	1.0
319	s1row1	2	del	5	4.0
320	s1row1	2	del	5	3.0
321	s1row1	2	del	5	0.0
322	s1row1	2	del	5	1.0
323	s1row1	2	del	5	1.0
324	s1row1	1	del	5	3.0
325	s1row1	2	del	5	3.0
326	s1row1	2	del	5	3.0
327	s1row1	3	del	5	2.0
328	s1row1	1	del	5	3.0
329	s1row1	1	del	5	3.0
330	s1row1	2	del	5	2.0
331	s1row1	2	del	5	3.0
332	s1row1	1	del	5	4.0
333	s1row1	2	del	5	2.0
334	s1row1	1	del	5	2.0
335	s1row1	2	del	5	1.0
336	s1row1	2	del	5	2.0
337	s1row1	1	del	5	2.0
338	s1row1	3	del	5	4.0
339	s1row1	2	del	5	3.0
340	s1row1	3	del	5	3.0
341	s1row1	3	del	5	2.0
342	s1row1	2	del	5	1.0
343	s1row1	2	del	5	0.0
344	s1row1	2	del	5	3.0
345	s1row1	2	del	5	1.0
346	s1row1	2	del	5	1.0
347	s1row1	3	del	5	1.0
348	s1row1	2	del	5	1.0
349	s1row1	2	del	5	2.0
350	s1row1	1	del	5	3.0
351	s1row1	3	del	5	1.0
636	s1row1	0	del	5	3.0
637	s1row1	3	del	5	1.0
638	s1row1	2	del	5	2.0
639	s1row1	3	del	5	0.0
640	s1row1	2	del	5	2.0
641	s1row1	3	del	5	1.0
642	s1row1	3	del	5	1.0
643	s1row1	3	del	5	3.0
644	s1row1	1	del	5	3.0
645	s1row1	2	del	5	2.0
646	s1row1	2	del	5	2.0
647	s1row1	3	del	5	0.0
648	s1row1	2	del	5	3.0
649	s1row1	2	del	5	2.0
650	s1row1	2	del	5	2.0
651	s1row1	2	del	5	3.0
652	s1row1	2	del	5	2.0
653	s1row1	2	del	5	3.0
654	s1row1	1	del	5	2.0
655	s1row1	3	del	5	1.0
656	s1row1	1	del	5	3.0
657	s1row1	2	del	5	4.0
658	s1row1	1	del	5	1.0
659	s1row1	3	del	5	3.0
660	s1row1	2	del	5	1.0
661	s1row1	2	del	5	2.0
662	s1row1	2	del	5	2.0
663	s1row1	1	del	5	2.0
664	s1row1	3	del	5	0.0
665	s1row1	2	del	5	1.0
666	s1row1	2	del	5	1.0
667	s1row1	2	del	5	2.0
668	s1row1	1	del	5	1.0
669	s1row1	2	del	5	2.0
670	s1row1	2	del	5	1.0
671	s1row1	2	del	5	1.0
672	s1row1	1	del	5	3.0
673	s1row1	1	del	5	2.0
674	s1row1	2	del	5	2.0
675	s1row1	3	del	5	1.0
676	s1row1	3	del	5	2.0
677	s1row1	3	del	5	0.0
678	s1row1	2	del	5	2.0
679	s1row1	3	del	5	2.0
680	s1row1	1	del	5	3.0
681	s1row1	2	del	5	2.0
682	s1row1	1	del	5	4.0
683	s1row1	3	del	5	3.0
684	s1row1	2	del	5	2.0
685	s1row1	2	del	5	3.0
686	s1row1	2	del	5	2.0
687	s1row1	2	del	5	0.0
688	s1row1	3	del	5	2.0
689	s1row1	2	del	5	2.0
690	s1row1	2	del	5	2.0
691	s1row1	1	del	5	2.0
692	s1row1	2	del	5	2.0
693	s1row1	1	del	5	4.0
694	s1row1	2	del	5	2.0
695	s1row1	0	del	5	1.0
696	s1row1	3	del	5	2.0
697	s1row1	0	del	5	4.0
698	s1row1	3	del	5	1.0
699	s1row1	3	del	5	2.0
700	s1row1	1	del	5	1.0
701	s1row1	1	del	5	3.0
702	s1row1	2	del	5	2.0
703	s1row1	2	del	5	1.0
704	s1row1	1	del	5	1.0
705	s1row1	0	del	5	2.0
706	s1row1	1	del	5	4.0
707	s1row1	2	del	5	1.0
708	s1row1	3	del	5	1.0
709	s1row1	2	del	5	3.0
710	s1row1	2	del	5	0.0
711	s1row1	2	del	5	4.0
712	s1row1	2	del	5	2.0
713	s1row1	2	del	5	1.0
714	s1row1	2	del	5	3.0
715	s1row1	2	del	5	2.0
716	s1row1	0	del	5	3.0
717	s1row1	1	del	5	4.0
718	s1row1	3	del	5	2.0
719	s1row1	2	del	5	1.0
720	s1row1	1	del	5	4.0
721	s1row1	1	del	5	4.0
722	s1row1	2	del	5	3.0
723	s1row1	2	del	5	2.0
724	s1row1	3	del	5	2.0
725	s1row1	2	del	5	4.0
726	s1row1	3	del	5	0.0
727	s1row1	2	del	5	2.0
728	s1row1	2	del	5	1.0
729	s1row1	2	del	5	2.0
730	s1row1	2	del	5	2.0
731	s1row1	2	del	5	2.0
732	s1row1	2	del	5	2.0
733	s1row1	2	del	5	2.0
734	s1row1	2	del	5	3.0
735	s1row1	2	del	5	3.0
736	s1row1	1	del	5	2.0
737	s1row1	2	del	5	2.0
738	s1row1	2	del	5	1.0
739	s1row1	2	del	5	2.0
740	s1row1	2	del	5	3.0
741	s1row1	1	del	5	4.0
742	s1row1	2	del	5	3.0
743	s1row1	2	del	5	2.0
744	s1row1	2	del	5	2.0
745	s1row1	2	del	5	2.0
746	s1row1	2	del	5	3.0
747	s1row1	3	del	5	2.0
748	s1row1	3	del	5	0.0
749	s1row1	3	del	5	3.0
750	s1row1	2	del	5	2.0
751	s1row1	2	del	5	2.0
752	s1row1	2	del	5	2.0
753	s1row1	2	del	5	2.0
754	s1row1	3	del	5	1.0
755	s1row1	3	del	5	1.0
756	s1row1	2	del	5	2.0
757	s1row1	2	del	5	2.0
758	s1row1	0	del	5	2.0
759	s1row1	2	del	5	1.0
760	s1row1	2	del	5	1.0
761	s1row1	2	del	5	1.0
762	s1row1	3	del	5	3.0
763	s1row1	2	del	5	3.0
764	s1row1	1	del	5	3.0
765	s1row1	2	del	5	3.0
766	s1row1	3	del	5	2.0
767	s1row1	2	del	5	2.0
768	s1row1	3	del	5	0.0
769	s1row1	3	del	5	0.0
770	s1row1	2	del	5	3.0
771	s1row1	3	del	5	1.0
772	s1row1	2	del	5	3.0
773	s1row1	1	del	5	0.0
774	s1row1	2	del	5	1.0
775	s1row1	2	del	5	2.0
776	s1row1	1	del	5	2.0
777	s1row1	3	del	5	2.0
778	s1row1	1	del	5	3.0
779	s1row1	2	del	5	1.0
780	s1row1	2	del	5	2.0
781	s1row1	3	del	5	0.0
782	s1row1	2	del	5	1.0
783	s1row1	3	del	5	2.0
784	s1row1	1	del	5	2.0
785	s1row1	3	del	5	0.0
786	s1row1	2	del	5	2.0
787	s1row1	2	del	5	2.0
788	s1row1	2	del	5	2.0
789	s1row1	1	del	5	4.0
790	s1row1	2	del	5	3.0
791	s1row1	3	del	5	2.0
792	s1row1	2	del	5	2.0
793	s1row1	2	del	5	2.0
794	s1row1	2	del	5	2.0
795	s1row1	2	del	5	3.0
796	s1row1	1	del	5	3.0
797	s1row1	2	del	5	2.0
798	s1row1	0	del	5	2.0
799	s1row1	2	del	5	1.0
800	s1row1	3	del	5	1.0
801	s1row1	3	del	5	3.0
802	s1row1	2	del	5	2.0
803	s1row1	2	del	5	1.0
804	s1row1	2	del	5	3.0
805	s1row1	2	del	5	1.0
806	s1row1	2	del	5	1.0
807	s1row1	3	del	5	1.0
808	s1row1	2	del	5	2.0
809	s1row1	0	del	5	2.0
810	s1row1	1	del	5	3.0
811	s1row1	2	del	5	3.0
176	s1row2	2	del	5	2.0
177	s1row2	1	del	5	4.0
178	s1row2	1	del	5	1.0
179	s1row2	2	del	5	1.0
180	s1row2	3	del	5	1.0
181	s1row2	2	del	5	2.0
182	s1row2	1	del	5	4.0
183	s1row2	2	del	5	3.0
184	s1row2	3	del	5	0.0
185	s1row2	2	del	5	2.0
186	s1row2	2	del	5	2.0
187	s1row2	3	del	5	0.0
188	s1row2	1	del	5	4.0
189	s1row2	3	del	5	1.0
190	s1row2	2	del	5	2.0
191	s1row2	2	del	5	1.0
192	s1row2	1	del	5	4.0
193	s1row2	2	del	5	2.0
194	s1row2	1	del	5	3.0
195	s1row2	2	del	5	2.0
196	s1row2	2	del	5	2.0
197	s1row2	2	del	5	2.0
198	s1row2	2	del	5	2.0
199	s1row2	3	del	5	2.0
200	s1row2	1	del	5	3.0
201	s1row2	0	del	5	3.0
202	s1row2	2	del	5	2.0
203	s1row2	0	del	5	3.0
204	s1row2	3	del	5	2.0
205	s1row2	2	del	5	2.0
206	s1row2	3	del	5	1.0
207	s1row2	1	del	5	3.0
208	s1row2	2	del	5	2.0
209	s1row2	2	del	5	2.0
210	s1row2	2	del	5	2.0
211	s1row2	3	del	5	0.0
212	s1row2	1	del	5	2.0
213	s1row2	0	del	5	3.0
214	s1row2	2	del	5	2.0
215	s1row2	2	del	5	2.0
216	s1row2	2	del	5	2.0
217	s1row2	3	del	5	0.0
218	s1row2	2	del	5	2.0
219	s1row2	2	del	5	2.0
220	s1row2	2	del	5	2.0
221	s1row2	3	del	5	2.0
222	s1row2	2	del	5	2.0
223	s1row2	2	del	5	2.0
224	s1row2	2	del	5	2.0
225	s1row2	2	del	5	2.0
226	s1row2	2	del	5	2.0
227	s1row2	2	del	5	2.0
228	s1row2	1	del	5	4.0
229	s1row2	3	del	5	2.0
230	s1row2	2	del	5	2.0
231	s1row2	2	del	5	2.0
232	s1row2	3	del	5	1.0
233	s1row2	2	del	5	1.0
234	s1row2	2	del	5	2.0
235	s1row2	2	del	5	4.0
236	s1row2	2	del	5	2.0
237	s1row2	0	del	5	3.0
238	s1row2	2	del	5	1.0
239	s1row2	3	del	5	3.0
240	s1row2	1	del	5	4.0
241	s1row2	2	del	5	2.0
242	s1row2	1	del	5	1.0
243	s1row2	3	del	5	2.0
244	s1row2	1	del	5	2.0
245	s1row2	0	del	5	4.0
246	s1row2	2	del	5	2.0
247	s1row2	2	del	5	2.0
248	s1row2	2	del	5	2.0
249	s1row2	1	del	5	4.0
250	s1row2	3	del	5	1.0
251	s1row2	1	del	5	3.0
252	s1row2	1	del	5	4.0
253	s1row2	0	del	5	3.0
254	s1row2	1	del	5	2.0
255	s1row2	3	del	5	1.0
256	s1row2	2	del	5	2.0
257	s1row2	0	del	5	3.0
258	s1row2	3	del	5	2.0
259	s1row2	3	del	5	2.0
260	s1row2	3	del	5	1.0
261	s1row2	1	del	5	3.0
262	s1row2	3	del	5	2.0
263	s1row2	2	del	5	2.0
264	s1row2	3	del	5	1.0
265	s1row2	2	del	5	2.0
266	s1row2	2	del	5	2.0
267	s1row2	2	del	5	4.0
268	s1row2	0	del	5	2.0
269	s1row2	2	del	5	2.0
270	s1row2	2	del	5	2.0
271	s1row2	2	del	5	2.0
272	s1row2	2	del	5	2.0
273	s1row2	2	del	5	3.0
274	s1row2	2	del	5	2.0
275	s1row2	2	del	5	2.0
276	s1row2	2	del	5	1.0
277	s1row2	2	del	5	2.0
278	s1row2	2	del	5	3.0
279	s1row2	2	del	5	2.0
280	s1row2	2	del	5	1.0
281	s1row2	2	del	5	2.0
282	s1row2	2	del	5	2.0
283	s1row2	2	del	5	2.0
284	s1row2	2	del	5	2.0
285	s1row2	2	del	5	2.0
286	s1row2	2	del	5	2.0
287	s1row2	3	del	5	2.0
288	s1row2	1	del	5	2.0
289	s1row2	3	del	5	0.0
290	s1row2	3	del	5	1.0
291	s1row2	2	del	5	1.0
292	s1row2	3	del	5	0.0
293	s1row2	2	del	5	1.0
294	s1row2	2	del	5	2.0
295	s1row2	2	del	5	2.0
296	s1row2	2	del	5	1.0
297	s1row2	3	del	5	2.0
298	s1row2	3	del	5	2.0
299	s1row2	1	del	5	2.0
300	s1row2	1	del	5	3.0
301	s1row2	2	del	5	3.0
302	s1row2	3	del	5	1.0
303	s1row2	2	del	5	3.0
304	s1row2	2	del	5	3.0
305	s1row2	2	del	5	2.0
306	s1row2	3	del	5	1.0
307	s1row2	2	del	5	1.0
308	s1row2	1	del	5	4.0
309	s1row2	3	del	5	1.0
310	s1row2	1	del	5	4.0
311	s1row2	2	del	5	2.0
312	s1row2	2	del	5	2.0
313	s1row2	2	del	5	2.0
314	s1row2	2	del	5	2.0
315	s1row2	2	del	5	3.0
316	s1row2	2	del	5	3.0
317	s1row2	0	del	5	4.0
318	s1row2	3	del	5	2.0
319	s1row2	2	del	5	0.0
320	s1row2	2	del	5	2.0
321	s1row2	2	del	5	2.0
322	s1row2	2	del	5	2.0
323	s1row2	2	del	5	2.0
324	s1row2	1	del	5	4.0
325	s1row2	2	del	5	2.0
326	s1row2	2	del	5	2.0
327	s1row2	3	del	5	2.0
328	s1row2	1	del	5	2.0
329	s1row2	1	del	5	3.0
330	s1row2	2	del	5	1.0
331	s1row2	2	del	5	2.0
332	s1row2	1	del	5	2.0
333	s1row2	2	del	5	1.0
334	s1row2	1	del	5	3.0
335	s1row2	2	del	5	1.0
336	s1row2	2	del	5	1.0
337	s1row2	1	del	5	2.0
338	s1row2	3	del	5	1.0
339	s1row2	2	del	5	2.0
340	s1row2	3	del	5	1.0
341	s1row2	3	del	5	2.0
342	s1row2	2	del	5	2.0
343	s1row2	2	del	5	3.0
344	s1row2	2	del	5	2.0
345	s1row2	2	del	5	2.0
346	s1row2	2	del	5	2.0
347	s1row2	3	del	5	0.0
348	s1row2	2	del	5	2.0
349	s1row2	2	del	5	3.0
350	s1row2	1	del	5	2.0
351	s1row2	3	del	5	1.0
352	s1row2	3	del	3	2.0
353	s1row2	2	del	3	2.0
354	s1row2	1	del	3	4.0
355	s1row2	1	del	3	4.0
356	s1row2	3	del	3	0.0
357	s1row2	2	del	3	2.0
358	s1row2	3	del	3	0.0
359	s1row2	2	del	3	2.0
360	s1row2	1	del	3	2.0
361	s1row2	1	del	3	4.0
362	s1row2	1	del	3	2.0
363	s1row2	1	del	3	4.0
364	s1row2	1	del	3	4.0
365	s1row2	1	del	3	2.0
366	s1row2	3	del	3	2.0
367	s1row2	1	del	3	4.0
368	s1row2	1	del	3	2.0
369	s1row2	1	del	3	2.0
370	s1row2	1	del	3	4.0
371	s1row2	0	del	3	4.0
372	s1row2	2	del	3	2.0
373	s1row2	2	del	3	2.0
374	s1row2	1	del	3	2.0
375	s1row2	2	del	3	2.0
376	s1row2	2	del	3	2.0
377	s1row2	2	del	3	2.0
378	s1row2	2	del	3	2.0
379	s1row2	3	del	3	2.0
380	s1row2	1	del	3	2.0
381	s1row2	2	del	3	2.0
382	s1row2	1	del	3	4.0
383	s1row2	0	del	3	4.0
384	s1row2	1	del	3	4.0
385	s1row2	3	del	3	2.0
386	s1row2	3	del	3	0.0
387	s1row2	1	del	3	4.0
388	s1row2	2	del	3	2.0
389	s1row2	2	del	3	2.0
390	s1row2	1	del	3	4.0
391	s1row2	1	del	3	4.0
392	s1row2	2	del	3	2.0
393	s1row2	2	del	3	2.0
394	s1row2	2	del	3	2.0
395	s1row2	3	del	3	2.0
396	s1row2	3	del	3	0.0
397	s1row2	3	del	3	0.0
398	s1row2	3	del	3	2.0
399	s1row2	2	del	3	0.0
400	s1row2	2	del	3	4.0
401	s1row2	2	del	3	2.0
402	s1row2	2	del	3	2.0
403	s1row2	0	del	3	2.0
404	s1row2	2	del	3	2.0
405	s1row2	1	del	3	4.0
406	s1row2	1	del	3	2.0
407	s1row2	1	del	3	2.0
408	s1row2	2	del	3	2.0
409	s1row2	2	del	3	2.0
410	s1row2	2	del	3	2.0
411	s1row2	1	del	3	2.0
412	s1row2	2	del	3	2.0
413	s1row2	2	del	3	2.0
414	s1row2	2	del	3	2.0
415	s1row2	2	del	3	2.0
416	s1row2	2	del	3	2.0
417	s1row2	3	del	3	2.0
418	s1row2	1	del	3	2.0
419	s1row2	2	del	3	4.0
420	s1row2	1	del	3	2.0
421	s1row2	3	del	3	0.0
422	s1row2	2	del	3	2.0
423	s1row2	2	del	3	4.0
424	s1row2	2	del	3	2.0
425	s1row2	1	del	3	2.0
426	s1row2	1	del	3	4.0
427	s1row2	2	del	3	2.0
428	s1row2	3	del	3	0.0
429	s1row2	3	del	3	0.0
430	s1row2	3	del	3	0.0
431	s1row2	1	del	3	4.0
432	s1row2	3	del	3	0.0
433	s1row2	0	del	3	2.0
434	s1row2	1	del	3	2.0
435	s1row2	2	del	3	0.0
436	s1row2	2	del	3	2.0
437	s1row2	2	del	3	2.0
438	s1row2	2	del	3	2.0
439	s1row2	3	del	3	2.0
440	s1row2	1	del	3	4.0
441	s1row2	1	del	3	4.0
442	s1row2	2	del	3	2.0
443	s1row2	2	del	3	0.0
444	s1row2	1	del	3	4.0
445	s1row2	1	del	3	2.0
446	s1row2	2	del	3	2.0
447	s1row2	1	del	3	4.0
448	s1row2	2	del	3	2.0
449	s1row2	0	del	3	4.0
450	s1row2	0	del	3	2.0
451	s1row2	2	del	3	2.0
452	s1row2	2	del	3	2.0
453	s1row2	1	del	3	2.0
454	s1row2	1	del	3	2.0
455	s1row2	2	del	3	2.0
456	s1row2	0	del	3	4.0
457	s1row2	1	del	3	4.0
458	s1row2	1	del	3	4.0
459	s1row2	3	del	3	0.0
636	s1row2	0	del	5	2.0
637	s1row2	3	del	5	1.0
638	s1row2	2	del	5	3.0
639	s1row2	3	del	5	0.0
640	s1row2	2	del	5	2.0
641	s1row2	3	del	5	1.0
642	s1row2	3	del	5	0.0
643	s1row2	3	del	5	1.0
644	s1row2	1	del	5	2.0
645	s1row2	2	del	5	2.0
646	s1row2	2	del	5	2.0
647	s1row2	3	del	5	0.0
648	s1row2	2	del	5	2.0
649	s1row2	2	del	5	2.0
650	s1row2	2	del	5	2.0
651	s1row2	2	del	5	2.0
652	s1row2	2	del	5	2.0
653	s1row2	2	del	5	2.0
654	s1row2	1	del	5	4.0
655	s1row2	3	del	5	2.0
656	s1row2	1	del	5	2.0
657	s1row2	2	del	5	2.0
658	s1row2	1	del	5	2.0
659	s1row2	3	del	5	2.0
660	s1row2	2	del	5	2.0
661	s1row2	2	del	5	1.0
662	s1row2	2	del	5	2.0
663	s1row2	1	del	5	3.0
664	s1row2	3	del	5	2.0
665	s1row2	2	del	5	2.0
666	s1row2	2	del	5	2.0
667	s1row2	2	del	5	2.0
668	s1row2	1	del	5	2.0
669	s1row2	2	del	5	2.0
670	s1row2	2	del	5	2.0
671	s1row2	2	del	5	1.0
672	s1row2	1	del	5	2.0
673	s1row2	1	del	5	3.0
674	s1row2	2	del	5	2.0
675	s1row2	3	del	5	1.0
676	s1row2	3	del	5	1.0
677	s1row2	3	del	5	0.0
678	s1row2	2	del	5	3.0
679	s1row2	3	del	5	1.0
680	s1row2	1	del	5	2.0
681	s1row2	2	del	5	2.0
682	s1row2	1	del	5	3.0
683	s1row2	3	del	5	0.0
684	s1row2	2	del	5	2.0
685	s1row2	2	del	5	2.0
686	s1row2	2	del	5	2.0
687	s1row2	2	del	5	2.0
688	s1row2	3	del	5	2.0
689	s1row2	2	del	5	2.0
690	s1row2	2	del	5	2.0
691	s1row2	1	del	5	2.0
692	s1row2	2	del	5	2.0
693	s1row2	1	del	5	2.0
694	s1row2	2	del	5	2.0
695	s1row2	0	del	5	3.0
696	s1row2	3	del	5	2.0
697	s1row2	0	del	5	1.0
698	s1row2	3	del	5	1.0
699	s1row2	3	del	5	2.0
700	s1row2	1	del	5	3.0
701	s1row2	1	del	5	3.0
702	s1row2	2	del	5	1.0
703	s1row2	2	del	5	2.0
704	s1row2	1	del	5	4.0
705	s1row2	0	del	5	2.0
706	s1row2	1	del	5	3.0
707	s1row2	2	del	5	2.0
708	s1row2	3	del	5	0.0
709	s1row2	2	del	5	2.0
710	s1row2	2	del	5	2.0
711	s1row2	2	del	5	2.0
712	s1row2	2	del	5	3.0
713	s1row2	2	del	5	4.0
714	s1row2	2	del	5	2.0
715	s1row2	2	del	5	2.0
716	s1row2	0	del	5	3.0
717	s1row2	1	del	5	3.0
718	s1row2	3	del	5	1.0
719	s1row2	2	del	5	1.0
720	s1row2	1	del	5	2.0
721	s1row2	1	del	5	3.0
722	s1row2	2	del	5	2.0
723	s1row2	2	del	5	2.0
724	s1row2	3	del	5	1.0
725	s1row2	2	del	5	4.0
726	s1row2	3	del	5	0.0
727	s1row2	2	del	5	2.0
728	s1row2	2	del	5	2.0
729	s1row2	2	del	5	2.0
730	s1row2	2	del	5	2.0
731	s1row2	2	del	5	1.0
732	s1row2	2	del	5	2.0
733	s1row2	2	del	5	3.0
734	s1row2	2	del	5	2.0
735	s1row2	2	del	5	3.0
736	s1row2	1	del	5	3.0
737	s1row2	2	del	5	2.0
738	s1row2	2	del	5	2.0
739	s1row2	2	del	5	2.0
740	s1row2	2	del	5	3.0
741	s1row2	1	del	5	4.0
742	s1row2	2	del	5	2.0
743	s1row2	2	del	5	2.0
744	s1row2	2	del	5	2.0
745	s1row2	2	del	5	2.0
746	s1row2	2	del	5	2.0
747	s1row2	3	del	5	2.0
748	s1row2	3	del	5	0.0
749	s1row2	3	del	5	2.0
750	s1row2	2	del	5	2.0
751	s1row2	2	del	5	1.0
752	s1row2	2	del	5	3.0
753	s1row2	2	del	5	2.0
754	s1row2	3	del	5	2.0
755	s1row2	3	del	5	2.0
756	s1row2	2	del	5	2.0
757	s1row2	2	del	5	2.0
758	s1row2	0	del	5	4.0
759	s1row2	2	del	5	2.0
760	s1row2	2	del	5	3.0
761	s1row2	2	del	5	2.0
762	s1row2	3	del	5	2.0
763	s1row2	2	del	5	4.0
764	s1row2	1	del	5	3.0
765	s1row2	2	del	5	2.0
766	s1row2	3	del	5	1.0
767	s1row2	2	del	5	2.0
768	s1row2	3	del	5	0.0
769	s1row2	3	del	5	2.0
770	s1row2	2	del	5	2.0
771	s1row2	3	del	5	0.0
772	s1row2	2	del	5	2.0
773	s1row2	1	del	5	2.0
774	s1row2	2	del	5	2.0
775	s1row2	2	del	5	3.0
776	s1row2	1	del	5	4.0
777	s1row2	3	del	5	1.0
778	s1row2	1	del	5	4.0
779	s1row2	2	del	5	2.0
780	s1row2	2	del	5	1.0
781	s1row2	3	del	5	0.0
782	s1row2	2	del	5	2.0
783	s1row2	3	del	5	1.0
784	s1row2	1	del	5	4.0
785	s1row2	3	del	5	1.0
786	s1row2	2	del	5	2.0
787	s1row2	2	del	5	2.0
788	s1row2	2	del	5	2.0
789	s1row2	1	del	5	4.0
790	s1row2	2	del	5	1.0
791	s1row2	3	del	5	1.0
792	s1row2	2	del	5	1.0
793	s1row2	2	del	5	1.0
794	s1row2	2	del	5	3.0
795	s1row2	2	del	5	1.0
796	s1row2	1	del	5	2.0
797	s1row2	2	del	5	2.0
798	s1row2	0	del	5	4.0
799	s1row2	2	del	5	2.0
800	s1row2	3	del	5	2.0
801	s1row2	3	del	5	3.0
802	s1row2	2	del	5	2.0
803	s1row2	2	del	5	2.0
804	s1row2	2	del	5	2.0
805	s1row2	2	del	5	2.0
806	s1row2	2	del	5	2.0
807	s1row2	3	del	5	1.0
808	s1row2	2	del	5	2.0
809	s1row2	0	del	5	3.0
810	s1row2	1	del	5	3.0
811	s1row2	2	del	5	4.0
812	s1row2	2	del	3	2.0
813	s1row2	2	del	3	2.0
814	s1row2	2	del	3	2.0
815	s1row2	1	del	3	4.0
816	s1row2	3	del	3	2.0
817	s1row2	2	del	3	2.0
818	s1row2	1	del	3	4.0
819	s1row2	2	del	3	2.0
820	s1row2	2	del	3	2.0
821	s1row2	2	del	3	2.0
822	s1row2	2	del	3	2.0
823	s1row2	1	del	3	4.0
824	s1row2	3	del	3	0.0
825	s1row2	1	del	3	4.0
826	s1row2	2	del	3	2.0
827	s1row2	2	del	3	2.0
828	s1row2	1	del	3	4.0
829	s1row2	3	del	3	2.0
830	s1row2	2	del	3	2.0
831	s1row2	3	del	3	0.0
832	s1row2	2	del	3	2.0
833	s1row2	2	del	3	2.0
834	s1row2	2	del	3	2.0
835	s1row2	2	del	3	2.0
836	s1row2	2	del	3	2.0
837	s1row2	0	del	3	4.0
838	s1row2	3	del	3	0.0
839	s1row2	3	del	3	2.0
840	s1row2	3	del	3	0.0
841	s1row2	1	del	3	2.0
842	s1row2	2	del	3	2.0
843	s1row2	0	del	3	4.0
844	s1row2	3	del	3	0.0
845	s1row2	2	del	3	2.0
846	s1row2	3	del	3	0.0
847	s1row2	1	del	3	4.0
848	s1row2	2	del	3	2.0
849	s1row2	3	del	3	0.0
850	s1row2	3	del	3	2.0
851	s1row2	3	del	3	2.0
852	s1row2	3	del	3	0.0
853	s1row2	2	del	3	2.0
854	s1row2	2	del	3	2.0
855	s1row2	3	del	3	2.0
856	s1row2	2	del	3	2.0
857	s1row2	2	del	3	4.0
858	s1row2	2	del	3	2.0
859	s1row2	2	del	3	4.0
860	s1row2	2	del	3	2.0
861	s1row2	3	del	3	2.0
862	s1row2	2	del	3	2.0
[truncated: 3,385 more rows]
