# Supplementary material for: Humans program artificial delegates to accurately solve collective-risk dilemmas but lack precision
Source: Proc Natl Acad Sci U S A. 2025 Jun 16;122(25):e2319942121. doi: 10.1073/pnas.2319942121 (PMC12207457; doi:10.1073/pnas.2319942121)
Supplement: Supplementary file 6 — Dataset S05 (CSV) [file pnas.2319942121.sd05.csv]

	actionR1	actionR2	actionR3	actionR4	actionR5	actionR6	actionR7	actionR8	actionR9	actionR10	delegation	choice	start	switch	s1row0	s1row1	s1row2	s1row3	s1row4	s2row0	s2row1	s2row2	s2row3	s2row4	labels	id	clusters
158	2.0	2.0	2.0	2.0	2.0	2.0	2.0	2.0	3.0	0.0	play	5													2	0	C2
132	4.0	4.0	4.0	4.0	3.0	2.0	4.0	1.0	0.0	0.0	play	5													0	1	C0
112	0.0	2.0	0.0	2.0	0.0	0.0	2.0	2.0	0.0	2.0	play	5													3	2	C3
113	3.0	2.0	3.0	2.0	2.0	1.0	3.0	2.0	1.0	0.0	play	5													2	3	C2
114	3.0	2.0	2.0	2.0	2.0	3.0	2.0	2.0	3.0	3.0	play	5													2	4	C2
115	4.0	4.0	4.0	4.0	4.0	0.0	0.0	0.0	0.0	0.0	play	5													0	5	C0
116	2.0	3.0	2.0	2.0	1.0	2.0	1.0	3.0	2.0	0.0	play	5													2	6	C2
117	2.0	4.0	3.0	4.0	4.0	2.0	1.0	0.0	0.0	0.0	play	5													0	7	C0
118	2.0	3.0	1.0	2.0	2.0	2.0	2.0	3.0	2.0	0.0	play	5													2	8	C2
119	2.0	2.0	2.0	2.0	2.0	2.0	2.0	0.0	0.0	0.0	play	5													0	9	C0
120	3.0	3.0	2.0	3.0	2.0	3.0	2.0	4.0	3.0	0.0	play	5													2	10	C2
121	3.0	2.0	4.0	3.0	3.0	2.0	4.0	3.0	4.0	4.0	play	5													1	11	C1
122	2.0	3.0	3.0	1.0	3.0	4.0	4.0	0.0	2.0	2.0	play	5													2	12	C2
123	1.0	3.0	2.0	4.0	0.0	3.0	4.0	1.0	0.0	0.0	play	5													0	13	C0
124	4.0	2.0	0.0	0.0	4.0	0.0	1.0	0.0	3.0	0.0	play	5													3	14	C3
125	4.0	2.0	2.0	1.0	2.0	1.0	3.0	2.0	1.0	1.0	play	5													2	15	C2
126	4.0	2.0	4.0	4.0	2.0	1.0	0.0	0.0	0.0	0.0	play	5													0	16	C0
127	2.0	2.0	2.0	4.0	4.0	3.0	3.0	2.0	2.0	2.0	play	5													1	17	C1
128	2.0	4.0	4.0	4.0	4.0	4.0	0.0	0.0	0.0	0.0	play	5													0	18	C0
129	3.0	3.0	4.0	1.0	1.0	0.0	2.0	2.0	0.0	0.0	play	5													0	19	C0
130	2.0	2.0	2.0	3.0	1.0	2.0	1.0	2.0	0.0	0.0	play	5													2	20	C2
111	2.0	3.0	3.0	2.0	1.0	2.0	2.0	0.0	0.0	1.0	play	5													0	21	C0
110	1.0	1.0	2.0	2.0	2.0	4.0	4.0	4.0	4.0	4.0	play	5													1	22	C1
109	2.0	4.0	3.0	2.0	4.0	4.0	3.0	2.0	2.0	0.0	play	5													0	23	C0
98	2.0	3.0	1.0	1.0	4.0	4.0	4.0	1.0	0.0	0.0	play	5													0	24	C0
90	3.0	2.0	3.0	1.0	4.0	3.0	0.0	0.0	2.0	0.0	play	5													0	25	C0
91	4.0	4.0	4.0	4.0	4.0	1.0	0.0	0.0	0.0	0.0	play	5													0	26	C0
92	4.0	4.0	2.0	0.0	1.0	0.0	0.0	4.0	0.0	0.0	play	5													3	27	C3
93	3.0	4.0	4.0	3.0	4.0	3.0	0.0	2.0	3.0	4.0	play	5													1	28	C1
94	2.0	3.0	2.0	2.0	3.0	2.0	2.0	1.0	0.0	1.0	play	5													0	29	C0
95	4.0	2.0	3.0	3.0	1.0	1.0	2.0	1.0	0.0	0.0	play	5													0	30	C0
96	1.0	2.0	1.0	1.0	1.0	0.0	1.0	1.0	2.0	0.0	play	5													3	31	C3
97	2.0	4.0	2.0	2.0	2.0	4.0	2.0	4.0	4.0	4.0	play	5													1	32	C1
99	4.0	4.0	4.0	2.0	2.0	1.0	1.0	2.0	0.0	1.0	play	5													0	33	C0
108	2.0	2.0	2.0	2.0	1.0	1.0	3.0	3.0	2.0	0.0	play	5													2	34	C2
100	2.0	2.0	2.0	2.0	2.0	2.0	2.0	2.0	0.0	0.0	play	5													2	35	C2
101	2.0	2.0	2.0	2.0	2.0	2.0	2.0	2.0	2.0	4.0	play	5													2	36	C2
102	1.0	3.0	4.0	4.0	3.0	2.0	3.0	0.0	0.0	0.0	play	5													0	37	C0
103	4.0	4.0	4.0	4.0	4.0	0.0	0.0	0.0	0.0	0.0	play	5													0	38	C0
104	2.0	2.0	2.0	1.0	2.0	3.0	3.0	3.0	3.0	1.0	play	5													2	39	C2
105	3.0	4.0	2.0	2.0	4.0	4.0	1.0	0.0	0.0	0.0	play	5													0	40	C0
106	3.0	2.0	4.0	2.0	2.0	3.0	2.0	1.0	2.0	0.0	play	5													0	41	C0
107	4.0	3.0	3.0	4.0	1.0	2.0	2.0	1.0	0.0	0.0	play	5													0	42	C0
131	1.0	3.0	2.0	2.0	2.0	2.0	2.0	2.0	2.0	2.0	play	5													2	43	C2
133	4.0	4.0	3.0	4.0	4.0	4.0	0.0	0.0	0.0	0.0	play	5													0	44	C0
89	4.0	3.0	3.0	3.0	2.0	3.0	4.0	3.0	0.0	1.0	play	5													0	45	C0
166	1.0	4.0	1.0	3.0	2.0	2.0	0.0	1.0	3.0	2.0	play	5													2	46	C2
157	2.0	1.0	3.0	2.0	2.0	3.0	3.0	4.0	2.0	0.0	play	5													2	47	C2
159	2.0	3.0	4.0	2.0	3.0	2.0	2.0	1.0	2.0	2.0	play	5													2	48	C2
160	2.0	2.0	2.0	2.0	2.0	2.0	2.0	2.0	2.0	2.0	play	5													2	49	C2
161	4.0	2.0	2.0	2.0	2.0	2.0	2.0	2.0	2.0	2.0	play	5													2	50	C2
162	2.0	1.0	1.0	2.0	2.0	2.0	3.0	2.0	3.0	3.0	play	5													2	51	C2
163	4.0	2.0	2.0	1.0	3.0	2.0	2.0	4.0	2.0	0.0	play	5													2	52	C2
164	2.0	2.0	2.0	2.0	1.0	2.0	2.0	1.0	1.0	0.0	play	5													2	53	C2
165	2.0	2.0	2.0	2.0	2.0	2.0	2.0	1.0	0.0	0.0	play	5													0	54	C0
167	4.0	3.0	3.0	3.0	2.0	3.0	2.0	2.0	2.0	1.0	play	5													0	55	C0
134	4.0	4.0	4.0	4.0	4.0	4.0	4.0	4.0	0.0	0.0	play	5													0	56	C0
168	3.0	2.0	3.0	2.0	0.0	1.0	2.0	1.0	0.0	0.0	play	5													3	57	C3
169	3.0	2.0	1.0	1.0	2.0	3.0	2.0	4.0	3.0	0.0	play	5													2	58	C2
170	1.0	2.0	2.0	2.0	2.0	2.0	2.0	2.0	2.0	1.0	play	5													2	59	C2
171	4.0	3.0	3.0	2.0	1.0	3.0	2.0	3.0	2.0	1.0	play	5													2	60	C2
172	3.0	3.0	4.0	3.0	2.0	1.0	3.0	3.0	0.0	0.0	play	5													0	61	C0
173	4.0	4.0	4.0	0.0	0.0	2.0	2.0	2.0	2.0	1.0	play	5													2	62	C2
174	1.0	0.0	2.0	3.0	1.0	2.0	1.0	2.0	3.0	0.0	play	5													2	63	C2
175	3.0	3.0	2.0	2.0	2.0	1.0	4.0	2.0	1.0	3.0	play	5													2	64	C2
156	0.0	2.0	2.0	2.0	2.0	2.0	2.0	2.0	2.0	4.0	play	5													2	65	C2
155	3.0	1.0	0.0	2.0	2.0	1.0	1.0	1.0	0.0	4.0	play	5													2	66	C2
154	4.0	3.0	3.0	1.0	4.0	4.0	3.0	2.0	0.0	0.0	play	5													0	67	C0
153	4.0	4.0	4.0	4.0	4.0	2.0	2.0	2.0	1.0	0.0	play	5													0	68	C0
135	4.0	2.0	2.0	3.0	2.0	2.0	2.0	3.0	3.0	2.0	play	5													2	69	C2
136	4.0	4.0	4.0	4.0	4.0	4.0	0.0	0.0	0.0	0.0	play	5													0	70	C0
137	2.0	2.0	2.0	2.0	2.0	2.0	2.0	2.0	2.0	1.0	play	5													2	71	C2
138	3.0	2.0	4.0	1.0	4.0	0.0	2.0	4.0	3.0	0.0	play	5													2	72	C2
139	4.0	4.0	4.0	2.0	3.0	3.0	2.0	1.0	0.0	2.0	play	5													0	73	C0
140	4.0	4.0	4.0	4.0	1.0	1.0	1.0	0.0	0.0	0.0	play	5													0	74	C0
141	2.0	4.0	2.0	3.0	2.0	2.0	2.0	2.0	1.0	1.0	play	5													0	75	C0
142	1.0	2.0	2.0	1.0	3.0	3.0	3.0	2.0	3.0	2.0	play	5													2	76	C2
143	2.0	2.0	1.0	0.0	0.0	0.0	0.0	2.0	0.0	0.0	play	5													3	77	C3
144	2.0	4.0	2.0	2.0	4.0	3.0	0.0	0.0	0.0	0.0	play	5													0	78	C0
145	1.0	4.0	2.0	3.0	0.0	1.0	1.0	1.0	1.0	2.0	play	5													2	79	C2
146	4.0	4.0	4.0	4.0	4.0	4.0	4.0	0.0	0.0	0.0	play	5													0	80	C0
147	1.0	3.0	4.0	3.0	4.0	1.0	1.0	1.0	0.0	0.0	play	5													0	81	C0
148	2.0	3.0	4.0	1.0	2.0	3.0	2.0	3.0	2.0	0.0	play	5													2	82	C2
149	2.0	4.0	2.0	0.0	1.0	1.0	1.0	1.0	2.0	4.0	play	5													2	83	C2
150	4.0	4.0	1.0	1.0	4.0	4.0	2.0	0.0	0.0	0.0	play	5													0	84	C0
151	4.0	2.0	3.0	3.0	4.0	1.0	4.0	3.0	4.0	4.0	play	5													1	85	C1
152	2.0	4.0	3.0	3.0	3.0	3.0	2.0	0.0	0.0	0.0	play	5													0	86	C0
88	4.0	2.0	3.0	4.0	2.0	3.0	4.0	4.0	0.0	1.0	play	5													0	87	C0
1	2.0	2.0	2.0	2.0	0.0	0.0	0.0	2.0	0.0	2.0	play	3													3	88	C3
0	4.0	4.0	2.0	4.0	0.0	0.0	4.0	2.0	0.0	0.0	play	3													0	89	C0
87	2.0	4.0	2.0	4.0	2.0	2.0	2.0	2.0	0.0	0.0	play	3													0	90	C0
32	0.0	0.0	0.0	0.0	0.0	0.0	0.0	0.0	0.0	0.0	play	3													3	91	C3
24	0.0	4.0	0.0	4.0	0.0	0.0	4.0	0.0	0.0	0.0	play	3													3	92	C3
25	2.0	2.0	2.0	2.0	2.0	2.0	2.0	2.0	2.0	2.0	play	3													2	93	C2
26	4.0	4.0	4.0	2.0	2.0	2.0	4.0	2.0	0.0	0.0	play	3													0	94	C0
27	4.0	4.0	4.0	4.0	0.0	4.0	0.0	0.0	4.0	0.0	play	3													0	95	C0
28	4.0	2.0	2.0	2.0	2.0	2.0	2.0	0.0	0.0	0.0	play	3													0	96	C0
29	2.0	2.0	2.0	2.0	2.0	2.0	2.0	2.0	2.0	0.0	play	3													2	97	C2
30	2.0	4.0	2.0	2.0	2.0	0.0	2.0	2.0	4.0	0.0	play	3													2	98	C2
31	4.0	4.0	4.0	4.0	4.0	4.0	2.0	0.0	0.0	0.0	play	3													0	99	C0
33	2.0	4.0	4.0	2.0	2.0	2.0	2.0	2.0	0.0	2.0	play	3													0	100	C0
22	4.0	2.0	2.0	4.0	2.0	2.0	2.0	0.0	0.0	0.0	play	3													0	101	C0
34	2.0	2.0	4.0	4.0	2.0	0.0	2.0	0.0	0.0	4.0	play	3													2	102	C2
35	4.0	4.0	2.0	2.0	4.0	2.0	2.0	2.0	0.0	0.0	play	3													0	103	C0
36	2.0	0.0	0.0	2.0	0.0	2.0	4.0	0.0	2.0	4.0	play	3													2	104	C2
37	2.0	4.0	4.0	4.0	4.0	4.0	2.0	4.0	0.0	0.0	play	3													0	105	C0
38	4.0	4.0	4.0	4.0	4.0	4.0	0.0	0.0	0.0	0.0	play	3													0	106	C0
39	2.0	2.0	2.0	2.0	2.0	2.0	2.0	2.0	4.0	2.0	play	3													2	107	C2
40	4.0	2.0	0.0	2.0	0.0	0.0	0.0	0.0	0.0	0.0	play	3													3	108	C3
41	0.0	0.0	2.0	0.0	0.0	2.0	0.0	0.0	0.0	0.0	play	3													3	109	C3
23	4.0	4.0	4.0	4.0	4.0	4.0	4.0	2.0	2.0	0.0	play	3													0	110	C0
21	4.0	2.0	4.0	4.0	4.0	4.0	0.0	0.0	0.0	0.0	play	3													0	111	C0
43	4.0	4.0	4.0	2.0	2.0	2.0	2.0	0.0	0.0	0.0	play	3													0	112	C0
9	4.0	4.0	2.0	2.0	4.0	4.0	2.0	2.0	0.0	0.0	play	3													0	113	C0
2	4.0	2.0	2.0	2.0	2.0	2.0	2.0	4.0	2.0	2.0	play	3													2	114	C2
86	0.0	4.0	4.0	4.0	4.0	2.0	4.0	2.0	0.0	0.0	play	3													0	115	C0
3	2.0	4.0	4.0	2.0	0.0	2.0	2.0	0.0	2.0	0.0	play	3													0	116	C0
4	2.0	4.0	4.0	4.0	4.0	0.0	0.0	0.0	0.0	0.0	play	3													0	117	C0
5	2.0	2.0	2.0	2.0	2.0	2.0	2.0	2.0	2.0	2.0	play	3													2	118	C2
6	0.0	4.0	2.0	4.0	0.0	0.0	2.0	0.0	0.0	0.0	play	3													3	119	C3
7	4.0	2.0	4.0	0.0	2.0	0.0	0.0	2.0	2.0	2.0	play	3													2	120	C2
8	2.0	2.0	4.0	0.0	2.0	4.0	2.0	2.0	2.0	2.0	play	3													2	121	C2
11	4.0	4.0	2.0	2.0	2.0	2.0	2.0	0.0	0.0	0.0	play	3													0	122	C0
20	2.0	4.0	4.0	4.0	4.0	2.0	0.0	0.0	0.0	0.0	play	3													0	123	C0
12	0.0	2.0	0.0	4.0	2.0	0.0	2.0	0.0	2.0	0.0	play	3													3	124	C3
13	2.0	4.0	4.0	4.0	2.0	0.0	0.0	2.0	2.0	0.0	play	3													0	125	C0
14	2.0	4.0	4.0	0.0	4.0	4.0	0.0	0.0	0.0	0.0	play	3													0	126	C0
15	2.0	4.0	4.0	2.0	2.0	2.0	2.0	2.0	0.0	4.0	play	3													2	127	C2
16	2.0	4.0	2.0	2.0	4.0	2.0	0.0	2.0	0.0	2.0	play	3													0	128	C0
17	4.0	4.0	4.0	4.0	0.0	0.0	0.0	0.0	0.0	0.0	play	3													0	129	C0
18	4.0	2.0	4.0	4.0	4.0	2.0	0.0	0.0	0.0	0.0	play	3													0	130	C0
19	2.0	2.0	2.0	2.0	2.0	2.0	2.0	2.0	2.0	2.0	play	3													2	131	C2
42	2.0	4.0	4.0	4.0	4.0	2.0	0.0	0.0	0.0	0.0	play	3													0	132	C0
10	4.0	2.0	4.0	2.0	4.0	0.0	2.0	4.0	0.0	2.0	play	3													2	133	C2
44	2.0	2.0	2.0	2.0	2.0	2.0	2.0	2.0	2.0	2.0	play	3													2	134	C2
76	2.0	2.0	2.0	0.0	4.0	0.0	0.0	0.0	0.0	0.0	play	3													3	135	C3
68	4.0	4.0	2.0	0.0	4.0	2.0	0.0	2.0	2.0	0.0	play	3													0	136	C0
69	4.0	4.0	4.0	2.0	2.0	4.0	2.0	0.0	2.0	4.0	play	3													1	137	C1
70	2.0	2.0	2.0	2.0	2.0	2.0	2.0	2.0	2.0	0.0	play	3													2	138	C2
71	4.0	2.0	2.0	2.0	4.0	4.0	2.0	0.0	0.0	0.0	play	3													0	139	C0
72	2.0	2.0	4.0	2.0	0.0	0.0	0.0	0.0	0.0	0.0	play	3													3	140	C3
73	0.0	0.0	0.0	0.0	0.0	0.0	0.0	0.0	0.0	0.0	play	3													3	141	C3
74	4.0	2.0	4.0	2.0	0.0	2.0	2.0	0.0	2.0	2.0	play	3													2	142	C2
75	4.0	4.0	4.0	4.0	2.0	4.0	0.0	2.0	4.0	0.0	play	3													0	143	C0
77	4.0	2.0	2.0	2.0	2.0	2.0	2.0	2.0	2.0	4.0	play	3													2	144	C2
66	2.0	2.0	0.0	2.0	0.0	2.0	2.0	2.0	2.0	0.0	play	3													2	145	C2
78	0.0	0.0	0.0	4.0	0.0	0.0	0.0	0.0	0.0	0.0	play	3													3	146	C3
79	2.0	2.0	2.0	2.0	2.0	2.0	2.0	2.0	2.0	4.0	play	3													2	147	C2
81	4.0	0.0	2.0	2.0	2.0	2.0	2.0	4.0	0.0	2.0	play	3													2	148	C2
82	2.0	4.0	2.0	0.0	0.0	0.0	0.0	0.0	0.0	0.0	play	3													3	149	C3
83	0.0	4.0	2.0	2.0	2.0	2.0	2.0	4.0	2.0	0.0	play	3													2	150	C2
85	4.0	2.0	4.0	4.0	4.0	2.0	0.0	0.0	0.0	0.0	play	3													0	151	C0
45	0.0	0.0	0.0	0.0	0.0	0.0	0.0	0.0	0.0	0.0	play	3													3	152	C3
84	2.0	2.0	2.0	2.0	2.0	2.0	2.0	2.0	4.0	0.0	play	3													2	153	C2
67	2.0	4.0	2.0	0.0	0.0	2.0	0.0	4.0	0.0	0.0	play	3													3	154	C3
80	4.0	2.0	4.0	0.0	2.0	0.0	0.0	0.0	0.0	0.0	play	3													3	155	C3
65	4.0	4.0	4.0	4.0	4.0	2.0	0.0	0.0	0.0	0.0	play	3													0	156	C0
55	4.0	4.0	4.0	2.0	2.0	4.0	4.0	2.0	0.0	0.0	play	3													0	157	C0
47	2.0	4.0	2.0	4.0	4.0	4.0	0.0	0.0	0.0	0.0	play	3													0	158	C0
48	0.0	4.0	4.0	4.0	0.0	0.0	2.0	0.0	0.0	4.0	play	3													2	159	C2
64	4.0	0.0	2.0	0.0	2.0	2.0	4.0	4.0	2.0	0.0	play	3													2	160	C2
46	2.0	4.0	0.0	4.0	2.0	4.0	2.0	4.0	4.0	0.0	play	3													1	161	C1
49	2.0	2.0	4.0	0.0	4.0	2.0	2.0	4.0	2.0	2.0	play	3													2	162	C2
51	0.0	2.0	4.0	2.0	4.0	2.0	2.0	4.0	4.0	2.0	play	3													1	163	C1
52	0.0	2.0	0.0	4.0	4.0	2.0	4.0	2.0	0.0	2.0	play	3													2	164	C2
53	4.0	2.0	2.0	0.0	2.0	2.0	2.0	2.0	2.0	2.0	play	3													2	165	C2
54	4.0	4.0	4.0	4.0	2.0	2.0	4.0	0.0	0.0	0.0	play	3													0	166	C0
50	4.0	2.0	2.0	2.0	0.0	2.0	2.0	2.0	4.0	0.0	play	3													2	167	C2
62	2.0	0.0	2.0	2.0	2.0	0.0	0.0	0.0	0.0	0.0	play	3													3	168	C3
57	4.0	4.0	0.0	2.0	2.0	4.0	0.0	4.0	2.0	0.0	play	3													2	169	C2
58	2.0	2.0	2.0	2.0	2.0	2.0	2.0	0.0	0.0	2.0	play	3													2	170	C2
59	2.0	4.0	2.0	4.0	0.0	2.0	4.0	2.0	0.0	0.0	play	3													0	171	C0
60	0.0	0.0	0.0	2.0	4.0	2.0	0.0	4.0	0.0	2.0	play	3													2	172	C2
63	4.0	2.0	2.0	2.0	2.0	2.0	2.0	0.0	2.0	4.0	play	3													2	173	C2
61	4.0	4.0	2.0	4.0	4.0	2.0	2.0	0.0	2.0	0.0	play	3													0	174	C0
56	4.0	4.0	2.0	4.0	2.0	4.0	4.0	2.0	4.0	0.0	play	3													1	175	C1
357	4.0	3.0	2.0	3.0	3.0	2.0	0.0	3.0	3.0	2.0	del	5	4.0	50.0	0.0	1.0	2.0	3.0	4.0	0.0	1.0	2.0	3.0	0.0	2	176	C2
356	4.0	4.0	3.0	3.0	3.0	3.0	3.0	4.0	4.0	4.0	del	5	4.0	50.0	2.0	3.0	4.0	3.0	2.0	2.0	4.0	3.0	1.0	1.0	1	177	C1
369	3.0	2.0	4.0	1.0	4.0	1.0	4.0	1.0	4.0	4.0	del	5	3.0	75.0	2.0	4.0	1.0	2.0	3.0	2.0	3.0	3.0	4.0	4.0	1	178	C1
368	3.0	2.0	2.0	1.0	2.0	1.0	2.0	3.0	2.0	3.0	del	5	3.0	45.0	2.0	2.0	1.0	2.0	0.0	1.0	2.0	3.0	3.0	1.0	2	179	C2
367	1.0	1.0	1.0	1.0	1.0	1.0	1.0	1.0	1.0	1.0	del	5	1.0	1.0	1.0	1.0	1.0	1.0	1.0	1.0	1.0	1.0	1.0	1.0	3	180	C3
366	2.0	2.0	2.0	2.0	2.0	2.0	2.0	1.0	1.0	1.0	del	5	2.0	50.0	2.0	2.0	2.0	2.0	2.0	1.0	1.0	1.0	1.0	1.0	2	181	C2
365	4.0	4.0	4.0	4.0	4.0	4.0	4.0	4.0	4.0	4.0	del	5	4.0	80.0	0.0	4.0	4.0	4.0	4.0	4.0	4.0	4.0	4.0	4.0	1	182	C1
362	2.0	3.0	1.0	1.0	1.0	1.0	1.0	2.0	2.0	1.0	del	5	2.0	35.0	1.0	1.0	3.0	2.0	3.0	3.0	2.0	1.0	4.0	2.0	2	183	C2
364	2.0	1.0	0.0	0.0	0.0	0.0	0.0	0.0	0.0	0.0	del	5	2.0	150.0	4.0	2.0	0.0	1.0	1.0	4.0	2.0	4.0	3.0	0.0	3	184	C3
363	2.0	2.0	2.0	2.0	2.0	2.0	2.0	2.0	2.0	2.0	del	5	2.0	50.0	1.0	2.0	2.0	3.0	3.0	0.0	2.0	2.0	3.0	3.0	2	185	C2
361	1.0	2.0	2.0	2.0	2.0	2.0	2.0	2.0	2.0	2.0	del	5	1.0	80.0	2.0	2.0	2.0	2.0	2.0	1.0	2.0	1.0	2.0	2.0	2	186	C2
360	0.0	0.0	0.0	0.0	0.0	0.0	0.0	0.0	0.0	0.0	del	5	0.0	160.0	0.0	0.0	0.0	0.0	0.0	0.0	0.0	0.0	0.0	0.0	3	187	C3
359	3.0	2.0	4.0	4.0	2.0	4.0	2.0	4.0	2.0	2.0	del	5	3.0	40.0	2.0	1.0	4.0	2.0	2.0	2.0	3.0	4.0	2.0	3.0	1	188	C1
371	2.0	0.0	1.0	0.0	1.0	0.0	1.0	0.0	1.0	1.0	del	5	2.0	50.0	2.0	1.0	1.0	0.0	0.0	2.0	1.0	1.0	0.0	0.0	3	189	C3
358	2.0	1.0	2.0	2.0	2.0	2.0	2.0	1.0	1.0	1.0	del	5	2.0	48.0	3.0	2.0	2.0	1.0	1.0	2.0	1.0	1.0	0.0	0.0	2	190	C2
370	3.0	1.0	2.0	1.0	2.0	1.0	2.0	1.0	1.0	1.0	del	5	3.0	50.0	3.0	2.0	1.0	1.0	2.0	1.0	1.0	1.0	2.0	2.0	2	191	C2
378	4.0	4.0	4.0	4.0	4.0	4.0	4.0	4.0	4.0	0.0	del	5	4.0	81.0	4.0	4.0	4.0	3.0	3.0	0.0	0.0	0.0	0.0	0.0	1	192	C1
372	2.0	2.0	2.0	2.0	2.0	2.0	2.0	2.0	1.0	2.0	del	5	2.0	50.0	4.0	3.0	2.0	1.0	0.0	3.0	2.0	1.0	1.0	0.0	2	193	C2
382	3.0	4.0	4.0	3.0	3.0	3.0	3.0	3.0	3.0	3.0	del	5	3.0	99.0	1.0	2.0	3.0	4.0	2.0	3.0	4.0	3.0	2.0	1.0	1	194	C1
387	1.0	2.0	1.0	2.0	1.0	2.0	1.0	2.0	2.0	2.0	del	5	1.0	60.0	3.0	0.0	2.0	1.0	0.0	3.0	1.0	2.0	0.0	4.0	2	195	C2
386	0.0	2.0	1.0	2.0	1.0	2.0	1.0	2.0	1.0	1.0	del	5	0.0	65.0	4.0	3.0	2.0	1.0	0.0	2.0	2.0	1.0	1.0	0.0	2	196	C2
354	4.0	2.0	3.0	3.0	2.0	2.0	2.0	2.0	2.0	3.0	del	5	4.0	80.0	1.0	3.0	2.0	3.0	1.0	3.0	1.0	1.0	3.0	2.0	2	197	C2
385	1.0	2.0	2.0	2.0	2.0	2.0	2.0	3.0	3.0	3.0	del	5	1.0	55.0	1.0	3.0	2.0	1.0	0.0	2.0	2.0	3.0	4.0	1.0	2	198	C2
384	2.0	1.0	1.0	1.0	1.0	1.0	1.0	0.0	0.0	0.0	del	5	2.0	80.0	4.0	3.0	2.0	1.0	1.0	0.0	0.0	0.0	0.0	0.0	3	199	C3
383	4.0	4.0	4.0	4.0	4.0	4.0	4.0	4.0	2.0	2.0	del	5	4.0	50.0	1.0	2.0	3.0	4.0	0.0	1.0	2.0	3.0	4.0	1.0	1	200	C1
381	3.0	2.0	3.0	3.0	3.0	3.0	3.0	3.0	0.0	0.0	del	5	3.0	75.0	2.0	2.0	3.0	2.0	2.0	0.0	0.0	0.0	0.0	0.0	0	201	C0
373	2.0	3.0	2.0	2.0	2.0	2.0	2.0	2.0	2.0	2.0	del	5	2.0	80.0	0.0	3.0	2.0	2.0	2.0	0.0	0.0	0.0	0.0	0.0	2	202	C2
380	3.0	3.0	3.0	3.0	3.0	3.0	3.0	1.0	2.0	1.0	del	5	3.0	60.0	2.0	2.0	3.0	4.0	4.0	1.0	1.0	1.0	2.0	2.0	0	203	C0
379	2.0	1.0	1.0	1.0	1.0	1.0	1.0	1.0	1.0	0.0	del	5	2.0	80.0	0.0	0.0	2.0	1.0	0.0	0.0	0.0	0.0	0.0	0.0	3	204	C3
377	2.0	3.0	2.0	2.0	2.0	2.0	2.0	3.0	2.0	2.0	del	5	2.0	80.0	0.0	1.0	2.0	3.0	4.0	4.0	3.0	2.0	1.0	0.0	2	205	C2
376	2.0	1.0	1.0	1.0	1.0	1.0	1.0	1.0	1.0	3.0	del	5	2.0	60.0	2.0	1.0	1.0	3.0	4.0	2.0	3.0	1.0	1.0	4.0	3	206	C3
375	3.0	3.0	3.0	3.0	3.0	3.0	4.0	4.0	4.0	4.0	del	5	3.0	55.0	0.0	1.0	3.0	4.0	4.0	4.0	4.0	4.0	4.0	4.0	1	207	C1
374	2.0	2.0	2.0	1.0	1.0	1.0	2.0	2.0	1.0	1.0	del	5	2.0	50.0	1.0	1.0	2.0	3.0	4.0	1.0	1.0	2.0	2.0	4.0	2	208	C2
355	2.0	2.0	2.0	2.0	2.0	2.0	2.0	2.0	2.0	2.0	del	5	2.0	80.0	2.0	3.0	2.0	4.0	2.0	2.0	1.0	3.0	2.0	4.0	2	209	C2
335	1.0	3.0	2.0	2.0	2.0	2.0	2.0	2.0	2.0	3.0	del	5	1.0	40.0	0.0	3.0	2.0	1.0	2.0	4.0	3.0	2.0	1.0	0.0	2	210	C2
353	1.0	0.0	0.0	0.0	0.0	0.0	0.0	1.0	1.0	1.0	del	5	1.0	43.0	1.0	1.0	0.0	1.0	2.0	2.0	1.0	1.0	1.0	1.0	3	211	C3
326	2.0	3.0	2.0	3.0	3.0	3.0	3.0	3.0	3.0	3.0	del	5	2.0	80.0	4.0	3.0	2.0	1.0	0.0	0.0	0.0	0.0	0.0	0.0	1	212	C1
332	3.0	3.0	4.0	3.0	4.0	3.0	3.0	3.0	0.0	0.0	del	5	3.0	80.0	1.0	2.0	3.0	4.0	4.0	0.0	0.0	0.0	0.0	0.0	0	213	C0
331	2.0	2.0	2.0	2.0	2.0	2.0	2.0	2.0	2.0	2.0	del	5	2.0	20.0	2.0	2.0	2.0	2.0	2.0	2.0	2.0	2.0	2.0	2.0	2	214	C2
330	4.0	2.0	2.0	2.0	2.0	2.0	3.0	2.0	1.0	2.0	del	5	4.0	40.0	1.0	2.0	2.0	2.0	4.0	1.0	1.0	2.0	3.0	4.0	2	215	C2
329	2.0	2.0	2.0	2.0	2.0	2.0	2.0	2.0	1.0	1.0	del	5	2.0	70.0	2.0	2.0	2.0	1.0	1.0	1.0	1.0	1.0	1.0	1.0	2	216	C2
328	0.0	0.0	0.0	0.0	0.0	0.0	0.0	0.0	0.0	0.0	del	5	0.0	60.0	0.0	0.0	0.0	0.0	0.0	1.0	2.0	3.0	4.0	4.0	3	217	C3
327	1.0	2.0	2.0	2.0	2.0	2.0	2.0	1.0	1.0	1.0	del	5	1.0	60.0	3.0	2.0	2.0	1.0	1.0	2.0	3.0	1.0	1.0	0.0	2	218	C2
325	3.0	2.0	2.0	2.0	2.0	2.0	2.0	2.0	2.0	2.0	del	5	3.0	80.0	4.0	3.0	2.0	1.0	1.0	4.0	3.0	2.0	2.0	3.0	2	219	C2
334	2.0	2.0	2.0	2.0	2.0	2.0	3.0	3.0	3.0	3.0	del	5	2.0	40.0	2.0	3.0	2.0	1.0	1.0	1.0	1.0	3.0	2.0	1.0	2	220	C2
324	2.0	2.0	0.0	2.0	0.0	0.0	0.0	0.0	0.0	1.0	del	5	2.0	50.0	1.0	3.0	2.0	0.0	2.0	3.0	2.0	1.0	0.0	4.0	3	221	C3
323	2.0	2.0	2.0	2.0	2.0	2.0	2.0	2.0	2.0	3.0	del	5	2.0	70.0	1.0	3.0	2.0	4.0	2.0	2.0	1.0	3.0	4.0	2.0	2	222	C2
322	4.0	2.0	2.0	2.0	2.0	2.0	3.0	3.0	3.0	2.0	del	5	4.0	50.0	0.0	1.0	2.0	3.0	4.0	0.0	1.0	2.0	3.0	4.0	2	223	C2
321	2.0	2.0	3.0	2.0	2.0	2.0	2.0	2.0	3.0	2.0	del	5	2.0	70.0	1.0	2.0	2.0	3.0	4.0	1.0	1.0	2.0	2.0	3.0	2	224	C2
389	0.0	2.0	2.0	2.0	2.0	2.0	2.0	2.0	2.0	2.0	del	5	0.0	160.0	4.0	3.0	2.0	1.0	0.0	0.0	0.0	0.0	0.0	0.0	2	225	C2
320	3.0	3.0	2.0	2.0	2.0	2.0	2.0	2.0	2.0	2.0	del	5	3.0	60.0	1.0	3.0	2.0	3.0	4.0	1.0	2.0	2.0	3.0	4.0	2	226	C2
333	1.0	4.0	4.0	0.0	2.0	2.0	2.0	2.0	0.0	2.0	del	5	1.0	30.0	0.0	0.0	2.0	4.0	4.0	0.0	0.0	2.0	2.0	4.0	2	227	C2
336	2.0	4.0	4.0	4.0	2.0	3.0	3.0	3.0	3.0	2.0	del	5	2.0	50.0	2.0	3.0	4.0	2.0	0.0	1.0	2.0	3.0	2.0	1.0	1	228	C1
352	2.0	2.0	1.0	1.0	1.0	1.0	1.0	1.0	1.0	1.0	del	5	2.0	60.0	1.0	1.0	2.0	3.0	4.0	3.0	2.0	2.0	3.0	1.0	3	229	C3
345	3.0	2.0	2.0	2.0	2.0	2.0	2.0	1.0	1.0	1.0	del	5	3.0	50.0	2.0	2.0	2.0	3.0	2.0	2.0	2.0	1.0	1.0	1.0	2	230	C2
351	2.0	2.0	3.0	3.0	2.0	2.0	2.0	2.0	2.0	1.0	del	5	2.0	35.0	1.0	2.0	2.0	3.0	3.0	0.0	1.0	2.0	2.0	3.0	2	231	C2
350	2.0	1.0	1.0	1.0	1.0	1.0	1.0	1.0	2.0	2.0	del	5	2.0	45.0	2.0	1.0	1.0	2.0	0.0	2.0	1.0	2.0	2.0	2.0	3	232	C3
349	3.0	0.0	1.0	1.0	0.0	3.0	3.0	2.0	1.0	3.0	del	5	3.0	50.0	2.0	3.0	1.0	1.0	0.0	3.0	4.0	2.0	3.0	1.0	2	233	C2
348	2.0	2.0	2.0	2.0	2.0	2.0	2.0	3.0	3.0	3.0	del	5	2.0	55.0	3.0	2.0	2.0	3.0	2.0	3.0	2.0	3.0	2.0	2.0	2	234	C2
347	2.0	4.0	1.0	1.0	1.0	1.0	1.0	1.0	1.0	3.0	del	5	2.0	40.0	2.0	3.0	4.0	1.0	1.0	2.0	3.0	1.0	1.0	4.0	2	235	C2
346	0.0	2.0	2.0	2.0	2.0	2.0	2.0	2.0	0.0	0.0	del	5	0.0	60.0	2.0	2.0	2.0	0.0	0.0	1.0	1.0	0.0	0.0	0.0	2	236	C2
344	1.0	4.0	4.0	3.0	3.0	3.0	3.0	3.0	0.0	0.0	del	5	1.0	70.0	1.0	2.0	3.0	4.0	0.0	3.0	4.0	0.0	1.0	2.0	0	237	C0
337	2.0	1.0	2.0	1.0	1.0	1.0	1.0	1.0	2.0	2.0	del	5	2.0	50.0	3.0	2.0	1.0	1.0	0.0	2.0	2.0	2.0	1.0	1.0	2	238	C2
343	1.0	1.0	1.0	1.0	1.0	1.0	1.0	1.0	1.0	1.0	del	5	1.0	2.0	2.0	3.0	3.0	2.0	1.0	1.0	1.0	1.0	1.0	2.0	3	239	C3
342	2.0	4.0	2.0	4.0	3.0	4.0	4.0	2.0	3.0	3.0	del	5	2.0	55.0	1.0	3.0	4.0	2.0	2.0	3.0	3.0	2.0	4.0	1.0	1	240	C1
341	2.0	2.0	2.0	2.0	2.0	2.0	2.0	2.0	2.0	2.0	del	5	2.0	50.0	2.0	2.0	2.0	2.0	2.0	2.0	2.0	2.0	2.0	2.0	2	241	C2
340	2.0	1.0	3.0	3.0	3.0	3.0	3.0	3.0	3.0	2.0	del	5	2.0	50.0	3.0	3.0	1.0	2.0	3.0	4.0	2.0	3.0	2.0	4.0	1	242	C1
339	2.0	2.0	1.0	1.0	1.0	1.0	1.0	1.0	1.0	1.0	del	5	2.0	52.0	0.0	1.0	2.0	2.0	3.0	1.0	2.0	2.0	3.0	3.0	3	243	C3
338	2.0	2.0	3.0	3.0	3.0	3.0	3.0	3.0	3.0	2.0	del	5	2.0	70.0	1.0	3.0	2.0	1.0	2.0	1.0	3.0	4.0	2.0	1.0	1	244	C1
388	4.0	4.0	4.0	4.0	4.0	1.0	1.0	2.0	2.0	1.0	del	5	4.0	50.0	1.0	3.0	4.0	4.0	2.0	3.0	2.0	1.0	2.0	1.0	0	245	C0
431	2.0	2.0	2.0	2.0	2.0	2.0	2.0	2.0	2.0	2.0	del	5	2.0	50.0	4.0	3.0	2.0	2.0	2.0	4.0	3.0	2.0	2.0	2.0	2	246	C2
390	2.0	2.0	2.0	2.0	2.0	2.0	2.0	2.0	2.0	2.0	del	5	2.0	50.0	1.0	1.0	2.0	3.0	4.0	1.0	1.0	2.0	3.0	4.0	2	247	C2
435	1.0	3.0	1.0	1.0	2.0	2.0	1.0	1.0	2.0	2.0	del	5	1.0	50.0	0.0	1.0	2.0	3.0	4.0	0.0	1.0	2.0	3.0	4.0	2	248	C2
441	4.0	4.0	4.0	4.0	4.0	4.0	4.0	4.0	4.0	4.0	del	5	4.0	50.0	4.0	4.0	4.0	4.0	4.0	4.0	4.0	4.0	4.0	4.0	1	249	C1
440	1.0	1.0	1.0	1.0	1.0	1.0	1.0	1.0	1.0	1.0	del	5	1.0	40.0	3.0	1.0	1.0	2.0	0.0	2.0	1.0	1.0	3.0	1.0	3	250	C3
439	2.0	3.0	3.0	3.0	3.0	3.0	3.0	3.0	3.0	1.0	del	5	2.0	70.0	4.0	3.0	3.0	2.0	0.0	2.0	2.0	1.0	0.0	0.0	1	251	C1
438	2.0	2.0	2.0	4.0	4.0	4.0	2.0	2.0	2.0	2.0	del	5	2.0	45.0	1.0	2.0	4.0	2.0	1.0	2.0	2.0	2.0	2.0	2.0	1	252	C1
437	2.0	3.0	3.0	3.0	3.0	3.0	3.0	1.0	1.0	1.0	del	5	2.0	50.0	1.0	4.0	3.0	1.0	2.0	3.0	0.0	1.0	2.0	4.0	0	253	C0
436	4.0	3.0	3.0	3.0	3.0	3.0	3.0	3.0	3.0	3.0	del	5	4.0	70.0	4.0	3.0	2.0	1.0	0.0	2.0	1.0	1.0	1.0	1.0	1	254	C1
434	1.0	1.0	1.0	1.0	1.0	1.0	1.0	1.0	1.0	1.0	del	5	1.0	80.0	1.0	1.0	1.0	1.0	1.0	0.0	0.0	0.0	0.0	0.0	3	255	C3
443	2.0	2.0	2.0	2.0	2.0	2.0	2.0	2.0	2.0	2.0	del	5	2.0	80.0	1.0	2.0	2.0	2.0	4.0	0.0	1.0	1.0	1.0	2.0	2	256	C2
433	4.0	3.0	3.0	3.0	3.0	3.0	3.0	0.0	0.0	0.0	del	5	4.0	80.0	4.0	4.0	3.0	3.0	2.0	0.0	0.0	0.0	0.0	0.0	0	257	C0
432	1.0	2.0	1.0	2.0	1.0	1.0	1.0	1.0	1.0	1.0	del	5	1.0	35.0	4.0	3.0	2.0	1.0	0.0	2.0	2.0	1.0	1.0	0.0	3	258	C3
430	1.0	2.0	1.0	2.0	1.0	2.0	1.0	1.0	1.0	1.0	del	5	1.0	50.0	1.0	0.0	2.0	1.0	1.0	2.0	3.0	1.0	2.0	0.0	3	259	C3
429	2.0	1.0	1.0	1.0	1.0	1.0	1.0	1.0	1.0	1.0	del	5	2.0	90.0	2.0	1.0	1.0	1.0	2.0	2.0	1.0	3.0	4.0	3.0	3	260	C3
428	2.0	2.0	3.0	3.0	3.0	3.0	3.0	3.0	3.0	3.0	del	5	2.0	80.0	1.0	2.0	3.0	4.0	4.0	0.0	2.0	4.0	2.0	4.0	1	261	C1
427	1.0	2.0	1.0	1.0	1.0	1.0	1.0	1.0	1.0	1.0	del	5	1.0	45.0	0.0	1.0	2.0	3.0	4.0	0.0	1.0	2.0	3.0	4.0	3	262	C3
442	2.0	2.0	2.0	2.0	2.0	2.0	2.0	2.0	2.0	2.0	del	5	2.0	50.0	3.0	2.0	2.0	2.0	2.0	2.0	2.0	2.0	1.0	1.0	2	263	C2
444	4.0	1.0	1.0	1.0	1.0	1.0	1.0	1.0	1.0	1.0	del	5	4.0	80.0	2.0	1.0	1.0	1.0	1.0	0.0	0.0	0.0	0.0	0.0	3	264	C3
391	1.0	2.0	2.0	2.0	2.0	2.0	2.0	2.0	2.0	1.0	del	5	1.0	25.0	0.0	1.0	2.0	3.0	4.0	0.0	1.0	2.0	3.0	4.0	2	265	C2
453	2.0	2.0	2.0	2.0	2.0	2.0	2.0	2.0	2.0	1.0	del	5	2.0	70.0	0.0	1.0	2.0	3.0	4.0	0.0	1.0	1.0	1.0	1.0	2	266	C2
318	2.0	3.0	2.0	2.0	2.0	2.0	2.0	2.0	2.0	2.0	del	5	2.0	1.0	1.0	3.0	4.0	1.0	2.0	1.0	2.0	2.0	3.0	3.0	2	267	C2
458	3.0	3.0	3.0	3.0	3.0	2.0	2.0	2.0	2.0	1.0	del	5	3.0	50.0	0.0	2.0	2.0	3.0	4.0	0.0	1.0	2.0	2.0	4.0	0	268	C0
457	2.0	2.0	2.0	2.0	2.0	2.0	2.0	2.0	2.0	2.0	del	5	2.0	50.0	0.0	1.0	2.0	3.0	4.0	0.0	1.0	2.0	3.0	4.0	2	269	C2
456	2.0	2.0	2.0	2.0	2.0	2.0	2.0	2.0	2.0	3.0	del	5	2.0	60.0	3.0	3.0	2.0	2.0	2.0	2.0	3.0	2.0	2.0	2.0	2	270	C2
455	2.0	3.0	3.0	3.0	1.0	1.0	1.0	1.0	1.0	2.0	del	5	2.0	45.0	2.0	1.0	2.0	3.0	0.0	1.0	2.0	2.0	1.0	0.0	2	271	C2
454	2.0	2.0	2.0	2.0	2.0	2.0	1.0	1.0	1.0	1.0	del	5	2.0	50.0	2.0	2.0	2.0	1.0	1.0	2.0	1.0	1.0	0.0	0.0	2	272	C2
452	2.0	3.0	3.0	3.0	3.0	3.0	2.0	2.0	2.0	2.0	del	5	2.0	50.0	1.0	2.0	3.0	4.0	4.0	0.0	1.0	2.0	3.0	4.0	2	273	C2
445	4.0	1.0	2.0	2.0	2.0	2.0	1.0	1.0	1.0	1.0	del	5	4.0	46.0	4.0	3.0	2.0	1.0	0.0	3.0	2.0	1.0	0.0	0.0	2	274	C2
451	2.0	2.0	2.0	2.0	2.0	2.0	2.0	2.0	2.0	2.0	del	5	2.0	65.0	4.0	3.0	2.0	2.0	1.0	3.0	2.0	2.0	1.0	1.0	2	275	C2
450	1.0	1.0	1.0	1.0	1.0	1.0	1.0	3.0	3.0	3.0	del	5	1.0	50.0	2.0	2.0	1.0	3.0	1.0	1.0	2.0	3.0	2.0	2.0	2	276	C2
449	2.0	2.0	2.0	2.0	2.0	2.0	2.0	3.0	3.0	3.0	del	5	2.0	50.0	1.0	3.0	2.0	0.0	4.0	1.0	0.0	3.0	2.0	1.0	2	277	C2
448	2.0	3.0	3.0	3.0	3.0	3.0	2.0	2.0	2.0	2.0	del	5	2.0	45.0	0.0	1.0	3.0	3.0	4.0	0.0	0.0	2.0	2.0	3.0	2	278	C2
447	2.0	2.0	2.0	2.0	2.0	2.0	2.0	2.0	2.0	2.0	del	5	2.0	40.0	2.0	2.0	2.0	2.0	2.0	2.0	2.0	2.0	2.0	2.0	2	279	C2
446	3.0	1.0	1.0	1.0	1.0	1.0	1.0	2.0	2.0	2.0	del	5	3.0	55.0	1.0	1.0	1.0	4.0	4.0	2.0	2.0	2.0	2.0	2.0	2	280	C2
426	2.0	2.0	2.0	2.0	2.0	2.0	3.0	3.0	3.0	3.0	del	5	2.0	40.0	0.0	1.0	2.0	3.0	4.0	2.0	2.0	3.0	3.0	4.0	2	281	C2
425	2.0	1.0	2.0	3.0	2.0	1.0	2.0	3.0	2.0	2.0	del	5	2.0	40.0	4.0	3.0	2.0	1.0	0.0	4.0	3.0	2.0	1.0	0.0	2	282	C2
424	2.0	2.0	2.0	2.0	2.0	2.0	2.0	2.0	2.0	2.0	del	5	2.0	60.0	0.0	2.0	2.0	3.0	4.0	1.0	1.0	1.0	2.0	3.0	2	283	C2
399	4.0	2.0	2.0	2.0	2.0	2.0	3.0	3.0	3.0	3.0	del	5	4.0	50.0	4.0	3.0	2.0	1.0	0.0	3.0	3.0	3.0	0.0	0.0	2	284	C2
405	3.0	2.0	2.0	2.0	2.0	2.0	2.0	2.0	1.0	2.0	del	5	3.0	50.0	3.0	2.0	2.0	2.0	2.0	2.0	2.0	2.0	1.0	1.0	2	285	C2
404	2.0	2.0	2.0	2.0	2.0	2.0	2.0	2.0	2.0	2.0	del	5	2.0	45.0	4.0	3.0	2.0	1.0	0.0	3.0	2.0	2.0	1.0	0.0	2	286	C2
403	4.0	1.0	0.0	0.0	1.0	1.0	2.0	2.0	1.0	1.0	del	5	4.0	55.0	3.0	3.0	2.0	1.0	0.0	3.0	2.0	2.0	1.0	0.0	3	287	C3
402	2.0	2.0	3.0	3.0	3.0	3.0	3.0	3.0	3.0	3.0	del	5	2.0	70.0	0.0	3.0	2.0	1.0	0.0	2.0	1.0	0.0	0.0	0.0	1	288	C1
401	2.0	0.0	0.0	0.0	0.0	2.0	2.0	0.0	0.0	2.0	del	5	2.0	70.0	3.0	2.0	0.0	1.0	2.0	3.0	2.0	1.0	1.0	2.0	3	289	C3
400	2.0	1.0	1.0	1.0	1.0	1.0	1.0	1.0	1.0	1.0	del	5	2.0	40.0	1.0	1.0	1.0	1.0	1.0	2.0	1.0	1.0	1.0	1.0	3	290	C3
398	2.0	2.0	1.0	2.0	2.0	2.0	2.0	1.0	1.0	3.0	del	5	2.0	60.0	2.0	3.0	1.0	2.0	3.0	4.0	2.0	3.0	1.0	4.0	2	291	C2
423	0.0	0.0	0.0	0.0	0.0	0.0	0.0	0.0	0.0	0.0	del	5	0.0	1.0	0.0	0.0	0.0	0.0	0.0	0.0	0.0	0.0	0.0	0.0	3	292	C3
397	2.0	1.0	1.0	2.0	2.0	1.0	1.0	2.0	2.0	0.0	del	5	2.0	48.0	3.0	2.0	1.0	2.0	4.0	3.0	2.0	0.0	3.0	3.0	2	293	C2
396	2.0	2.0	2.0	1.0	2.0	2.0	1.0	1.0	2.0	2.0	del	5	2.0	60.0	1.0	1.0	2.0	2.0	3.0	0.0	1.0	3.0	3.0	4.0	2	294	C2
395	2.0	2.0	2.0	2.0	2.0	2.0	2.0	1.0	2.0	1.0	del	5	2.0	60.0	0.0	1.0	2.0	2.0	3.0	0.0	1.0	1.0	2.0	0.0	2	295	C2
394	4.0	1.0	1.0	2.0	2.0	1.0	1.0	2.0	2.0	1.0	del	5	4.0	45.0	3.0	2.0	1.0	4.0	3.0	2.0	2.0	1.0	0.0	0.0	2	296	C2
393	2.0	1.0	1.0	1.0	1.0	1.0	1.0	1.0	1.0	1.0	del	5	2.0	40.0	2.0	2.0	2.0	1.0	1.0	3.0	3.0	2.0	1.0	1.0	3	297	C3
392	2.0	2.0	2.0	2.0	2.0	1.0	1.0	1.0	0.0	0.0	del	5	2.0	42.0	3.0	1.0	2.0	2.0	0.0	2.0	2.0	1.0	0.0	3.0	3	298	C3
406	2.0	4.0	3.0	3.0	2.0	3.0	3.0	3.0	3.0	3.0	del	5	2.0	65.0	0.0	1.0	2.0	3.0	4.0	1.0	2.0	3.0	4.0	4.0	1	299	C1
407	4.0	3.0	3.0	3.0	3.0	3.0	3.0	3.0	3.0	3.0	del	5	4.0	150.0	2.0	3.0	3.0	2.0	3.0	4.0	3.0	3.0	2.0	4.0	1	300	C1
408	4.0	1.0	1.0	1.0	1.0	1.0	2.0	2.0	1.0	2.0	del	5	4.0	9.0	2.0	1.0	3.0	2.0	1.0	3.0	1.0	2.0	1.0	2.0	2	301	C2
409	2.0	1.0	1.0	1.0	1.0	1.0	1.0	1.0	1.0	1.0	del	5	2.0	60.0	3.0	2.0	1.0	0.0	0.0	2.0	1.0	1.0	0.0	0.0	3	302	C3
410	1.0	3.0	2.0	2.0	1.0	1.0	2.0	2.0	1.0	1.0	del	5	1.0	23.0	1.0	2.0	3.0	4.0	4.0	0.0	1.0	2.0	3.0	4.0	2	303	C2
411	1.0	2.0	3.0	3.0	3.0	3.0	2.0	2.0	2.0	2.0	del	5	1.0	45.0	2.0	3.0	3.0	2.0	1.0	0.0	3.0	2.0	2.0	3.0	2	304	C2
412	2.0	2.0	2.0	2.0	2.0	2.0	2.0	2.0	1.0	2.0	del	5	2.0	50.0	3.0	3.0	2.0	2.0	1.0	2.0	2.0	1.0	1.0	0.0	2	305	C2
413	3.0	1.0	1.0	1.0	1.0	1.0	1.0	0.0	0.0	0.0	del	5	3.0	55.0	2.0	2.0	1.0	1.0	0.0	1.0	1.0	0.0	0.0	0.0	3	306	C3
414	3.0	1.0	1.0	1.0	3.0	1.0	1.0	2.0	1.0	2.0	del	5	3.0	50.0	3.0	2.0	1.0	3.0	2.0	4.0	1.0	2.0	1.0	3.0	2	307	C2
415	4.0	4.0	4.0	4.0	4.0	4.0	4.0	4.0	4.0	4.0	del	5	4.0	80.0	4.0	4.0	4.0	4.0	4.0	0.0	0.0	0.0	0.0	0.0	1	308	C1
416	3.0	1.0	1.0	1.0	1.0	1.0	1.0	1.0	1.0	1.0	del	5	3.0	5.0	0.0	0.0	1.0	2.0	1.0	2.0	1.0	0.0	1.0	3.0	3	309	C3
417	1.0	4.0	4.0	4.0	4.0	4.0	3.0	4.0	4.0	3.0	del	5	1.0	100.0	2.0	3.0	4.0	4.0	2.0	1.0	3.0	2.0	4.0	4.0	1	310	C1
418	2.0	2.0	2.0	2.0	2.0	2.0	2.0	2.0	2.0	2.0	del	5	2.0	80.0	2.0	2.0	2.0	2.0	2.0	3.0	4.0	1.0	2.0	4.0	2	311	C2
419	2.0	2.0	2.0	2.0	2.0	2.0	2.0	2.0	2.0	2.0	del	5	2.0	50.0	3.0	4.0	2.0	1.0	0.0	4.0	3.0	2.0	1.0	0.0	2	312	C2
420	2.0	2.0	2.0	2.0	2.0	2.0	2.0	2.0	2.0	2.0	del	5	2.0	70.0	1.0	3.0	2.0	4.0	1.0	0.0	3.0	2.0	1.0	3.0	2	313	C2
421	2.0	3.0	2.0	2.0	2.0	2.0	2.0	2.0	2.0	2.0	del	5	2.0	80.0	0.0	1.0	2.0	3.0	4.0	0.0	0.0	0.0	0.0	0.0	2	314	C2
422	2.0	2.0	1.0	3.0	3.0	3.0	1.0	3.0	3.0	2.0	del	5	2.0	55.0	2.0	1.0	3.0	2.0	1.0	4.0	2.0	3.0	1.0	1.0	2	315	C2
319	1.0	1.0	3.0	3.0	3.0	3.0	3.0	3.0	3.0	0.0	del	5	1.0	70.0	2.0	1.0	3.0	1.0	0.0	1.0	0.0	1.0	3.0	2.0	2	316	C2
459	4.0	4.0	4.0	4.0	4.0	4.0	4.0	4.0	0.0	0.0	del	5	4.0	80.0	4.0	4.0	4.0	4.0	4.0	0.0	0.0	0.0	0.0	0.0	0	317	C0
317	4.0	1.0	1.0	1.0	1.0	1.0	1.0	1.0	1.0	1.0	del	5	4.0	50.0	3.0	1.0	2.0	4.0	1.0	2.0	3.0	4.0	1.0	0.0	3	318	C3
291	3.0	2.0	4.0	4.0	0.0	4.0	0.0	2.0	3.0	3.0	del	5	3.0	50.0	1.0	4.0	0.0	2.0	3.0	4.0	3.0	2.0	1.0	4.0	2	319	C2
297	1.0	1.0	2.0	2.0	2.0	3.0	3.0	4.0	3.0	3.0	del	5	1.0	40.0	4.0	3.0	2.0	1.0	0.0	1.0	2.0	3.0	4.0	0.0	2	320	C2
296	2.0	0.0	2.0	2.0	2.0	2.0	2.0	2.0	2.0	2.0	del	5	2.0	81.0	0.0	0.0	2.0	3.0	4.0	0.0	0.0	0.0	0.0	0.0	2	321	C2
295	4.0	2.0	2.0	2.0	2.0	2.0	2.0	2.0	2.0	2.0	del	5	4.0	60.0	1.0	1.0	2.0	4.0	2.0	1.0	2.0	2.0	3.0	3.0	2	322	C2
294	2.0	2.0	2.0	2.0	2.0	2.0	2.0	2.0	2.0	2.0	del	5	2.0	55.0	0.0	1.0	2.0	3.0	2.0	1.0	2.0	2.0	4.0	3.0	2	323	C2
293	1.0	4.0	4.0	2.0	2.0	3.0	3.0	3.0	4.0	3.0	del	5	1.0	20.0	2.0	3.0	4.0	4.0	4.0	1.0	2.0	3.0	4.0	4.0	1	324	C1
292	1.0	2.0	2.0	2.0	2.0	2.0	2.0	2.0	2.0	2.0	del	5	1.0	75.0	1.0	3.0	2.0	2.0	3.0	1.0	1.0	1.0	2.0	2.0	2	325	C2
290	4.0	2.0	2.0	2.0	2.0	2.0	1.0	1.0	1.0	1.0	del	5	4.0	50.0	3.0	3.0	2.0	2.0	1.0	3.0	2.0	1.0	1.0	0.0	2	326	C2
299	2.0	2.0	0.0	0.0	2.0	2.0	0.0	0.0	2.0	2.0	del	5	2.0	2.0	2.0	2.0	2.0	2.0	2.0	2.0	2.0	2.0	0.0	0.0	3	327	C3
289	2.0	2.0	1.0	2.0	3.0	2.0	2.0	4.0	4.0	4.0	del	5	2.0	50.0	4.0	3.0	2.0	1.0	0.0	0.0	2.0	4.0	3.0	1.0	1	328	C1
287	1.0	3.0	3.0	3.0	3.0	3.0	3.0	3.0	3.0	3.0	del	5	1.0	45.0	2.0	3.0	3.0	4.0	3.0	2.0	3.0	4.0	3.0	3.0	1	329	C1
286	4.0	2.0	2.0	1.0	2.0	1.0	2.0	1.0	2.0	1.0	del	5	4.0	80.0	3.0	2.0	1.0	0.0	4.0	3.0	2.0	4.0	1.0	0.0	2	330	C2
285	3.0	3.0	2.0	2.0	2.0	2.0	2.0	2.0	2.0	2.0	del	5	3.0	50.0	4.0	3.0	2.0	1.0	0.0	3.0	2.0	2.0	1.0	0.0	2	331	C2
284	2.0	3.0	3.0	3.0	3.0	3.0	3.0	3.0	3.0	3.0	del	5	2.0	3.0	1.0	4.0	2.0	3.0	0.0	1.0	3.0	3.0	4.0	2.0	1	332	C1
316	2.0	1.0	1.0	1.0	1.0	2.0	2.0	2.0	2.0	2.0	del	5	2.0	40.0	4.0	2.0	1.0	1.0	1.0	2.0	2.0	2.0	1.0	0.0	2	333	C2
298	2.0	3.0	3.0	3.0	3.0	3.0	3.0	2.0	2.0	2.0	del	5	2.0	60.0	1.0	2.0	3.0	1.0	1.0	1.0	3.0	2.0	2.0	1.0	1	334	C1
288	1.0	1.0	1.0	2.0	2.0	2.0	2.0	2.0	2.0	2.0	del	5	1.0	16.0	1.0	1.0	1.0	1.0	1.0	1.0	1.0	2.0	1.0	2.0	2	335	C2
300	1.0	1.0	2.0	1.0	2.0	1.0	2.0	1.0	2.0	1.0	del	5	1.0	60.0	2.0	2.0	1.0	2.0	3.0	1.0	1.0	2.0	2.0	3.0	2	336	C2
309	1.0	3.0	2.0	2.0	2.0	2.0	2.0	4.0	4.0	4.0	del	5	1.0	55.0	1.0	2.0	2.0	3.0	3.0	3.0	3.0	4.0	4.0	4.0	1	337	C1
315	2.0	0.0	1.0	1.0	0.0	4.0	1.0	1.0	1.0	1.0	del	5	2.0	55.0	2.0	4.0	1.0	0.0	3.0	4.0	2.0	1.0	3.0	1.0	3	338	C3
301	2.0	3.0	3.0	2.0	2.0	2.0	2.0	2.0	2.0	2.0	del	5	2.0	160.0	4.0	3.0	2.0	1.0	0.0	4.0	3.0	2.0	1.0	0.0	2	339	C2
314	2.0	3.0	1.0	1.0	1.0	1.0	1.0	1.0	1.0	1.0	del	5	2.0	25.0	2.0	3.0	1.0	1.0	1.0	2.0	1.0	1.0	2.0	2.0	3	340	C3
313	2.0	2.0	0.0	0.0	2.0	2.0	2.0	2.0	0.0	0.0	del	5	2.0	80.0	2.0	2.0	2.0	0.0	0.0	0.0	0.0	0.0	0.0	0.0	3	341	C3
311	1.0	2.0	2.0	2.0	2.0	2.0	2.0	2.0	2.0	2.0	del	5	1.0	80.0	1.0	1.0	2.0	2.0	1.0	1.0	1.0	2.0	1.0	1.0	2	342	C2
310	2.0	3.0	3.0	1.0	1.0	1.0	1.0	1.0	1.0	1.0	del	5	2.0	20.0	1.0	0.0	3.0	0.0	1.0	4.0	0.0	1.0	2.0	4.0	2	343	C2
312	2.0	2.0	2.0	2.0	2.0	2.0	2.0	2.0	2.0	2.0	del	5	2.0	40.0	4.0	3.0	2.0	2.0	1.0	4.0	3.0	2.0	2.0	2.0	2	344	C2
308	1.0	2.0	2.0	1.0	2.0	2.0	2.0	2.0	2.0	2.0	del	5	1.0	50.0	0.0	1.0	2.0	3.0	4.0	0.0	1.0	2.0	3.0	4.0	2	345	C2
303	3.0	2.0	3.0	2.0	2.0	2.0	2.0	2.0	2.0	2.0	del	5	3.0	80.0	0.0	1.0	2.0	3.0	3.0	0.0	0.0	0.0	0.0	0.0	2	346	C2
302	1.0	0.0	0.0	0.0	0.0	0.0	0.0	0.0	0.0	0.0	del	5	1.0	60.0	1.0	1.0	0.0	0.0	0.0	2.0	1.0	0.0	0.0	0.0	3	347	C3
306	2.0	3.0	2.0	2.0	2.0	2.0	2.0	2.0	2.0	2.0	del	5	2.0	100.0	4.0	1.0	2.0	3.0	2.0	3.0	2.0	1.0	4.0	4.0	2	348	C2
305	4.0	3.0	2.0	3.0	3.0	0.0	4.0	2.0	2.0	3.0	del	5	4.0	80.0	0.0	2.0	3.0	4.0	4.0	0.0	0.0	0.0	0.0	0.0	2	349	C2
304	2.0	2.0	3.0	3.0	3.0	4.0	4.0	4.0	4.0	4.0	del	5	2.0	47.0	3.0	3.0	2.0	3.0	2.0	3.0	4.0	4.0	3.0	3.0	1	350	C1
307	2.0	1.0	1.0	1.0	1.0	1.0	1.0	1.0	1.0	1.0	del	5	2.0	75.0	3.0	1.0	1.0	1.0	4.0	3.0	4.0	1.0	1.0	1.0	3	351	C3
212	2.0	2.0	2.0	0.0	0.0	0.0	0.0	0.0	0.0	0.0	del	3	2.0	80.0	2.0		2.0		0.0	0.0		0.0		0.0	3	352	C3
211	2.0	2.0	2.0	2.0	2.0	2.0	4.0	4.0	2.0	2.0	del	3	2.0	0.0	0.0		2.0		4.0	2.0		2.0		4.0	2	353	C2
210	2.0	4.0	4.0	4.0	4.0	4.0	4.0	2.0	2.0	4.0	del	3	2.0	45.0	2.0		4.0		0.0	0.0		4.0		2.0	1	354	C1
209	4.0	4.0	4.0	4.0	4.0	4.0	4.0	4.0	4.0	4.0	del	3	4.0	100.0	4.0		4.0		4.0	4.0		4.0		4.0	1	355	C1
207	0.0	0.0	0.0	0.0	0.0	0.0	0.0	0.0	0.0	0.0	del	3	0.0	60.0	2.0		0.0		2.0	0.0		4.0		0.0	3	356	C3
208	2.0	2.0	2.0	2.0	2.0	2.0	2.0	2.0	2.0	0.0	del	3	2.0	80.0	2.0		2.0		0.0	0.0		0.0		0.0	2	357	C2
206	2.0	0.0	0.0	2.0	0.0	0.0	0.0	0.0	0.0	0.0	del	3	2.0	50.0	0.0		0.0		2.0	2.0		0.0		4.0	3	358	C3
205	2.0	2.0	2.0	2.0	2.0	2.0	2.0	2.0	2.0	2.0	del	3	2.0	26.0	0.0		2.0		2.0	2.0		2.0		0.0	2	359	C2
214	2.0	2.0	4.0	2.0	4.0	4.0	4.0	4.0	4.0	4.0	del	3	2.0	60.0	4.0		2.0		0.0	2.0		2.0		0.0	1	360	C1
204	4.0	4.0	4.0	4.0	4.0	4.0	4.0	4.0	4.0	4.0	del	3	4.0	15.0	4.0		4.0		4.0	4.0		4.0		4.0	1	361	C1
213	2.0	2.0	2.0	4.0	4.0	2.0	4.0	4.0	2.0	2.0	del	3	2.0	40.0	0.0		2.0		4.0	0.0		2.0		4.0	1	362	C1
222	2.0	4.0	4.0	4.0	4.0	4.0	2.0	2.0	2.0	2.0	del	3	2.0	45.0	0.0		4.0		2.0	0.0		2.0		4.0	1	363	C1
215	2.0	4.0	4.0	4.0	4.0	4.0	4.0	4.0	2.0	2.0	del	3	2.0	80.0	2.0		4.0		0.0	4.0		2.0		0.0	1	364	C1
216	0.0	4.0	4.0	4.0	4.0	4.0	4.0	4.0	4.0	2.0	del	3	0.0	80.0	0.0		2.0		4.0	0.0		2.0		4.0	1	365	C1
217	2.0	2.0	2.0	2.0	2.0	2.0	0.0	0.0	0.0	0.0	del	3	2.0	80.0	2.0		2.0		0.0	0.0		0.0		0.0	3	366	C3
218	4.0	4.0	4.0	4.0	4.0	4.0	4.0	4.0	4.0	4.0	del	3	4.0	20.0	2.0		4.0		2.0	2.0		4.0		2.0	1	367	C1
219	0.0	2.0	2.0	4.0	2.0	4.0	4.0	4.0	4.0	4.0	del	3	0.0	40.0	0.0		2.0		4.0	0.0		4.0		4.0	1	368	C1
220	4.0	4.0	4.0	4.0	4.0	4.0	4.0	4.0	4.0	4.0	del	3	4.0	0.0	4.0		2.0		4.0	2.0		4.0		4.0	1	369	C1
221	2.0	4.0	4.0	4.0	4.0	4.0	4.0	4.0	4.0	4.0	del	3	2.0	140.0	2.0		4.0		0.0	0.0		0.0		4.0	1	370	C1
223	2.0	4.0	4.0	4.0	0.0	4.0	4.0	0.0	2.0	2.0	del	3	2.0	80.0	2.0		4.0		0.0	0.0		2.0		2.0	0	371	C0
224	2.0	2.0	4.0	2.0	2.0	2.0	2.0	2.0	2.0	2.0	del	3	2.0	4.0	0.0		2.0		4.0	0.0		2.0		4.0	2	372	C2
225	2.0	2.0	2.0	2.0	2.0	2.0	2.0	2.0	2.0	2.0	del	3	2.0	50.0	2.0		2.0		2.0	2.0		2.0		2.0	2	373	C2
226	0.0	2.0	4.0	4.0	2.0	4.0	4.0	2.0	4.0	4.0	del	3	0.0	10.0	0.0		2.0		4.0	2.0		4.0		2.0	1	374	C1
202	0.0	2.0	2.0	2.0	2.0	2.0	2.0	2.0	2.0	2.0	del	3	0.0	160.0	0.0		2.0		0.0	0.0		2.0		0.0	2	375	C2
203	2.0	2.0	2.0	2.0	2.0	2.0	2.0	2.0	2.0	0.0	del	3	2.0	80.0	4.0		2.0		0.0	0.0		0.0		0.0	2	376	C2
185	2.0	2.0	2.0	2.0	2.0	2.0	2.0	2.0	2.0	2.0	del	3	2.0	50.0	2.0		2.0		2.0	0.0		2.0		2.0	2	377	C2
201	2.0	2.0	2.0	2.0	2.0	2.0	2.0	4.0	4.0	2.0	del	3	2.0	45.0	0.0		2.0		2.0	2.0		4.0		2.0	2	378	C2
187	2.0	2.0	2.0	0.0	0.0	0.0	2.0	4.0	0.0	0.0	del	3	2.0	70.0	4.0		2.0		0.0	0.0		0.0		0.0	3	379	C3
176	2.0	2.0	4.0	4.0	2.0	4.0	4.0	2.0	4.0	4.0	del	3	2.0	50.0	0.0		2.0		4.0	0.0		4.0		2.0	1	380	C1
177	2.0	2.0	2.0	2.0	2.0	2.0	2.0	2.0	2.0	2.0	del	3	2.0	50.0	2.0		2.0		2.0	0.0		2.0		4.0	2	381	C2
178	2.0	4.0	4.0	4.0	4.0	2.0	4.0	4.0	2.0	4.0	del	3	2.0	50.0	2.0		4.0		4.0	0.0		2.0		4.0	1	382	C1
179	0.0	2.0	4.0	4.0	4.0	2.0	2.0	0.0	2.0	2.0	del	3	0.0	45.0	2.0		4.0		2.0	0.0		2.0		4.0	0	383	C0
180	0.0	4.0	4.0	2.0	2.0	4.0	4.0	2.0	2.0	4.0	del	3	0.0	86.0	0.0		4.0		2.0	0.0		2.0		4.0	1	384	C1
181	4.0	2.0	2.0	2.0	2.0	0.0	0.0	0.0	0.0	0.0	del	3	4.0	50.0	4.0		2.0		2.0	0.0		0.0		2.0	3	385	C3
182	2.0	0.0	0.0	0.0	0.0	0.0	0.0	0.0	0.0	0.0	del	3	2.0	80.0	4.0		0.0		0.0	4.0		4.0		2.0	3	386	C3
183	4.0	4.0	4.0	4.0	4.0	4.0	0.0	4.0	4.0	0.0	del	3	4.0	80.0	0.0		4.0		2.0	4.0		2.0		2.0	1	387	C1
184	2.0	2.0	2.0	2.0	2.0	2.0	2.0	2.0	4.0	4.0	del	3	2.0	56.0	2.0		2.0		2.0	0.0		4.0		2.0	2	388	C2
228	0.0	2.0	2.0	2.0	2.0	2.0	4.0	2.0	2.0	2.0	del	3	0.0	55.0	2.0		2.0		4.0	0.0		2.0		4.0	2	389	C2
186	0.0	4.0	4.0	4.0	4.0	4.0	4.0	4.0	4.0	4.0	del	3	0.0	40.0	2.0		4.0		0.0	2.0		4.0		0.0	1	390	C1
188	2.0	4.0	4.0	4.0	4.0	4.0	4.0	4.0	4.0	2.0	del	3	2.0	80.0	4.0		4.0		2.0	4.0		2.0		4.0	1	391	C1
200	2.0	2.0	2.0	2.0	2.0	2.0	2.0	2.0	2.0	2.0	del	3	2.0	50.0	2.0		2.0		0.0	4.0		2.0		0.0	2	392	C2
189	2.0	2.0	2.0	2.0	2.0	2.0	2.0	2.0	2.0	2.0	del	3	2.0	40.0	0.0		2.0		4.0	0.0		2.0		2.0	2	393	C2
190	2.0	2.0	2.0	2.0	2.0	2.0	2.0	2.0	2.0	2.0	del	3	2.0	50.0	0.0		2.0		0.0	2.0		2.0		2.0	2	394	C2
191	2.0	2.0	2.0	2.0	2.0	0.0	0.0	0.0	0.0	0.0	del	3	2.0	40.0	4.0		2.0		0.0	2.0		0.0		0.0	3	395	C3
192	4.0	0.0	2.0	0.0	0.0	0.0	0.0	0.0	0.0	0.0	del	3	4.0	40.0	2.0		0.0		2.0	4.0		0.0		4.0	3	396	C3
193	2.0	0.0	4.0	0.0	0.0	0.0	0.0	0.0	0.0	0.0	del	3	2.0	90.0	4.0		0.0		2.0	4.0		0.0		2.0	3	397	C3
194	2.0	2.0	2.0	2.0	2.0	2.0	0.0	0.0	0.0	0.0	del	3	2.0	50.0	2.0		2.0		4.0	2.0		4.0		0.0	3	398	C3
195	4.0	0.0	0.0	0.0	0.0	0.0	4.0	4.0	4.0	4.0	del	3	4.0	50.0	2.0		0.0		2.0	0.0		4.0		2.0	2	399	C2
196	2.0	4.0	2.0	2.0	2.0	2.0	2.0	2.0	2.0	2.0	del	3	2.0	16.0	4.0		4.0		0.0	2.0		2.0		2.0	2	400	C2
197	2.0	2.0	2.0	2.0	2.0	2.0	2.0	2.0	2.0	2.0	del	3	2.0	80.0	2.0		2.0		4.0	2.0		4.0		4.0	2	401	C2
198	4.0	2.0	2.0	2.0	2.0	2.0	2.0	2.0	2.0	2.0	del	3	4.0	50.0	0.0		2.0		4.0	2.0		2.0		0.0	2	402	C2
199	4.0	2.0	2.0	2.0	2.0	2.0	2.0	2.0	0.0	0.0	del	3	4.0	80.0	2.0		2.0		2.0	0.0		0.0		0.0	0	403	C0
227	2.0	2.0	2.0	2.0	2.0	2.0	2.0	2.0	2.0	2.0	del	3	2.0	80.0	2.0		2.0		2.0	2.0		2.0		2.0	2	404	C2
246	2.0	4.0	4.0	4.0	4.0	4.0	4.0	4.0	2.0	2.0	del	3	2.0	80.0	2.0		4.0		2.0	2.0		2.0		2.0	1	405	C1
229	2.0	2.0	4.0	4.0	4.0	4.0	2.0	2.0	2.0	2.0	del	3	2.0	80.0	0.0		2.0		4.0	2.0		2.0		4.0	1	406	C1
271	2.0	4.0	4.0	4.0	4.0	4.0	4.0	4.0	4.0	4.0	del	3	2.0	40.0	2.0		2.0		4.0	2.0		2.0		4.0	1	407	C1
260	2.0	2.0	2.0	2.0	2.0	2.0	2.0	2.0	2.0	2.0	del	3	2.0	60.0	2.0		2.0		4.0	0.0		2.0		2.0	2	408	C2
261	2.0	2.0	2.0	2.0	2.0	2.0	2.0	2.0	2.0	2.0	del	3	2.0	60.0	4.0		2.0		0.0	2.0		2.0		0.0	2	409	C2
262	2.0	2.0	2.0	2.0	2.0	2.0	2.0	2.0	2.0	2.0	del	3	2.0	80.0	0.0		2.0		4.0	0.0		0.0		0.0	2	410	C2
263	0.0	2.0	2.0	4.0	4.0	4.0	4.0	4.0	4.0	4.0	del	3	0.0	20.0	0.0		2.0		2.0	2.0		4.0		2.0	1	411	C1
264	4.0	2.0	2.0	2.0	2.0	2.0	2.0	2.0	2.0	2.0	del	3	4.0	45.0	2.0		2.0		4.0	4.0		2.0		2.0	2	412	C2
265	0.0	2.0	2.0	2.0	2.0	2.0	2.0	2.0	2.0	2.0	del	3	0.0	80.0	0.0		2.0		4.0	0.0		2.0		4.0	2	413	C2
266	2.0	2.0	2.0	2.0	2.0	2.0	2.0	2.0	2.0	4.0	del	3	2.0	80.0	4.0		2.0		2.0	0.0		4.0		2.0	2	414	C2
267	2.0	2.0	2.0	2.0	2.0	2.0	2.0	2.0	2.0	2.0	del	3	2.0	4.0	0.0		2.0		4.0	2.0		2.0		2.0	2	415	C2
268	2.0	2.0	2.0	2.0	2.0	2.0	2.0	2.0	2.0	2.0	del	3	2.0	40.0	2.0		2.0		2.0	2.0		2.0		2.0	2	416	C2
269	2.0	2.0	2.0	0.0	0.0	2.0	2.0	0.0	0.0	2.0	del	3	2.0	65.0	0.0		2.0		4.0	2.0		0.0		4.0	3	417	C3
270	2.0	4.0	4.0	4.0	4.0	4.0	4.0	4.0	4.0	4.0	del	3	2.0	40.0	2.0		2.0		4.0	2.0		2.0		4.0	1	418	C1
272	2.0	4.0	2.0	2.0	2.0	2.0	2.0	2.0	2.0	4.0	del	3	2.0	100.0	2.0		4.0		2.0	0.0		2.0		4.0	2	419	C2
231	2.0	2.0	4.0	4.0	4.0	4.0	4.0	4.0	4.0	4.0	del	3	2.0	3.0	2.0		2.0		4.0	2.0		4.0		2.0	1	420	C1
273	2.0	0.0	0.0	0.0	2.0	0.0	0.0	0.0	2.0	0.0	del	3	2.0	140.0	2.0		0.0		4.0	0.0		2.0		2.0	3	421	C3
274	2.0	2.0	2.0	2.0	2.0	2.0	2.0	2.0	2.0	2.0	del	3	2.0	76.0	0.0		2.0		2.0	0.0		2.0		0.0	2	422	C2
275	2.0	4.0	2.0	2.0	2.0	4.0	2.0	2.0	2.0	2.0	del	3	2.0	40.0	2.0		4.0		2.0	4.0		2.0		2.0	2	423	C2
276	2.0	2.0	2.0	2.0	2.0	2.0	2.0	2.0	2.0	2.0	del	3	2.0	40.0	0.0		2.0		2.0	0.0		2.0		2.0	2	424	C2
277	2.0	2.0	2.0	2.0	2.0	4.0	4.0	4.0	4.0	4.0	del	3	2.0	40.0	2.0		2.0		4.0	2.0		4.0		4.0	1	425	C1
278	4.0	4.0	2.0	2.0	4.0	4.0	4.0	4.0	4.0	4.0	del	3	4.0	55.0	2.0		4.0		2.0	2.0		0.0		4.0	1	426	C1
279	2.0	2.0	2.0	2.0	2.0	2.0	2.0	2.0	2.0	2.0	del	3	2.0	50.0	0.0		2.0		4.0	2.0		2.0		4.0	2	427	C2
280	2.0	0.0	0.0	0.0	0.0	0.0	0.0	0.0	0.0	0.0	del	3	2.0	50.0	4.0		0.0		2.0	2.0		4.0		0.0	3	428	C3
281	2.0	0.0	0.0	0.0	2.0	0.0	0.0	0.0	2.0	0.0	del	3	2.0	60.0	2.0		0.0		4.0	2.0		0.0		4.0	3	429	C3
282	4.0	0.0	0.0	0.0	0.0	0.0	0.0	0.0	2.0	2.0	del	3	4.0	40.0	2.0		0.0		2.0	4.0		2.0		2.0	3	430	C3
283	4.0	4.0	4.0	4.0	4.0	4.0	4.0	4.0	4.0	4.0	del	3	4.0	160.0	4.0		4.0		4.0	4.0		4.0		4.0	1	431	C1
259	4.0	0.0	0.0	0.0	0.0	0.0	0.0	0.0	0.0	0.0	del	3	4.0	120.0	2.0		0.0		2.0	4.0		2.0		4.0	3	432	C3
258	2.0	4.0	4.0	4.0	4.0	4.0	0.0	0.0	0.0	0.0	del	3	2.0	80.0	0.0		2.0		4.0	0.0		0.0		0.0	0	433	C0
257	2.0	2.0	2.0	2.0	2.0	2.0	4.0	4.0	4.0	4.0	del	3	2.0	80.0	2.0		2.0		4.0	2.0		4.0		4.0	1	434	C1
256	2.0	0.0	0.0	0.0	0.0	2.0	2.0	4.0	4.0	4.0	del	3	2.0	50.0	4.0		0.0		2.0	0.0		4.0		2.0	2	435	C2
232	2.0	2.0	2.0	2.0	2.0	2.0	2.0	2.0	2.0	2.0	del	3	2.0	45.0	0.0		2.0		4.0	0.0		2.0		4.0	2	436	C2
233	2.0	2.0	2.0	2.0	2.0	2.0	2.0	2.0	2.0	2.0	del	3	2.0	100.0	2.0		2.0		2.0	2.0		2.0		2.0	2	437	C2
234	4.0	2.0	2.0	2.0	2.0	2.0	2.0	2.0	2.0	4.0	del	3	4.0	80.0	4.0		2.0		4.0	2.0		4.0		2.0	2	438	C2
235	0.0	2.0	0.0	0.0	0.0	0.0	0.0	0.0	0.0	0.0	del	3	0.0	46.0	2.0		2.0		0.0	2.0		0.0		0.0	3	439	C3
236	0.0	4.0	4.0	4.0	4.0	4.0	2.0	2.0	2.0	2.0	del	3	0.0	60.0	2.0		4.0		0.0	2.0		2.0		0.0	1	440	C1
237	4.0	4.0	4.0	4.0	4.0	4.0	4.0	4.0	4.0	4.0	del	3	4.0	50.0	2.0		4.0		4.0	2.0		4.0		4.0	1	441	C1
238	0.0	2.0	2.0	2.0	2.0	2.0	2.0	2.0	2.0	2.0	del	3	0.0	100.0	2.0		2.0		4.0	2.0		2.0		4.0	2	442	C2
239	2.0	4.0	2.0	2.0	2.0	2.0	2.0	2.0	2.0	2.0	del	3	2.0	20.0	2.0		0.0		4.0	2.0		2.0		4.0	2	443	C2
240	4.0	4.0	4.0	4.0	4.0	4.0	4.0	4.0	4.0	4.0	del	3	4.0	45.0	4.0		4.0		4.0	4.0		4.0		4.0	1	444	C1
241	2.0	2.0	2.0	2.0	2.0	4.0	4.0	4.0	4.0	4.0	del	3	2.0	40.0	0.0		2.0		4.0	2.0		4.0		4.0	1	445	C1
242	2.0	2.0	2.0	2.0	2.0	2.0	2.0	2.0	2.0	2.0	del	3	2.0	20.0	2.0		2.0		2.0	2.0		2.0		2.0	2	446	C2
243	2.0	4.0	4.0	4.0	4.0	4.0	4.0	4.0	4.0	4.0	del	3	2.0	45.0	2.0		4.0		2.0	4.0		4.0		2.0	1	447	C1
244	2.0	2.0	2.0	2.0	2.0	2.0	2.0	2.0	2.0	2.0	del	3	2.0	80.0	0.0		2.0		2.0	4.0		2.0		0.0	2	448	C2
245	2.0	4.0	2.0	2.0	2.0	2.0	2.0	2.0	0.0	0.0	del	3	2.0	100.0	0.0		4.0		2.0	2.0		4.0		0.0	0	449	C0
247	4.0	4.0	4.0	4.0	4.0	4.0	0.0	0.0	0.0	0.0	del	3	4.0	80.0	2.0		2.0		4.0	0.0		0.0		0.0	0	450	C0
248	2.0	2.0	2.0	2.0	2.0	2.0	2.0	2.0	2.0	2.0	del	3	2.0	24.0	0.0		2.0		2.0	4.0		2.0		0.0	2	451	C2
249	2.0	2.0	2.0	2.0	2.0	2.0	2.0	2.0	0.0	0.0	del	3	2.0	50.0	0.0		2.0		2.0	0.0		0.0		0.0	2	452	C2
250	2.0	2.0	2.0	2.0	4.0	4.0	4.0	4.0	4.0	4.0	del	3	2.0	30.0	2.0		2.0		4.0	2.0		4.0		4.0	1	453	C1
251	2.0	2.0	2.0	2.0	2.0	4.0	4.0	2.0	2.0	4.0	del	3	2.0	40.0	4.0		2.0		0.0	0.0		4.0		2.0	1	454	C1
252	2.0	2.0	2.0	2.0	2.0	2.0	2.0	2.0	2.0	2.0	del	3	2.0	80.0	2.0		2.0		2.0	0.0		2.0		2.0	2	455	C2
253	2.0	4.0	4.0	4.0	4.0	2.0	2.0	2.0	2.0	2.0	del	3	2.0	60.0	0.0		4.0		4.0	0.0		2.0		2.0	0	456	C0
254	0.0	4.0	4.0	4.0	4.0	4.0	4.0	4.0	4.0	4.0	del	3	0.0	95.0	2.0		4.0		4.0	0.0		4.0		2.0	1	457	C1
255	2.0	4.0	4.0	4.0	4.0	4.0	4.0	4.0	4.0	4.0	del	3	2.0	80.0	4.0		4.0		4.0	2.0		4.0		4.0	1	458	C1
230	0.0	0.0	0.0	0.0	0.0	0.0	0.0	0.0	0.0	0.0	del	3	0.0	80.0	0.0		0.0		4.0	0.0		0.0		0.0	3	459	C3
158	2.0	2.0	2.0	2.0	2.0	2.0	2.0	2.0	2.0	1.0	play	5													2	460	C2
132	4.0	4.0	4.0	2.0	2.0	2.0	2.0	0.0	0.0	0.0	play	5													0	461	C0
112	0.0	2.0	2.0	0.0	2.0	2.0	2.0	2.0	0.0	3.0	play	5													2	462	C2
113	2.0	2.0	2.0	2.0	2.0	2.0	2.0	2.0	2.0	2.0	play	5													2	463	C2
114	2.0	3.0	2.0	2.0	2.0	0.0	0.0	0.0	0.0	0.0	play	5													3	464	C3
115	4.0	4.0	2.0	0.0	0.0	0.0	0.0	4.0	4.0	2.0	play	5													2	465	C2
116	2.0	1.0	2.0	2.0	0.0	3.0	0.0	0.0	0.0	0.0	play	5													3	466	C3
117	4.0	4.0	4.0	3.0	3.0	1.0	2.0	0.0	0.0	0.0	play	5													0	467	C0
118	4.0	2.0	1.0	2.0	2.0	1.0	2.0	3.0	2.0	0.0	play	5													2	468	C2
119	2.0	4.0	4.0	4.0	2.0	2.0	1.0	0.0	0.0	0.0	play	5													0	469	C0
120	2.0	3.0	2.0	2.0	3.0	2.0	3.0	2.0	2.0	2.0	play	5													2	470	C2
121	3.0	2.0	1.0	3.0	4.0	4.0	4.0	4.0	3.0	4.0	play	5													1	471	C1
122	3.0	3.0	4.0	2.0	2.0	1.0	1.0	0.0	0.0	0.0	play	5													0	472	C0
123	4.0	3.0	3.0	4.0	2.0	4.0	0.0	0.0	3.0	2.0	play	5													0	473	C0
124	4.0	4.0	4.0	3.0	2.0	4.0	4.0	2.0	3.0	0.0	play	5													1	474	C1
125	1.0	2.0	2.0	1.0	3.0	1.0	2.0	2.0	1.0	2.0	play	5													2	475	C2
126	4.0	4.0	2.0	3.0	1.0	1.0	1.0	1.0	1.0	0.0	play	5													0	476	C0
127	4.0	3.0	2.0	2.0	4.0	3.0	2.0	2.0	2.0	2.0	play	5													2	477	C2
128	0.0	2.0	1.0	4.0	0.0	0.0	4.0	2.0	0.0	0.0	play	5													2	478	C2
129	3.0	2.0	2.0	2.0	1.0	0.0	2.0	1.0	3.0	2.0	play	5													2	479	C2
130	2.0	2.0	0.0	1.0	2.0	3.0	2.0	1.0	0.0	1.0	play	5													3	480	C3
111	2.0	2.0	3.0	3.0	3.0	2.0	1.0	0.0	0.0	1.0	play	5													0	481	C0
110	2.0	4.0	4.0	4.0	4.0	4.0	4.0	4.0	0.0	0.0	play	5													0	482	C0
109	3.0	2.0	2.0	2.0	2.0	2.0	2.0	2.0	1.0	2.0	play	5													2	483	C2
98	3.0	3.0	3.0	1.0	1.0	2.0	4.0	1.0	1.0	2.0	play	5													2	484	C2
90	3.0	3.0	3.0	4.0	1.0	0.0	4.0	0.0	0.0	2.0	play	5													0	485	C0
91	4.0	4.0	4.0	4.0	4.0	0.0	0.0	0.0	0.0	0.0	play	5													0	486	C0
92	4.0	4.0	2.0	0.0	0.0	1.0	4.0	0.0	0.0	0.0	play	5													3	487	C3
93	0.0	0.0	4.0	4.0	1.0	3.0	3.0	1.0	1.0	2.0	play	5													2	488	C2
94	0.0	2.0	2.0	2.0	2.0	2.0	3.0	3.0	2.0	2.0	play	5													2	489	C2
95	2.0	2.0	2.0	2.0	2.0	2.0	2.0	2.0	0.0	2.0	play	5													2	490	C2
96	2.0	1.0	1.0	1.0	1.0	2.0	1.0	2.0	0.0	2.0	play	5													3	491	C3
97	4.0	4.0	4.0	2.0	2.0	2.0	2.0	2.0	4.0	2.0	play	5													1	492	C1
99	2.0	2.0	2.0	2.0	4.0	2.0	2.0	2.0	2.0	1.0	play	5													2	493	C2
108	4.0	4.0	4.0	4.0	0.0	0.0	0.0	0.0	0.0	0.0	play	5													0	494	C0
100	2.0	2.0	2.0	2.0	2.0	2.0	2.0	2.0	2.0	2.0	play	5													2	495	C2
101	2.0	2.0	2.0	2.0	2.0	2.0	2.0	2.0	2.0	2.0	play	5													2	496	C2
102	3.0	4.0	3.0	4.0	3.0	1.0	2.0	0.0	0.0	0.0	play	5													0	497	C0
103	4.0	4.0	4.0	4.0	4.0	0.0	0.0	0.0	0.0	0.0	play	5													0	498	C0
104	2.0	2.0	4.0	1.0	2.0	2.0	3.0	2.0	1.0	2.0	play	5													2	499	C2
105	2.0	4.0	4.0	4.0	4.0	2.0	0.0	0.0	0.0	0.0	play	5													0	500	C0
106	4.0	4.0	4.0	4.0	4.0	1.0	0.0	0.0	0.0	0.0	play	5													0	501	C0
107	4.0	4.0	4.0	3.0	4.0	1.0	0.0	0.0	0.0	0.0	play	5													0	502	C0
131	2.0	2.0	2.0	2.0	2.0	2.0	2.0	2.0	2.0	3.0	play	5													2	503	C2
133	4.0	4.0	4.0	2.0	4.0	1.0	0.0	2.0	1.0	0.0	play	5													0	504	C0
89	4.0	2.0	2.0	2.0	2.0	2.0	4.0	2.0	3.0	4.0	play	5													2	505	C2
166	2.0	2.0	2.0	2.0	2.0	2.0	4.0	1.0	1.0	2.0	play	5													2	506	C2
157	3.0	2.0	2.0	3.0	2.0	2.0	3.0	3.0	2.0	1.0	play	5													2	507	C2
159	1.0	4.0	3.0	2.0	2.0	2.0	2.0	2.0	1.0	4.0	play	5													2	508	C2
160	2.0	2.0	2.0	2.0	2.0	2.0	2.0	2.0	2.0	2.0	play	5													2	509	C2
161	3.0	2.0	2.0	2.0	2.0	2.0	2.0	2.0	2.0	2.0	play	5													2	510	C2
162	2.0	3.0	2.0	3.0	4.0	3.0	2.0	1.0	0.0	1.0	play	5													0	511	C0
163	3.0	4.0	2.0	2.0	1.0	3.0	4.0	1.0	0.0	0.0	play	5													0	512	C0
164	2.0	2.0	2.0	2.0	2.0	1.0	1.0	2.0	1.0	3.0	play	5													2	513	C2
165	2.0	2.0	2.0	2.0	2.0	2.0	2.0	2.0	0.0	0.0	play	5													2	514	C2
167	2.0	2.0	3.0	3.0	3.0	2.0	2.0	2.0	2.0	3.0	play	5													2	515	C2
134	4.0	4.0	4.0	4.0	4.0	0.0	0.0	4.0	4.0	2.0	play	5													1	516	C1
168	3.0	2.0	3.0	3.0	2.0	2.0	1.0	1.0	0.0	0.0	play	5													0	517	C0
169	2.0	1.0	3.0	1.0	1.0	1.0	1.0	2.0	1.0	2.0	play	5													2	518	C2
170	2.0	2.0	2.0	2.0	2.0	2.0	2.0	2.0	2.0	2.0	play	5													2	519	C2
171	3.0	2.0	2.0	2.0	2.0	2.0	3.0	2.0	2.0	3.0	play	5													2	520	C2
172	3.0	4.0	3.0	2.0	3.0	3.0	1.0	2.0	0.0	0.0	play	5													0	521	C0
173	2.0	2.0	2.0	2.0	2.0	2.0	2.0	2.0	2.0	2.0	play	5													2	522	C2
174	2.0	4.0	1.0	0.0	2.0	1.0	2.0	2.0	1.0	0.0	play	5													2	523	C2
175	3.0	2.0	2.0	3.0	1.0	2.0	2.0	4.0	1.0	2.0	play	5													2	524	C2
156	2.0	2.0	2.0	2.0	2.0	2.0	2.0	2.0	2.0	2.0	play	5													2	525	C2
155	0.0	1.0	1.0	1.0	2.0	0.0	1.0	2.0	1.0	1.0	play	5													3	526	C3
154	4.0	3.0	3.0	3.0	3.0	3.0	2.0	1.0	0.0	0.0	play	5													0	527	C0
153	4.0	2.0	4.0	2.0	2.0	2.0	4.0	4.0	1.0	1.0	play	5													2	528	C2
135	1.0	2.0	2.0	1.0	2.0	1.0	1.0	0.0	0.0	0.0	play	5													3	529	C3
136	4.0	4.0	4.0	4.0	2.0	2.0	1.0	1.0	1.0	0.0	play	5													0	530	C0
137	2.0	2.0	2.0	2.0	2.0	2.0	2.0	2.0	2.0	2.0	play	5													2	531	C2
138	4.0	3.0	2.0	3.0	1.0	3.0	3.0	2.0	3.0	3.0	play	5													2	532	C2
139	1.0	3.0	2.0	4.0	3.0	4.0	2.0	1.0	1.0	0.0	play	5													0	533	C0
140	4.0	4.0	4.0	4.0	1.0	1.0	0.0	0.0	0.0	0.0	play	5													0	534	C0
141	2.0	2.0	2.0	2.0	2.0	2.0	2.0	1.0	2.0	2.0	play	5													2	535	C2
142	2.0	1.0	0.0	1.0	0.0	0.0	0.0	0.0	0.0	0.0	play	5													3	536	C3
143	2.0	1.0	2.0	2.0	2.0	0.0	3.0	4.0	3.0	1.0	play	5													2	537	C2
144	4.0	2.0	3.0	1.0	1.0	1.0	3.0	2.0	1.0	0.0	play	5													2	538	C2
145	0.0	0.0	1.0	2.0	4.0	4.0	1.0	1.0	1.0	0.0	play	5													2	539	C2
146	4.0	4.0	4.0	4.0	4.0	4.0	4.0	0.0	0.0	0.0	play	5													0	540	C0
147	4.0	4.0	3.0	4.0	3.0	1.0	1.0	0.0	0.0	0.0	play	5													0	541	C0
148	1.0	2.0	3.0	4.0	1.0	2.0	3.0	3.0	2.0	1.0	play	5													2	542	C2
149	3.0	2.0	1.0	1.0	3.0	1.0	1.0	4.0	0.0	1.0	play	5													2	543	C2
150	0.0	4.0	4.0	4.0	3.0	0.0	0.0	4.0	1.0	0.0	play	5													0	544	C0
151	3.0	3.0	3.0	4.0	4.0	4.0	3.0	4.0	3.0	4.0	play	5													1	545	C1
152	4.0	4.0	4.0	4.0	4.0	0.0	0.0	0.0	0.0	0.0	play	5													0	546	C0
88	2.0	4.0	4.0	2.0	4.0	2.0	2.0	2.0	2.0	0.0	play	5													0	547	C0
1	0.0	0.0	0.0	0.0	0.0	0.0	0.0	0.0	0.0	0.0	play	3													3	548	C3
0	2.0	2.0	0.0	0.0	0.0	0.0	0.0	0.0	0.0	0.0	play	3													3	549	C3
87	2.0	4.0	2.0	2.0	2.0	2.0	2.0	2.0	2.0	2.0	play	3													2	550	C2
32	0.0	0.0	0.0	0.0	0.0	0.0	0.0	0.0	0.0	0.0	play	3													3	551	C3
24	0.0	4.0	0.0	0.0	4.0	0.0	0.0	0.0	2.0	0.0	play	3													3	552	C3
25	2.0	2.0	2.0	2.0	2.0	2.0	2.0	2.0	2.0	2.0	play	3													2	553	C2
26	0.0	0.0	0.0	4.0	2.0	0.0	2.0	0.0	0.0	0.0	play	3													3	554	C3
27	4.0	2.0	2.0	2.0	2.0	2.0	2.0	4.0	0.0	2.0	play	3													2	555	C2
28	4.0	2.0	2.0	2.0	2.0	2.0	2.0	2.0	0.0	0.0	play	3													0	556	C0
29	2.0	2.0	2.0	2.0	2.0	2.0	2.0	2.0	2.0	2.0	play	3													2	557	C2
30	4.0	2.0	2.0	0.0	0.0	0.0	0.0	0.0	0.0	0.0	play	3													3	558	C3
31	4.0	4.0	4.0	4.0	4.0	4.0	4.0	0.0	0.0	0.0	play	3													0	559	C0
33	2.0	4.0	2.0	2.0	2.0	2.0	2.0	0.0	2.0	2.0	play	3													2	560	C2
22	0.0	0.0	2.0	0.0	4.0	2.0	2.0	4.0	2.0	0.0	play	3													2	561	C2
34	4.0	4.0	2.0	2.0	0.0	0.0	2.0	2.0	2.0	0.0	play	3													2	562	C2
35	4.0	2.0	2.0	2.0	4.0	2.0	2.0	2.0	0.0	0.0	play	3													0	563	C0
36	0.0	2.0	2.0	2.0	2.0	2.0	2.0	2.0	4.0	2.0	play	3													2	564	C2
37	4.0	4.0	4.0	4.0	4.0	2.0	4.0	0.0	4.0	0.0	play	3													0	565	C0
38	2.0	4.0	2.0	4.0	2.0	2.0	2.0	2.0	0.0	0.0	play	3													0	566	C0
39	2.0	2.0	2.0	2.0	2.0	2.0	4.0	2.0	2.0	4.0	play	3													2	567	C2
40	0.0	0.0	0.0	0.0	0.0	0.0	0.0	0.0	0.0	0.0	play	3													3	568	C3
41	2.0	0.0	0.0	0.0	0.0	0.0	0.0	0.0	0.0	0.0	play	3													3	569	C3
23	0.0	4.0	0.0	0.0	0.0	0.0	0.0	0.0	0.0	0.0	play	3													3	570	C3
21	4.0	4.0	4.0	4.0	4.0	2.0	0.0	0.0	0.0	0.0	play	3													0	571	C0
43	2.0	2.0	2.0	2.0	2.0	2.0	2.0	2.0	2.0	2.0	play	3													2	572	C2
9	2.0	4.0	2.0	4.0	2.0	4.0	2.0	4.0	0.0	0.0	play	3													0	573	C0
2	2.0	2.0	2.0	2.0	2.0	0.0	0.0	0.0	0.0	0.0	play	3													3	574	C3
86	2.0	2.0	2.0	2.0	2.0	2.0	2.0	2.0	2.0	2.0	play	3													2	575	C2
3	4.0	0.0	0.0	0.0	0.0	0.0	0.0	0.0	0.0	0.0	play	3													3	576	C3
4	4.0	2.0	2.0	4.0	4.0	2.0	2.0	0.0	0.0	0.0	play	3													0	577	C0
5	2.0	2.0	2.0	2.0	0.0	2.0	2.0	2.0	2.0	4.0	play	3													2	578	C2
6	0.0	0.0	0.0	0.0	0.0	0.0	0.0	0.0	0.0	0.0	play	3													3	579	C3
7	2.0	0.0	4.0	2.0	2.0	0.0	2.0	4.0	0.0	0.0	play	3													2	580	C2
8	0.0	4.0	2.0	2.0	2.0	0.0	0.0	4.0	0.0	2.0	play	3													2	581	C2
11	4.0	2.0	4.0	2.0	2.0	2.0	2.0	0.0	0.0	0.0	play	3													0	582	C0
20	2.0	4.0	4.0	2.0	4.0	4.0	0.0	0.0	0.0	2.0	play	3													0	583	C0
12	0.0	2.0	4.0	2.0	0.0	2.0	4.0	2.0	2.0	2.0	play	3													2	584	C2
13	4.0	4.0	4.0	0.0	2.0	2.0	0.0	4.0	0.0	0.0	play	3													0	585	C0
14	4.0	4.0	4.0	4.0	2.0	0.0	0.0	0.0	2.0	0.0	play	3													0	586	C0
15	4.0	4.0	2.0	2.0	2.0	2.0	0.0	0.0	2.0	2.0	play	3													0	587	C0
16	2.0	2.0	4.0	2.0	2.0	2.0	2.0	2.0	4.0	0.0	play	3													2	588	C2
17	0.0	2.0	2.0	0.0	0.0	0.0	2.0	0.0	0.0	0.0	play	3													3	589	C3
18	4.0	4.0	4.0	2.0	4.0	0.0	0.0	0.0	0.0	0.0	play	3													0	590	C0
19	2.0	2.0	2.0	2.0	2.0	2.0	2.0	0.0	0.0	0.0	play	3													0	591	C0
42	2.0	2.0	4.0	4.0	4.0	4.0	2.0	0.0	0.0	0.0	play	3													0	592	C0
10	4.0	2.0	0.0	4.0	2.0	4.0	0.0	2.0	0.0	0.0	play	3													0	593	C0
44	2.0	2.0	2.0	2.0	2.0	2.0	2.0	2.0	2.0	2.0	play	3													2	594	C2
76	2.0	2.0	2.0	2.0	2.0	2.0	2.0	2.0	2.0	0.0	play	3													2	595	C2
68	2.0	2.0	2.0	2.0	2.0	2.0	2.0	2.0	2.0	0.0	play	3													2	596	C2
69	2.0	2.0	2.0	2.0	2.0	2.0	4.0	4.0	4.0	2.0	play	3													1	597	C1
70	2.0	2.0	2.0	2.0	2.0	2.0	2.0	2.0	2.0	2.0	play	3													2	598	C2
71	4.0	2.0	2.0	0.0	2.0	2.0	2.0	0.0	0.0	0.0	play	3													3	599	C3
72	4.0	2.0	0.0	0.0	0.0	0.0	0.0	0.0	0.0	0.0	play	3													3	600	C3
73	0.0	0.0	0.0	0.0	0.0	0.0	0.0	0.0	0.0	0.0	play	3													3	601	C3
74	2.0	2.0	4.0	2.0	2.0	0.0	2.0	2.0	0.0	4.0	play	3													2	602	C2
75	4.0	4.0	4.0	4.0	4.0	0.0	2.0	2.0	0.0	2.0	play	3													0	603	C0
77	2.0	2.0	2.0	2.0	2.0	2.0	2.0	2.0	2.0	2.0	play	3													2	604	C2
66	2.0	2.0	2.0	0.0	0.0	2.0	0.0	0.0	2.0	2.0	play	3													3	605	C3
78	4.0	0.0	0.0	2.0	2.0	4.0	2.0	2.0	4.0	0.0	play	3													2	606	C2
79	2.0	2.0	2.0	2.0	2.0	2.0	2.0	2.0	2.0	4.0	play	3													2	607	C2
81	0.0	4.0	2.0	2.0	4.0	2.0	2.0	0.0	2.0	2.0	play	3													2	608	C2
82	2.0	2.0	2.0	2.0	2.0	2.0	2.0	2.0	2.0	0.0	play	3													2	609	C2
83	2.0	2.0	2.0	2.0	2.0	2.0	2.0	2.0	4.0	0.0	play	3													2	610	C2
85	4.0	2.0	2.0	2.0	2.0	2.0	2.0	4.0	2.0	0.0	play	3													2	611	C2
45	0.0	0.0	0.0	0.0	0.0	0.0	0.0	0.0	0.0	0.0	play	3													3	612	C3
84	2.0	2.0	2.0	2.0	2.0	2.0	2.0	2.0	2.0	2.0	play	3													2	613	C2
67	2.0	2.0	2.0	0.0	0.0	0.0	0.0	0.0	0.0	2.0	play	3													3	614	C3
80	2.0	4.0	2.0	2.0	4.0	2.0	2.0	4.0	4.0	0.0	play	3													1	615	C1
65	2.0	2.0	4.0	2.0	2.0	2.0	2.0	2.0	0.0	0.0	play	3													0	616	C0
55	4.0	2.0	4.0	2.0	4.0	2.0	4.0	4.0	2.0	2.0	play	3													1	617	C1
47	4.0	4.0	4.0	4.0	4.0	0.0	0.0	0.0	0.0	0.0	play	3													0	618	C0
48	0.0	0.0	0.0	2.0	0.0	0.0	0.0	2.0	0.0	0.0	play	3													3	619	C3
64	4.0	2.0	2.0	2.0	0.0	4.0	4.0	0.0	2.0	0.0	play	3													2	620	C2
46	2.0	2.0	4.0	2.0	2.0	4.0	2.0	2.0	2.0	2.0	play	3													2	621	C2
49	2.0	2.0	2.0	2.0	0.0	2.0	2.0	0.0	0.0	0.0	play	3													3	622	C3
51	2.0	0.0	2.0	2.0	4.0	2.0	2.0	0.0	2.0	0.0	play	3													2	623	C2
52	0.0	2.0	2.0	2.0	2.0	2.0	0.0	0.0	2.0	2.0	play	3													2	624	C2
53	2.0	2.0	2.0	2.0	4.0	0.0	4.0	0.0	2.0	0.0	play	3													2	625	C2
54	4.0	0.0	0.0	0.0	0.0	0.0	0.0	0.0	0.0	0.0	play	3													3	626	C3
50	2.0	2.0	2.0	2.0	2.0	2.0	2.0	2.0	2.0	2.0	play	3													2	627	C2
62	0.0	0.0	0.0	0.0	0.0	0.0	0.0	0.0	0.0	0.0	play	3													3	628	C3
57	0.0	4.0	2.0	0.0	0.0	2.0	0.0	0.0	0.0	0.0	play	3													3	629	C3
58	2.0	2.0	2.0	2.0	2.0	2.0	2.0	2.0	2.0	0.0	play	3													2	630	C2
59	4.0	4.0	4.0	4.0	0.0	0.0	0.0	2.0	0.0	0.0	play	3													0	631	C0
60	0.0	4.0	0.0	0.0	4.0	4.0	0.0	0.0	0.0	0.0	play	3													3	632	C3
63	4.0	2.0	2.0	2.0	2.0	4.0	0.0	2.0	2.0	0.0	play	3													2	633	C2
61	4.0	2.0	2.0	2.0	2.0	2.0	4.0	4.0	2.0	2.0	play	3													2	634	C2
56	4.0	2.0	2.0	2.0	0.0	0.0	4.0	2.0	2.0	2.0	play	3													2	635	C2
357	3.0	2.0	3.0	2.0	3.0	2.0	2.0	1.0	1.0	1.0	del	5	3.0	55.0	2.0	3.0	2.0	2.0	2.0	1.0	1.0	1.0	1.0	1.0	0	636	C0
356	2.0	1.0	1.0	1.0	1.0	1.0	1.0	1.0	1.0	1.0	del	5	2.0	40.0	1.0	1.0	1.0	1.0	1.0	0.0	0.0	1.0	1.0	0.0	3	637	C3
369	3.0	3.0	2.0	2.0	3.0	3.0	2.0	2.0	2.0	3.0	del	5	3.0	62.0	1.0	2.0	3.0	3.0	4.0	2.0	3.0	3.0	4.0	4.0	2	638	C2
368	1.0	0.0	0.0	0.0	0.0	0.0	0.0	0.0	0.0	0.0	del	5	1.0	0.0	0.0	0.0	0.0	0.0	0.0	0.0	0.0	0.0	0.0	0.0	3	639	C3
367	2.0	2.0	2.0	2.0	2.0	2.0	2.0	2.0	2.0	2.0	del	5	2.0	2.0	2.0	2.0	2.0	2.0	2.0	2.0	2.0	2.0	2.0	2.0	2	640	C2
366	2.0	1.0	1.0	1.0	1.0	1.0	1.0	1.0	1.0	1.0	del	5	2.0	40.0	1.0	1.0	1.0	3.0	3.0	1.0	1.0	1.0	2.0	2.0	3	641	C3
365	2.0	0.0	0.0	0.0	0.0	0.0	0.0	0.0	0.0	0.0	del	5	2.0	55.0	2.0	1.0	0.0	0.0	0.0	2.0	1.0	0.0	0.0	0.0	3	642	C3
362	2.0	1.0	1.0	1.0	1.0	1.0	1.0	1.0	1.0	1.0	del	5	2.0	28.0	2.0	3.0	1.0	2.0	4.0	2.0	2.0	1.0	3.0	2.0	3	643	C3
364	4.0	2.0	3.0	3.0	3.0	3.0	3.0	3.0	3.0	3.0	del	5	4.0	160.0	4.0	3.0	2.0	4.0	1.0	2.0	3.0	0.0	3.0	4.0	1	644	C1
363	2.0	2.0	2.0	2.0	2.0	2.0	2.0	2.0	2.0	2.0	del	5	2.0	40.0	1.0	2.0	2.0	3.0	3.0	1.0	2.0	2.0	3.0	3.0	2	645	C2
361	1.0	2.0	2.0	2.0	2.0	2.0	2.0	2.0	2.0	2.0	del	5	1.0	80.0	2.0	2.0	2.0	2.0	2.0	2.0	2.0	2.0	2.0	2.0	2	646	C2
360	0.0	0.0	0.0	0.0	0.0	0.0	0.0	0.0	0.0	0.0	del	5	0.0	160.0	0.0	0.0	0.0	0.0	0.0	0.0	0.0	0.0	0.0	0.0	3	647	C3
359	3.0	1.0	2.0	2.0	3.0	3.0	2.0	2.0	3.0	2.0	del	5	3.0	40.0	2.0	3.0	2.0	1.0	2.0	3.0	2.0	3.0	4.0	3.0	2	648	C2
371	2.0	2.0	2.0	2.0	2.0	2.0	2.0	2.0	2.0	2.0	del	5	2.0	50.0	3.0	2.0	2.0	1.0	0.0	3.0	2.0	2.0	1.0	0.0	2	649	C2
358	1.0	2.0	2.0	2.0	2.0	2.0	1.0	1.0	1.0	1.0	del	5	1.0	40.0	2.0	2.0	2.0	2.0	0.0	2.0	2.0	1.0	1.0	0.0	2	650	C2
370	3.0	2.0	2.0	3.0	3.0	2.0	2.0	2.0	2.0	2.0	del	5	3.0	50.0	3.0	3.0	2.0	1.0	2.0	2.0	2.0	1.0	1.0	1.0	2	651	C2
378	3.0	2.0	2.0	2.0	2.0	2.0	2.0	2.0	2.0	2.0	del	5	3.0	81.0	3.0	2.0	2.0	2.0	2.0	0.0	0.0	0.0	0.0	0.0	2	652	C2
372	3.0	2.0	2.0	2.0	2.0	2.0	2.0	2.0	2.0	2.0	del	5	3.0	55.0	4.0	3.0	2.0	2.0	1.0	3.0	2.0	2.0	1.0	0.0	2	653	C2
382	4.0	3.0	3.0	4.0	4.0	4.0	4.0	2.0	2.0	2.0	del	5	4.0	80.0	3.0	2.0	4.0	3.0	2.0	4.0	3.0	2.0	2.0	3.0	1	654	C1
387	2.0	1.0	1.0	1.0	1.0	1.0	1.0	1.0	1.0	1.0	del	5	2.0	65.0	0.0	1.0	2.0	3.0	0.0	1.0	0.0	2.0	2.0	1.0	3	655	C3
386	0.0	3.0	3.0	3.0	3.0	3.0	3.0	3.0	3.0	3.0	del	5	0.0	65.0	4.0	3.0	2.0	1.0	0.0	2.0	2.0	1.0	1.0	0.0	1	656	C1
354	4.0	2.0	2.0	2.0	2.0	2.0	2.0	2.0	4.0	4.0	del	5	4.0	100.0	1.0	4.0	2.0	2.0	1.0	4.0	2.0	2.0	1.0	1.0	2	657	C2
385	2.0	3.0	3.0	1.0	3.0	3.0	2.0	2.0	4.0	4.0	del	5	2.0	50.0	2.0	1.0	2.0	3.0	2.0	3.0	2.0	4.0	2.0	1.0	1	658	C1
384	1.0	1.0	2.0	1.0	2.0	2.0	2.0	2.0	0.0	0.0	del	5	1.0	70.0	4.0	3.0	2.0	1.0	0.0	0.0	0.0	0.0	0.0	0.0	3	659	C3
383	4.0	2.0	2.0	3.0	2.0	2.0	2.0	2.0	2.0	2.0	del	5	4.0	80.0	4.0	1.0	2.0	3.0	4.0	4.0	1.0	0.0	4.0	3.0	2	660	C2
381	2.0	1.0	1.0	2.0	2.0	1.0	1.0	2.0	2.0	1.0	del	5	2.0	75.0	1.0	2.0	1.0	1.0	1.0	0.0	0.0	0.0	0.0	0.0	2	661	C2
373	2.0	2.0	2.0	2.0	2.0	2.0	2.0	2.0	2.0	2.0	del	5	2.0	80.0	0.0	2.0	2.0	2.0	2.0	0.0	0.0	0.0	0.0	0.0	2	662	C2
380	3.0	3.0	3.0	3.0	3.0	3.0	3.0	2.0	2.0	2.0	del	5	3.0	60.0	2.0	2.0	3.0	4.0	4.0	1.0	1.0	2.0	2.0	3.0	1	663	C1
379	2.0	2.0	0.0	0.0	2.0	2.0	0.0	0.0	2.0	2.0	del	5	2.0	80.0	0.0	0.0	2.0	1.0	0.0	0.0	0.0	0.0	0.0	0.0	3	664	C3
377	2.0	3.0	2.0	2.0	2.0	2.0	2.0	2.0	2.0	2.0	del	5	2.0	80.0	0.0	1.0	2.0	3.0	4.0	4.0	3.0	2.0	1.0	0.0	2	665	C2
376	1.0	3.0	2.0	2.0	2.0	2.0	2.0	2.0	2.0	2.0	del	5	1.0	50.0	0.0	1.0	2.0	3.0	4.0	0.0	1.0	2.0	4.0	4.0	2	666	C2
375	3.0	2.0	2.0	2.0	2.0	2.0	2.0	1.0	1.0	1.0	del	5	3.0	55.0	3.0	2.0	2.0	2.0	1.0	2.0	2.0	1.0	1.0	1.0	2	667	C2
374	2.0	3.0	3.0	3.0	4.0	4.0	4.0	4.0	4.0	4.0	del	5	2.0	40.0	2.0	1.0	2.0	3.0	4.0	1.0	4.0	4.0	1.0	1.0	1	668	C1
355	2.0	2.0	2.0	2.0	2.0	2.0	2.0	2.0	2.0	1.0	del	5	2.0	80.0	3.0	2.0	2.0	4.0	4.0	2.0	2.0	2.0	1.0	1.0	2	669	C2
335	4.0	2.0	2.0	2.0	2.0	2.0	2.0	2.0	2.0	2.0	del	5	4.0	60.0	0.0	1.0	2.0	1.0	1.0	0.0	2.0	2.0	1.0	1.0	2	670	C2
353	2.0	2.0	1.0	1.0	1.0	1.0	2.0	1.0	4.0	1.0	del	5	2.0	60.0	2.0	1.0	1.0	2.0	1.0	2.0	1.0	4.0	3.0	1.0	2	671	C2
326	2.0	2.0	2.0	2.0	3.0	3.0	3.0	3.0	3.0	3.0	del	5	2.0	80.0	4.0	3.0	2.0	1.0	0.0	0.0	0.0	0.0	0.0	0.0	1	672	C1
332	2.0	3.0	3.0	3.0	3.0	3.0	3.0	3.0	3.0	0.0	del	5	2.0	80.0	2.0	2.0	3.0	3.0	4.0	0.0	0.0	0.0	0.0	0.0	1	673	C1
331	2.0	2.0	2.0	2.0	2.0	2.0	2.0	2.0	2.0	2.0	del	5	2.0	20.0	2.0	2.0	2.0	2.0	2.0	2.0	2.0	2.0	2.0	2.0	2	674	C2
330	1.0	1.0	1.0	1.0	1.0	1.0	1.0	1.0	1.0	1.0	del	5	1.0	45.0	0.0	1.0	1.0	2.0	1.0	0.0	1.0	1.0	2.0	1.0	3	675	C3
329	2.0	1.0	1.0	1.0	1.0	1.0	1.0	1.0	1.0	2.0	del	5	2.0	70.0	2.0	2.0	1.0	1.0	1.0	2.0	1.0	1.0	1.0	0.0	3	676	C3
328	0.0	0.0	0.0	0.0	0.0	0.0	0.0	0.0	4.0	4.0	del	5	0.0	50.0	0.0	0.0	0.0	0.0	0.0	4.0	4.0	4.0	4.0	4.0	3	677	C3
327	1.0	1.0	3.0	2.0	3.0	2.0	3.0	2.0	1.0	2.0	del	5	1.0	50.0	3.0	2.0	3.0	1.0	1.0	4.0	2.0	1.0	2.0	0.0	2	678	C2
325	3.0	1.0	1.0	1.0	1.0	1.0	1.0	1.0	1.0	2.0	del	5	3.0	80.0	3.0	2.0	1.0	2.0	0.0	3.0	3.0	2.0	2.0	1.0	3	679	C3
334	3.0	3.0	3.0	3.0	3.0	3.0	3.0	3.0	3.0	3.0	del	5	3.0	70.0	3.0	3.0	2.0	2.0	2.0	4.0	4.0	2.0	2.0	2.0	1	680	C1
324	3.0	2.0	2.0	2.0	2.0	2.0	2.0	3.0	3.0	3.0	del	5	3.0	50.0	2.0	2.0	2.0	2.0	2.0	3.0	3.0	2.0	3.0	2.0	2	681	C2
323	3.0	3.0	3.0	3.0	3.0	3.0	3.0	3.0	3.0	3.0	del	5	3.0	45.0	3.0	4.0	3.0	2.0	2.0	2.0	1.0	3.0	3.0	2.0	1	682	C1
322	3.0	0.0	0.0	0.0	0.0	0.0	0.0	0.0	3.0	3.0	del	5	3.0	45.0	1.0	3.0	0.0	4.0	2.0	0.0	1.0	3.0	4.0	2.0	3	683	C3
321	2.0	2.0	3.0	2.0	2.0	2.0	3.0	2.0	2.0	2.0	del	5	2.0	65.0	1.0	2.0	2.0	3.0	4.0	1.0	1.0	2.0	2.0	3.0	2	684	C2
389	0.0	2.0	2.0	2.0	2.0	2.0	2.0	2.0	2.0	2.0	del	5	0.0	40.0	4.0	3.0	2.0	1.0	0.0	0.0	1.0	2.0	3.0	4.0	2	685	C2
320	3.0	2.0	2.0	2.0	2.0	2.0	2.0	2.0	2.0	2.0	del	5	3.0	60.0	3.0	2.0	2.0	2.0	3.0	1.0	2.0	2.0	2.0	2.0	2	686	C2
333	2.0	2.0	2.0	2.0	2.0	2.0	2.0	2.0	2.0	2.0	del	5	2.0	35.0	0.0	0.0	2.0	4.0	4.0	1.0	1.0	2.0	2.0	4.0	2	687	C2
336	1.0	2.0	1.0	1.0	1.0	1.0	1.0	1.0	1.0	1.0	del	5	1.0	40.0	1.0	2.0	2.0	1.0	0.0	1.0	1.0	2.0	1.0	1.0	3	688	C3
352	2.0	2.0	2.0	2.0	2.0	2.0	2.0	2.0	2.0	2.0	del	5	2.0	60.0	3.0	2.0	2.0	2.0	1.0	3.0	3.0	2.0	2.0	1.0	2	689	C2
345	2.0	2.0	2.0	2.0	2.0	2.0	2.0	2.0	2.0	2.0	del	5	2.0	55.0	2.0	2.0	2.0	2.0	2.0	2.0	2.0	2.0	1.0	1.0	2	690	C2
351	2.0	3.0	3.0	3.0	3.0	3.0	3.0	2.0	2.0	3.0	del	5	2.0	40.0	0.0	2.0	2.0	3.0	3.0	1.0	2.0	3.0	3.0	3.0	1	691	C1
350	2.0	2.0	2.0	2.0	2.0	2.0	2.0	2.0	2.0	2.0	del	5	2.0	45.0	3.0	2.0	2.0	1.0	1.0	3.0	2.0	2.0	1.0	2.0	2	692	C2
349	4.0	3.0	4.0	2.0	4.0	2.0	2.0	4.0	3.0	3.0	del	5	4.0	60.0	3.0	4.0	2.0	3.0	0.0	3.0	3.0	2.0	2.0	1.0	1	693	C1
348	2.0	2.0	2.0	2.0	2.0	2.0	2.0	2.0	3.0	3.0	del	5	2.0	70.0	2.0	2.0	2.0	2.0	1.0	3.0	2.0	3.0	2.0	2.0	2	694	C2
347	2.0	4.0	4.0	4.0	4.0	1.0	1.0	1.0	1.0	1.0	del	5	2.0	50.0	2.0	1.0	3.0	4.0	1.0	2.0	2.0	1.0	1.0	3.0	0	695	C0
346	0.0	1.0	1.0	1.0	1.0	1.0	1.0	1.0	0.0	0.0	del	5	0.0	65.0	3.0	2.0	2.0	1.0	1.0	1.0	1.0	1.0	0.0	0.0	3	696	C3
344	3.0	3.0	3.0	3.0	3.0	3.0	1.0	1.0	1.0	1.0	del	5	3.0	60.0	0.0	4.0	1.0	3.0	2.0	0.0	3.0	1.0	2.0	2.0	0	697	C0
337	1.0	0.0	0.0	0.0	1.0	1.0	0.0	0.0	0.0	0.0	del	5	1.0	50.0	2.0	1.0	1.0	0.0	0.0	1.0	0.0	0.0	0.0	0.0	3	698	C3
343	2.0	1.0	1.0	1.0	1.0	1.0	1.0	1.0	1.0	1.0	del	5	2.0	2.0	2.0	2.0	2.0	4.0	4.0	2.0	2.0	1.0	1.0	1.0	3	699	C3
342	3.0	3.0	3.0	3.0	3.0	3.0	3.0	3.0	3.0	3.0	del	5	3.0	60.0	4.0	1.0	3.0	2.0	2.0	2.0	3.0	3.0	4.0	1.0	1	700	C1
341	3.0	3.0	3.0	3.0	3.0	3.0	3.0	3.0	3.0	3.0	del	5	3.0	80.0	3.0	3.0	3.0	3.0	3.0	3.0	3.0	3.0	3.0	3.0	1	701	C1
340	4.0	2.0	2.0	2.0	2.0	1.0	1.0	1.0	1.0	3.0	del	5	4.0	100.0	2.0	2.0	1.0	2.0	3.0	0.0	1.0	2.0	2.0	3.0	2	702	C2
339	3.0	2.0	2.0	2.0	2.0	2.0	2.0	2.0	2.0	2.0	del	5	3.0	70.0	1.0	1.0	2.0	4.0	4.0	1.0	2.0	2.0	3.0	4.0	2	703	C2
338	4.0	4.0	4.0	1.0	1.0	4.0	4.0	4.0	1.0	4.0	del	5	4.0	140.0	1.0	1.0	4.0	2.0	3.0	2.0	1.0	2.0	4.0	3.0	1	704	C1
388	4.0	3.0	3.0	2.0	2.0	2.0	1.0	1.0	1.0	2.0	del	5	4.0	60.0	3.0	2.0	2.0	3.0	2.0	2.0	2.0	1.0	1.0	1.0	0	705	C0
431	3.0	3.0	3.0	3.0	3.0	3.0	3.0	3.0	3.0	3.0	del	5	3.0	60.0	4.0	4.0	3.0	3.0	3.0	4.0	3.0	3.0	2.0	2.0	1	706	C1
390	2.0	2.0	2.0	2.0	2.0	2.0	2.0	2.0	2.0	2.0	del	5	2.0	45.0	2.0	1.0	2.0	2.0	3.0	2.0	1.0	2.0	2.0	2.0	2	707	C2
435	2.0	4.0	0.0	0.0	0.0	0.0	0.0	0.0	0.0	0.0	del	5	2.0	67.0	3.0	1.0	0.0	4.0	1.0	2.0	0.0	3.0	4.0	1.0	3	708	C3
441	2.0	1.0	2.0	1.0	2.0	2.0	2.0	2.0	2.0	2.0	del	5	2.0	80.0	4.0	3.0	2.0	1.0	1.0	4.0	3.0	2.0	1.0	1.0	2	709	C2
440	3.0	1.0	0.0	1.0	2.0	1.0	2.0	2.0	3.0	3.0	del	5	3.0	50.0	1.0	0.0	2.0	1.0	1.0	1.0	1.0	3.0	2.0	1.0	2	710	C2
439	2.0	2.0	2.0	4.0	4.0	2.0	2.0	4.0	2.0	1.0	del	5	2.0	65.0	4.0	4.0	2.0	2.0	0.0	4.0	3.0	1.0	0.0	0.0	2	711	C2
438	4.0	1.0	3.0	3.0	3.0	3.0	3.0	2.0	2.0	3.0	del	5	4.0	60.0	2.0	2.0	3.0	1.0	1.0	3.0	2.0	2.0	1.0	1.0	2	712	C2
437	1.0	4.0	2.0	2.0	4.0	2.0	2.0	2.0	2.0	2.0	del	5	1.0	60.0	2.0	1.0	4.0	2.0	2.0	1.0	2.0	2.0	2.0	2.0	2	713	C2
436	4.0	2.0	2.0	3.0	3.0	2.0	2.0	3.0	3.0	2.0	del	5	4.0	70.0	4.0	3.0	2.0	1.0	0.0	2.0	1.0	1.0	1.0	1.0	2	714	C2
434	3.0	2.0	2.0	2.0	2.0	2.0	2.0	2.0	2.0	2.0	del	5	3.0	80.0	2.0	2.0	2.0	2.0	2.0	0.0	0.0	0.0	0.0	0.0	2	715	C2
443	2.0	4.0	3.0	3.0	3.0	3.0	3.0	3.0	0.0	0.0	del	5	2.0	72.0	3.0	3.0	3.0	3.0	4.0	2.0	0.0	0.0	0.0	0.0	0	716	C0
433	4.0	3.0	4.0	3.0	3.0	3.0	3.0	3.0	3.0	4.0	del	5	4.0	80.0	4.0	4.0	3.0	3.0	2.0	0.0	0.0	0.0	0.0	0.0	1	717	C1
432	4.0	1.0	1.0	2.0	1.0	1.0	1.0	1.0	1.0	1.0	del	5	4.0	40.0	3.0	2.0	1.0	1.0	0.0	2.0	2.0	1.0	1.0	0.0	3	718	C3
430	3.0	1.0	1.0	1.0	2.0	1.0	2.0	1.0	1.0	2.0	del	5	3.0	20.0	2.0	1.0	1.0	1.0	1.0	2.0	1.0	2.0	1.0	0.0	2	719	C2
429	4.0	2.0	4.0	2.0	4.0	2.0	4.0	2.0	2.0	2.0	del	5	4.0	140.0	3.0	4.0	2.0	2.0	2.0	3.0	2.0	2.0	3.0	4.0	1	720	C1
428	2.0	3.0	3.0	4.0	4.0	4.0	4.0	4.0	4.0	4.0	del	5	2.0	80.0	2.0	4.0	3.0	1.0	2.0	2.0	3.0	3.0	2.0	4.0	1	721	C1
427	4.0	1.0	3.0	2.0	3.0	2.0	3.0	2.0	2.0	2.0	del	5	4.0	45.0	4.0	3.0	2.0	1.0	0.0	4.0	3.0	2.0	1.0	0.0	2	722	C2
442	4.0	2.0	2.0	2.0	2.0	2.0	2.0	1.0	1.0	1.0	del	5	4.0	55.0	0.0	2.0	2.0	1.0	1.0	2.0	1.0	1.0	1.0	1.0	2	723	C2
444	4.0	1.0	1.0	1.0	1.0	1.0	1.0	1.0	1.0	2.0	del	5	4.0	80.0	2.0	2.0	1.0	1.0	1.0	0.0	0.0	0.0	0.0	0.0	3	724	C3
391	4.0	2.0	2.0	2.0	2.0	2.0	2.0	2.0	2.0	2.0	del	5	4.0	4.0	4.0	4.0	4.0	4.0	4.0	4.0	2.0	2.0	2.0	2.0	2	725	C2
453	2.0	0.0	0.0	0.0	0.0	0.0	0.0	0.0	0.0	0.0	del	5	2.0	80.0	0.0	0.0	0.0	0.0	0.0	0.0	0.0	0.0	0.0	0.0	3	726	C3
318	3.0	1.0	1.0	3.0	3.0	3.0	3.0	3.0	3.0	3.0	del	5	3.0	2.0	1.0	2.0	2.0	4.0	3.0	1.0	3.0	3.0	1.0	1.0	2	727	C2
458	3.0	2.0	1.0	1.0	2.0	1.0	1.0	2.0	1.0	1.0	del	5	3.0	80.0	0.0	1.0	2.0	3.0	4.0	0.0	0.0	0.0	0.0	0.0	2	728	C2
457	2.0	2.0	2.0	2.0	2.0	2.0	2.0	2.0	1.0	1.0	del	5	2.0	50.0	2.0	2.0	2.0	1.0	1.0	2.0	1.0	1.0	0.0	0.0	2	729	C2
456	2.0	2.0	2.0	2.0	2.0	2.0	2.0	2.0	2.0	2.0	del	5	2.0	60.0	3.0	2.0	2.0	2.0	2.0	3.0	3.0	2.0	2.0	2.0	2	730	C2
455	2.0	1.0	1.0	2.0	1.0	1.0	2.0	1.0	1.0	2.0	del	5	2.0	60.0	2.0	2.0	1.0	2.0	0.0	1.0	1.0	1.0	0.0	0.0	2	731	C2
454	2.0	2.0	2.0	2.0	2.0	2.0	2.0	2.0	1.0	1.0	del	5	2.0	50.0	2.0	2.0	2.0	1.0	1.0	2.0	1.0	1.0	0.0	0.0	2	732	C2
452	2.0	3.0	2.0	2.0	2.0	2.0	2.0	2.0	1.0	1.0	del	5	2.0	50.0	1.0	2.0	3.0	4.0	4.0	0.0	1.0	2.0	3.0	4.0	2	733	C2
445	4.0	1.0	2.0	2.0	2.0	2.0	2.0	2.0	0.0	1.0	del	5	4.0	68.0	4.0	3.0	2.0	1.0	0.0	3.0	1.0	0.0	0.0	0.0	2	734	C2
451	2.0	3.0	2.0	2.0	3.0	2.0	2.0	2.0	2.0	2.0	del	5	2.0	60.0	4.0	3.0	3.0	2.0	2.0	3.0	2.0	2.0	1.0	1.0	2	735	C2
450	1.0	3.0	4.0	3.0	3.0	4.0	2.0	2.0	2.0	2.0	del	5	1.0	50.0	2.0	2.0	3.0	4.0	2.0	3.0	4.0	2.0	2.0	3.0	1	736	C1
449	2.0	1.0	2.0	2.0	2.0	2.0	2.0	3.0	3.0	3.0	del	5	2.0	55.0	3.0	2.0	2.0	1.0	0.0	2.0	0.0	3.0	2.0	1.0	2	737	C2
448	2.0	2.0	2.0	2.0	2.0	2.0	2.0	2.0	2.0	2.0	del	5	2.0	80.0	0.0	1.0	2.0	2.0	3.0	0.0	0.0	0.0	0.0	0.0	2	738	C2
447	2.0	2.0	2.0	2.0	2.0	2.0	2.0	2.0	2.0	2.0	del	5	2.0	40.0	2.0	2.0	2.0	2.0	2.0	2.0	2.0	2.0	2.0	2.0	2	739	C2
446	2.0	2.0	3.0	3.0	3.0	3.0	3.0	2.0	2.0	2.0	del	5	2.0	55.0	3.0	3.0	3.0	2.0	2.0	2.0	2.0	2.0	2.0	2.0	2	740	C2
426	4.0	4.0	4.0	4.0	4.0	4.0	4.0	4.0	4.0	1.0	del	5	4.0	80.0	4.0	4.0	4.0	4.0	4.0	1.0	1.0	1.0	1.0	1.0	1	741	C1
425	4.0	1.0	2.0	2.0	2.0	2.0	2.0	2.0	2.0	2.0	del	5	4.0	40.0	4.0	3.0	2.0	1.0	0.0	0.0	3.0	2.0	1.0	0.0	2	742	C2
424	4.0	3.0	3.0	3.0	2.0	2.0	2.0	2.0	2.0	2.0	del	5	4.0	60.0	1.0	2.0	2.0	3.0	3.0	1.0	1.0	2.0	2.0	2.0	2	743	C2
399	4.0	2.0	2.0	2.0	2.0	2.0	2.0	2.0	2.0	2.0	del	5	4.0	50.0	3.0	2.0	2.0	3.0	2.0	2.0	2.0	2.0	4.0	3.0	2	744	C2
405	3.0	2.0	2.0	2.0	2.0	2.0	2.0	2.0	2.0	2.0	del	5	3.0	60.0	2.0	2.0	2.0	2.0	2.0	2.0	2.0	2.0	1.0	1.0	2	745	C2
404	2.0	1.0	1.0	1.0	1.0	1.0	2.0	2.0	2.0	2.0	del	5	2.0	46.0	4.0	3.0	2.0	1.0	0.0	3.0	2.0	2.0	1.0	0.0	2	746	C2
403	4.0	1.0	1.0	1.0	1.0	1.0	1.0	1.0	1.0	2.0	del	5	4.0	60.0	3.0	2.0	2.0	1.0	0.0	3.0	2.0	1.0	1.0	0.0	3	747	C3
402	0.0	0.0	0.0	0.0	0.0	0.0	0.0	0.0	0.0	0.0	del	5	0.0	0.0	0.0	0.0	0.0	0.0	0.0	0.0	0.0	0.0	0.0	0.0	3	748	C3
401	4.0	2.0	2.0	1.0	1.0	1.0	1.0	1.0	1.0	1.0	del	5	4.0	30.0	4.0	3.0	2.0	2.0	1.0	3.0	2.0	2.0	1.0	1.0	3	749	C3
400	2.0	2.0	2.0	2.0	2.0	2.0	2.0	2.0	2.0	2.0	del	5	2.0	40.0	2.0	2.0	2.0	2.0	2.0	2.0	2.0	2.0	2.0	2.0	2	750	C2
398	2.0	1.0	1.0	2.0	2.0	1.0	1.0	2.0	2.0	3.0	del	5	2.0	50.0	3.0	2.0	1.0	4.0	2.0	2.0	4.0	3.0	1.0	3.0	2	751	C2
423	4.0	3.0	2.0	2.0	3.0	3.0	2.0	2.0	3.0	3.0	del	5	4.0	70.0	2.0	2.0	3.0	2.0	1.0	2.0	1.0	0.0	0.0	0.0	2	752	C2
397	3.0	2.0	1.0	2.0	2.0	2.0	2.0	3.0	3.0	3.0	del	5	3.0	45.0	4.0	2.0	2.0	1.0	3.0	3.0	3.0	2.0	4.0	2.0	2	753	C2
396	1.0	2.0	2.0	1.0	1.0	1.0	1.0	1.0	1.0	1.0	del	5	1.0	40.0	2.0	1.0	2.0	2.0	3.0	0.0	1.0	1.0	2.0	2.0	3	754	C3
395	2.0	1.0	1.0	1.0	1.0	1.0	1.0	1.0	1.0	1.0	del	5	2.0	60.0	0.0	1.0	2.0	2.0	1.0	0.0	1.0	1.0	1.0	0.0	3	755	C3
394	4.0	2.0	3.0	2.0	2.0	2.0	2.0	2.0	2.0	2.0	del	5	4.0	65.0	4.0	2.0	2.0	3.0	3.0	4.0	3.0	3.0	1.0	0.0	2	756	C2
393	2.0	1.0	1.0	2.0	2.0	2.0	2.0	2.0	2.0	2.0	del	5	2.0	45.0	3.0	2.0	2.0	1.0	0.0	3.0	3.0	2.0	1.0	1.0	2	757	C2
392	3.0	4.0	0.0	4.0	4.0	0.0	0.0	0.0	1.0	1.0	del	5	3.0	42.0	2.0	2.0	4.0	0.0	1.0	2.0	2.0	0.0	1.0	3.0	0	758	C0
406	1.0	4.0	2.0	2.0	2.0	2.0	2.0	2.0	1.0	1.0	del	5	1.0	90.0	0.0	1.0	2.0	3.0	4.0	1.0	2.0	3.0	4.0	4.0	2	759	C2
407	3.0	3.0	1.0	1.0	3.0	3.0	1.0	3.0	3.0	1.0	del	5	3.0	142.0	1.0	1.0	3.0	3.0	2.0	4.0	4.0	3.0	2.0	3.0	2	760	C2
408	3.0	2.0	1.0	2.0	2.0	1.0	2.0	4.0	4.0	2.0	del	5	3.0	22.0	2.0	1.0	2.0	2.0	3.0	1.0	4.0	2.0	1.0	1.0	2	761	C2
409	2.0	1.0	1.0	1.0	1.0	0.0	0.0	0.0	0.0	0.0	del	5	2.0	40.0	3.0	3.0	2.0	1.0	0.0	3.0	3.0	1.0	0.0	0.0	3	762	C3
410	2.0	4.0	3.0	3.0	2.0	2.0	2.0	2.0	2.0	2.0	del	5	2.0	23.0	1.0	3.0	4.0	4.0	3.0	0.0	1.0	2.0	3.0	4.0	2	763	C2
411	0.0	2.0	3.0	3.0	3.0	3.0	4.0	4.0	4.0	1.0	del	5	0.0	50.0	2.0	3.0	3.0	2.0	1.0	0.0	1.0	4.0	4.0	2.0	1	764	C1
412	3.0	2.0	2.0	2.0	2.0	2.0	2.0	2.0	2.0	2.0	del	5	3.0	50.0	4.0	3.0	2.0	2.0	1.0	4.0	3.0	2.0	2.0	1.0	2	765	C2
413	4.0	1.0	1.0	1.0	1.0	1.0	1.0	1.0	0.0	0.0	del	5	4.0	60.0	2.0	2.0	1.0	1.0	0.0	2.0	1.0	1.0	0.0	0.0	3	766	C3
414	3.0	3.0	2.0	2.0	2.0	2.0	2.0	2.0	2.0	2.0	del	5	3.0	55.0	2.0	2.0	2.0	3.0	4.0	1.0	2.0	2.0	3.0	2.0	2	767	C2
415	0.0	0.0	0.0	0.0	0.0	0.0	0.0	0.0	0.0	0.0	del	5	0.0	0.0	0.0	0.0	0.0	0.0	0.0	0.0	0.0	0.0	0.0	0.0	3	768	C3
416	2.0	0.0	3.0	1.0	1.0	1.0	1.0	1.0	1.0	1.0	del	5	2.0	2.0	1.0	0.0	2.0	1.0	3.0	1.0	3.0	1.0	1.0	0.0	3	769	C3
417	2.0	3.0	3.0	2.0	2.0	3.0	2.0	2.0	2.0	3.0	del	5	2.0	3.0	2.0	3.0	2.0	3.0	3.0	2.0	2.0	2.0	3.0	3.0	2	770	C2
418	3.0	1.0	0.0	0.0	0.0	0.0	0.0	0.0	0.0	0.0	del	5	3.0	60.0	1.0	1.0	0.0	0.0	2.0	1.0	2.0	3.0	0.0	4.0	3	771	C3
419	2.0	2.0	2.0	2.0	2.0	2.0	2.0	2.0	1.0	1.0	del	5	2.0	50.0	3.0	3.0	2.0	1.0	0.0	4.0	3.0	2.0	1.0	0.0	2	772	C2
420	3.0	2.0	2.0	2.0	2.0	2.0	2.0	4.0	4.0	4.0	del	5	3.0	55.0	1.0	0.0	2.0	4.0	3.0	2.0	3.0	4.0	1.0	2.0	1	773	C1
421	2.0	3.0	2.0	2.0	2.0	2.0	2.0	2.0	2.0	0.0	del	5	2.0	76.0	0.0	1.0	2.0	3.0	4.0	4.0	3.0	0.0	0.0	0.0	2	774	C2
422	2.0	1.0	3.0	3.0	3.0	3.0	3.0	3.0	2.0	2.0	del	5	2.0	65.0	3.0	2.0	3.0	1.0	2.0	1.0	3.0	2.0	2.0	1.0	2	775	C2
319	3.0	4.0	4.0	4.0	4.0	4.0	4.0	4.0	4.0	2.0	del	5	3.0	120.0	3.0	2.0	4.0	1.0	2.0	2.0	2.0	4.0	1.0	3.0	1	776	C1
459	1.0	1.0	1.0	2.0	1.0	1.0	2.0	1.0	1.0	2.0	del	5	1.0	70.0	2.0	2.0	1.0	2.0	1.0	1.0	1.0	1.0	1.0	2.0	3	777	C3
317	3.0	4.0	3.0	3.0	3.0	3.0	3.0	3.0	3.0	3.0	del	5	3.0	40.0	4.0	3.0	4.0	2.0	3.0	1.0	3.0	0.0	4.0	3.0	1	778	C1
291	3.0	2.0	4.0	4.0	0.0	0.0	2.0	2.0	2.0	2.0	del	5	3.0	45.0	0.0	1.0	2.0	4.0	3.0	3.0	4.0	2.0	0.0	1.0	2	779	C2
297	1.0	1.0	1.0	2.0	2.0	2.0	2.0	2.0	3.0	0.0	del	5	1.0	45.0	3.0	2.0	1.0	4.0	0.0	1.0	3.0	0.0	4.0	2.0	2	780	C2
296	0.0	0.0	0.0	0.0	0.0	0.0	0.0	0.0	0.0	0.0	del	5	0.0	76.0	0.0	0.0	0.0	0.0	0.0	4.0	4.0	4.0	4.0	4.0	3	781	C3
295	4.0	4.0	2.0	2.0	2.0	2.0	2.0	2.0	2.0	2.0	del	5	4.0	60.0	1.0	1.0	2.0	4.0	2.0	1.0	1.0	2.0	3.0	2.0	2	782	C2
294	1.0	1.0	1.0	1.0	1.0	1.0	1.0	1.0	1.0	1.0	del	5	1.0	80.0	0.0	2.0	1.0	2.0	3.0	1.0	1.0	3.0	2.0	4.0	3	783	C3
293	3.0	4.0	4.0	4.0	3.0	3.0	4.0	4.0	4.0	3.0	del	5	3.0	30.0	2.0	2.0	4.0	4.0	2.0	2.0	3.0	4.0	4.0	3.0	1	784	C1
292	1.0	1.0	1.0	1.0	1.0	1.0	1.0	1.0	1.0	1.0	del	5	1.0	70.0	0.0	0.0	1.0	1.0	2.0	0.0	1.0	1.0	2.0	2.0	3	785	C3
290	4.0	2.0	2.0	2.0	2.0	2.0	1.0	1.0	1.0	1.0	del	5	4.0	50.0	3.0	2.0	2.0	1.0	1.0	3.0	2.0	1.0	1.0	0.0	2	786	C2
299	2.0	2.0	2.0	2.0	2.0	2.0	2.0	2.0	2.0	2.0	del	5	2.0	40.0	2.0	2.0	2.0	2.0	2.0	1.0	1.0	2.0	3.0	3.0	2	787	C2
289	1.0	3.0	3.0	2.0	2.0	2.0	3.0	3.0	1.0	1.0	del	5	1.0	70.0	1.0	2.0	2.0	3.0	0.0	1.0	1.0	1.0	1.0	0.0	2	788	C2
287	4.0	4.0	4.0	4.0	4.0	4.0	4.0	4.0	4.0	4.0	del	5	4.0	35.0	4.0	4.0	4.0	4.0	4.0	4.0	4.0	4.0	4.0	4.0	1	789	C1
286	0.0	1.0	1.0	1.0	3.0	3.0	4.0	4.0	4.0	2.0	del	5	0.0	20.0	4.0	3.0	1.0	2.0	0.0	2.0	4.0	3.0	2.0	0.0	2	790	C2
285	1.0	1.0	2.0	1.0	1.0	2.0	1.0	1.0	2.0	1.0	del	5	1.0	70.0	2.0	2.0	1.0	1.0	0.0	1.0	1.0	1.0	0.0	0.0	3	791	C3
284	3.0	4.0	1.0	4.0	1.0	4.0	1.0	4.0	1.0	1.0	del	5	3.0	2.0	4.0	2.0	1.0	0.0	4.0	3.0	1.0	4.0	3.0	2.0	2	792	C2
316	2.0	1.0	1.0	1.0	1.0	2.0	2.0	2.0	2.0	2.0	del	5	2.0	40.0	4.0	2.0	1.0	1.0	1.0	2.0	2.0	2.0	1.0	0.0	2	793	C2
298	2.0	3.0	2.0	2.0	2.0	2.0	2.0	2.0	2.0	2.0	del	5	2.0	60.0	1.0	2.0	3.0	2.0	1.0	1.0	3.0	2.0	2.0	1.0	2	794	C2
288	2.0	1.0	3.0	1.0	1.0	3.0	1.0	1.0	3.0	1.0	del	5	2.0	30.0	1.0	3.0	1.0	1.0	2.0	2.0	3.0	1.0	1.0	1.0	2	795	C2
300	3.0	3.0	3.0	3.0	3.0	2.0	3.0	2.0	3.0	4.0	del	5	3.0	50.0	2.0	3.0	2.0	3.0	3.0	2.0	3.0	3.0	4.0	4.0	1	796	C1
309	1.0	4.0	2.0	2.0	2.0	2.0	2.0	1.0	1.0	1.0	del	5	1.0	55.0	1.0	2.0	2.0	4.0	4.0	1.0	1.0	1.0	1.0	1.0	2	797	C2
315	2.0	3.0	4.0	3.0	3.0	0.0	0.0	0.0	1.0	1.0	del	5	2.0	50.0	0.0	2.0	4.0	3.0	1.0	0.0	4.0	0.0	1.0	1.0	0	798	C0
301	2.0	2.0	2.0	2.0	2.0	2.0	2.0	2.0	2.0	3.0	del	5	2.0	60.0	0.0	1.0	2.0	3.0	2.0	3.0	3.0	3.0	0.0	0.0	2	799	C2
314	1.0	2.0	2.0	1.0	1.0	1.0	1.0	1.0	1.0	1.0	del	5	1.0	20.0	2.0	1.0	2.0	1.0	2.0	2.0	2.0	1.0	1.0	1.0	3	800	C3
313	3.0	3.0	0.0	0.0	0.0	3.0	3.0	0.0	0.0	0.0	del	5	3.0	80.0	2.0	3.0	3.0	0.0	0.0	0.0	0.0	0.0	0.0	0.0	3	801	C3
311	1.0	2.0	2.0	2.0	2.0	2.0	2.0	2.0	2.0	2.0	del	5	1.0	70.0	1.0	2.0	2.0	1.0	4.0	1.0	1.0	1.0	2.0	3.0	2	802	C2
310	4.0	1.0	1.0	2.0	1.0	1.0	2.0	1.0	1.0	2.0	del	5	4.0	120.0	0.0	1.0	2.0	3.0	4.0	0.0	1.0	2.0	3.0	4.0	2	803	C2
312	1.0	2.0	2.0	2.0	2.0	2.0	2.0	2.0	2.0	2.0	del	5	1.0	40.0	4.0	3.0	2.0	1.0	1.0	4.0	3.0	2.0	2.0	1.0	2	804	C2
308	2.0	2.0	2.0	2.0	1.0	2.0	2.0	2.0	2.0	2.0	del	5	2.0	50.0	1.0	1.0	2.0	3.0	4.0	2.0	1.0	2.0	3.0	4.0	2	805	C2
303	3.0	2.0	2.0	2.0	2.0	2.0	2.0	2.0	2.0	2.0	del	5	3.0	80.0	0.0	1.0	2.0	2.0	2.0	0.0	0.0	0.0	0.0	0.0	2	806	C2
302	1.0	1.0	1.0	1.0	1.0	1.0	1.0	1.0	1.0	2.0	del	5	1.0	60.0	1.0	1.0	1.0	1.0	1.0	2.0	2.0	2.0	1.0	1.0	3	807	C3
306	4.0	2.0	2.0	2.0	2.0	2.0	2.0	2.0	2.0	2.0	del	5	4.0	90.0	3.0	2.0	2.0	2.0	1.0	3.0	4.0	2.0	1.0	4.0	2	808	C2
305	4.0	3.0	3.0	4.0	4.0	3.0	2.0	3.0	3.0	0.0	del	5	4.0	80.0	0.0	2.0	3.0	4.0	4.0	0.0	0.0	0.0	0.0	0.0	0	809	C0
304	2.0	3.0	3.0	3.0	3.0	3.0	4.0	4.0	4.0	4.0	del	5	2.0	50.0	2.0	3.0	3.0	2.0	4.0	2.0	3.0	4.0	3.0	2.0	1	810	C1
307	1.0	2.0	2.0	2.0	2.0	3.0	3.0	3.0	3.0	3.0	del	5	1.0	30.0	1.0	3.0	4.0	2.0	1.0	2.0	3.0	3.0	4.0	2.0	2	811	C2
212	2.0	2.0	2.0	2.0	2.0	2.0	2.0	2.0	2.0	2.0	del	3	2.0	70.0	2.0		2.0		0.0	0.0		0.0		0.0	2	812	C2
211	4.0	2.0	2.0	2.0	2.0	2.0	2.0	2.0	2.0	2.0	del	3	4.0	80.0	4.0		2.0		0.0	2.0		2.0		4.0	2	813	C2
210	0.0	2.0	2.0	2.0	2.0	2.0	2.0	2.0	2.0	2.0	del	3	0.0	50.0	4.0		2.0		0.0	0.0		2.0		4.0	2	814	C2
209	0.0	2.0	4.0	4.0	2.0	2.0	4.0	4.0	4.0	4.0	del	3	0.0	100.0	4.0		4.0		2.0	0.0		2.0		0.0	1	815	C1
207	2.0	0.0	0.0	0.0	0.0	0.0	0.0	0.0	0.0	0.0	del	3	2.0	80.0	0.0		2.0		4.0	2.0		4.0		0.0	3	816	C3
208	4.0	2.0	2.0	2.0	2.0	2.0	2.0	2.0	2.0	2.0	del	3	4.0	80.0	2.0		2.0		0.0	0.0		0.0		0.0	2	817	C2
206	4.0	4.0	4.0	4.0	4.0	4.0	4.0	4.0	4.0	4.0	del	3	4.0	150.0	4.0		4.0		4.0	4.0		4.0		4.0	1	818	C1
205	2.0	2.0	2.0	2.0	2.0	2.0	2.0	2.0	2.0	2.0	del	3	2.0	26.0	2.0		2.0		0.0	0.0		2.0		2.0	2	819	C2
214	4.0	2.0	2.0	2.0	2.0	2.0	2.0	2.0	2.0	2.0	del	3	4.0	40.0	2.0		2.0		2.0	4.0		2.0		0.0	2	820	C2
204	2.0	2.0	2.0	2.0	2.0	2.0	2.0	2.0	2.0	2.0	del	3	2.0	0.0	2.0		2.0		2.0	2.0		2.0		2.0	2	821	C2
213	4.0	2.0	2.0	2.0	2.0	2.0	2.0	2.0	2.0	2.0	del	3	4.0	60.0	0.0		2.0		4.0	0.0		2.0		4.0	2	822	C2
222	2.0	4.0	4.0	4.0	2.0	4.0	4.0	4.0	4.0	0.0	del	3	2.0	80.0	0.0		4.0		2.0	0.0		0.0		0.0	1	823	C1
215	0.0	0.0	0.0	0.0	0.0	0.0	0.0	0.0	0.0	0.0	del	3	0.0	90.0	2.0		0.0		4.0	0.0		2.0		4.0	3	824	C3
216	2.0	4.0	4.0	4.0	4.0	4.0	4.0	4.0	4.0	4.0	del	3	2.0	100.0	2.0		4.0		0.0	0.0		2.0		4.0	1	825	C1
217	2.0	0.0	2.0	2.0	2.0	2.0	2.0	2.0	2.0	2.0	del	3	2.0	78.0	2.0		2.0		0.0	0.0		0.0		0.0	2	826	C2
218	4.0	2.0	2.0	2.0	2.0	2.0	2.0	2.0	2.0	2.0	del	3	4.0	20.0	0.0		2.0		4.0	0.0		2.0		4.0	2	827	C2
219	2.0	4.0	4.0	4.0	4.0	4.0	4.0	2.0	2.0	2.0	del	3	2.0	50.0	0.0		4.0		2.0	0.0		2.0		0.0	1	828	C1
220	2.0	2.0	0.0	2.0	0.0	2.0	0.0	2.0	0.0	2.0	del	3	2.0	0.0	2.0		2.0		2.0	2.0		2.0		0.0	3	829	C3
221	4.0	2.0	2.0	2.0	2.0	2.0	2.0	2.0	2.0	2.0	del	3	4.0	120.0	0.0		2.0		4.0	0.0		4.0		4.0	2	830	C2
223	2.0	0.0	0.0	0.0	0.0	0.0	0.0	0.0	0.0	0.0	del	3	2.0	80.0	2.0		0.0		4.0	2.0		2.0		2.0	3	831	C3
224	4.0	2.0	2.0	2.0	2.0	2.0	2.0	2.0	2.0	2.0	del	3	4.0	2.0	0.0		2.0		4.0	0.0		2.0		4.0	2	832	C2
225	0.0	2.0	2.0	2.0	2.0	2.0	2.0	2.0	2.0	2.0	del	3	0.0	50.0	2.0		2.0		2.0	0.0		2.0		2.0	2	833	C2
226	2.0	2.0	2.0	2.0	2.0	2.0	2.0	2.0	2.0	2.0	del	3	2.0	10.0	4.0		2.0		2.0	2.0		2.0		4.0	2	834	C2
202	0.0	2.0	2.0	2.0	2.0	2.0	2.0	2.0	2.0	2.0	del	3	0.0	160.0	0.0		2.0		0.0	0.0		2.0		0.0	2	835	C2
203	2.0	2.0	2.0	2.0	2.0	2.0	2.0	2.0	2.0	2.0	del	3	2.0	80.0	4.0		2.0		0.0	0.0		0.0		0.0	2	836	C2
185	4.0	4.0	0.0	4.0	4.0	4.0	0.0	0.0	2.0	2.0	del	3	4.0	50.0	0.0		4.0		0.0	0.0		2.0		0.0	0	837	C0
201	0.0	0.0	0.0	0.0	0.0	0.0	0.0	0.0	0.0	0.0	del	3	0.0	60.0	2.0		0.0		4.0	2.0		0.0		2.0	3	838	C3
187	4.0	2.0	2.0	0.0	0.0	0.0	0.0	0.0	0.0	0.0	del	3	4.0	60.0	4.0		2.0		0.0	4.0		0.0		0.0	3	839	C3
176	2.0	4.0	0.0	0.0	0.0	0.0	0.0	0.0	0.0	0.0	del	3	2.0	60.0	4.0		0.0		2.0	2.0		4.0		0.0	3	840	C3
177	2.0	0.0	2.0	4.0	2.0	2.0	2.0	4.0	4.0	4.0	del	3	2.0	50.0	4.0		2.0		0.0	4.0		4.0		2.0	1	841	C1
178	0.0	2.0	2.0	2.0	2.0	2.0	2.0	2.0	2.0	2.0	del	3	0.0	45.0	2.0		2.0		2.0	0.0		2.0		4.0	2	842	C2
179	2.0	4.0	4.0	4.0	4.0	2.0	2.0	2.0	2.0	2.0	del	3	2.0	45.0	2.0		4.0		4.0	2.0		2.0		4.0	0	843	C0
180	0.0	0.0	0.0	0.0	0.0	0.0	0.0	0.0	0.0	0.0	del	3	0.0	80.0	2.0		0.0		4.0	0.0		2.0		4.0	3	844	C3
181	4.0	2.0	2.0	2.0	2.0	2.0	2.0	2.0	2.0	2.0	del	3	4.0	50.0	2.0		2.0		2.0	4.0		2.0		2.0	2	845	C2
182	4.0	0.0	0.0	0.0	2.0	0.0	0.0	2.0	0.0	0.0	del	3	4.0	84.0	2.0		0.0		2.0	0.0		4.0		4.0	3	846	C3
183	2.0	2.0	4.0	4.0	4.0	4.0	4.0	4.0	4.0	4.0	del	3	2.0	60.0	2.0		4.0		2.0	2.0		4.0		2.0	1	847	C1
184	2.0	2.0	2.0	2.0	2.0	2.0	2.0	2.0	2.0	2.0	del	3	2.0	60.0	2.0		2.0		2.0	2.0		2.0		0.0	2	848	C2
228	2.0	2.0	0.0	0.0	0.0	0.0	0.0	0.0	0.0	0.0	del	3	2.0	75.0	2.0		0.0		2.0	0.0		2.0		2.0	3	849	C3
186	2.0	0.0	2.0	2.0	2.0	0.0	0.0	2.0	0.0	0.0	del	3	2.0	40.0	2.0		2.0		0.0	2.0		0.0		2.0	3	850	C3
188	2.0	2.0	2.0	2.0	2.0	0.0	0.0	0.0	0.0	0.0	del	3	2.0	40.0	4.0		2.0		0.0	2.0		0.0		0.0	3	851	C3
200	0.0	0.0	0.0	0.0	0.0	0.0	0.0	0.0	0.0	0.0	del	3	0.0	80.0	0.0		0.0		4.0	0.0		0.0		4.0	3	852	C3
189	2.0	2.0	2.0	2.0	2.0	2.0	2.0	2.0	2.0	2.0	del	3	2.0	65.0	2.0		2.0		0.0	4.0		0.0		0.0	2	853	C2
190	2.0	2.0	2.0	2.0	2.0	2.0	2.0	2.0	2.0	2.0	del	3	2.0	50.0	0.0		2.0		2.0	2.0		2.0		2.0	2	854	C2
191	2.0	2.0	2.0	2.0	2.0	2.0	0.0	0.0	0.0	0.0	del	3	2.0	45.0	4.0		2.0		0.0	2.0		0.0		0.0	3	855	C3
192	2.0	0.0	2.0	2.0	2.0	2.0	2.0	2.0	2.0	2.0	del	3	2.0	20.0	4.0		2.0		0.0	2.0		2.0		2.0	2	856	C2
193	2.0	0.0	2.0	2.0	2.0	2.0	2.0	2.0	2.0	2.0	del	3	2.0	2.0	4.0		4.0		2.0	4.0		2.0		0.0	2	857	C2
194	2.0	2.0	2.0	2.0	2.0	2.0	2.0	2.0	2.0	2.0	del	3	2.0	45.0	2.0		2.0		2.0	4.0		2.0		2.0	2	858	C2
195	2.0	4.0	4.0	4.0	0.0	2.0	2.0	2.0	2.0	2.0	del	3	2.0	40.0	2.0		4.0		2.0	4.0		2.0		0.0	2	859	C2
196	4.0	2.0	2.0	2.0	2.0	2.0	2.0	2.0	2.0	2.0	del	3	4.0	50.0	2.0		2.0		2.0	4.0		2.0		2.0	2	860	C2
197	0.0	0.0	0.0	0.0	0.0	0.0	0.0	0.0	0.0	0.0	del	3	0.0	60.0	0.0		2.0		4.0	2.0		4.0		4.0	3	861	C3
198	2.0	2.0	2.0	2.0	2.0	2.0	2.0	2.0	2.0	2.0	del	3	2.0	2.0	0.0		2.0		2.0	2.0		2.0		0.0	2	862	C2
199	2.0	2.0	2.0	2.0	2.0	2.0	2.0	2.0	2.0	2.0	del	3	2.0	80.0	2.0		2.0		2.0	0.0		0.0		0.0	2	863	C2
227	2.0	2.0	2.0	2.0	2.0	2.0	2.0	2.0	2.0	2.0	del	3	2.0	80.0	2.0		2.0		2.0	2.0		2.0		2.0	2	864	C2
246	2.0	4.0	4.0	4.0	4.0	4.0	4.0	4.0	4.0	4.0	del	3	2.0	80.0	4.0		4.0		4.0	4.0		4.0		2.0	1	865	C1
229	4.0	4.0	4.0	4.0	4.0	4.0	4.0	4.0	4.0	4.0	del	3	4.0	4.0	4.0		4.0		4.0	4.0		4.0		4.0	1	866	C1
271	2.0	4.0	4.0	4.0	4.0	4.0	4.0	4.0	4.0	4.0	del	3	2.0	45.0	2.0		4.0		4.0	2.0		4.0		4.0	1	867	C1
260	2.0	2.0	2.0	2.0	2.0	2.0	2.0	2.0	2.0	2.0	del	3	2.0	60.0	0.0		2.0		4.0	0.0		2.0		2.0	2	868	C2
261	4.0	2.0	0.0	2.0	2.0	2.0	2.0	2.0	2.0	2.0	del	3	4.0	100.0	0.0		2.0		2.0	4.0		2.0		0.0	2	869	C2
262	0.0	2.0	2.0	2.0	2.0	2.0	2.0	2.0	2.0	2.0	del	3	0.0	80.0	0.0		2.0		4.0	0.0		0.0		0.0	2	870	C2
263	0.0	4.0	4.0	4.0	4.0	4.0	2.0	2.0	2.0	2.0	del	3	0.0	50.0	0.0		4.0		4.0	2.0		2.0		2.0	1	871	C1
264	4.0	2.0	2.0	2.0	2.0	4.0	4.0	4.0	4.0	4.0	del	3	4.0	45.0	2.0		2.0		4.0	2.0		4.0		2.0	1	872	C1
265	0.0	2.0	2.0	2.0	2.0	2.0	2.0	2.0	2.0	2.0	del	3	0.0	80.0	0.0		2.0		4.0	0.0		2.0		4.0	2	873	C2
266	0.0	2.0	2.0	2.0	2.0	2.0	2.0	2.0	2.0	2.0	del	3	0.0	100.0	2.0		2.0		2.0	4.0		2.0		2.0	2	874	C2
267	0.0	2.0	0.0	0.0	0.0	0.0	0.0	0.0	0.0	0.0	del	3	0.0	4.0	2.0		2.0		0.0	2.0		0.0		2.0	3	875	C3
268	2.0	2.0	2.0	2.0	2.0	2.0	0.0	2.0	2.0	2.0	del	3	2.0	60.0	2.0		2.0		0.0	2.0		2.0		2.0	2	876	C2
269	4.0	2.0	4.0	4.0	2.0	2.0	4.0	2.0	2.0	2.0	del	3	4.0	120.0	2.0		2.0		4.0	2.0		2.0		4.0	1	877	C1
270	2.0	2.0	2.0	2.0	2.0	2.0	2.0	2.0	2.0	2.0	del	3	2.0	50.0	2.0		2.0		2.0	2.0		2.0		4.0	2	878	C2
272	4.0	2.0	2.0	4.0	2.0	4.0	2.0	4.0	2.0	2.0	del	3	4.0	80.0	4.0		2.0		0.0	2.0		2.0		4.0	1	879	C1
231	4.0	2.0	2.0	2.0	2.0	2.0	2.0	2.0	2.0	2.0	del	3	4.0	8.0	2.0		2.0		4.0	2.0		2.0		2.0	2	880	C2
273	2.0	4.0	4.0	4.0	4.0	4.0	4.0	4.0	4.0	4.0	del	3	2.0	160.0	2.0		4.0		4.0	2.0		2.0		4.0	1	881	C1
274	2.0	2.0	2.0	2.0	2.0	2.0	2.0	2.0	0.0	0.0	del	3	2.0	70.0	0.0		2.0		2.0	0.0		0.0		2.0	2	882	C2
275	4.0	4.0	4.0	2.0	2.0	4.0	2.0	4.0	4.0	4.0	del	3	4.0	60.0	4.0		4.0		2.0	2.0		4.0		2.0	1	883	C1
276	2.0	2.0	2.0	2.0	2.0	2.0	2.0	2.0	2.0	2.0	del	3	2.0	40.0	0.0		2.0		2.0	0.0		2.0		2.0	2	884	C2
277	2.0	4.0	4.0	4.0	4.0	4.0	2.0	2.0	2.0	2.0	del	3	2.0	50.0	4.0		4.0		4.0	2.0		2.0		4.0	1	885	C1
278	0.0	2.0	2.0	2.0	2.0	2.0	2.0	2.0	2.0	2.0	del	3	0.0	65.0	2.0		2.0		0.0	2.0		2.0		0.0	2	886	C2
279	2.0	2.0	2.0	2.0	2.0	2.0	2.0	2.0	2.0	2.0	del	3	2.0	50.0	2.0		2.0		4.0	2.0		2.0		4.0	2	887	C2
280	2.0	0.0	0.0	0.0	0.0	0.0	0.0	0.0	2.0	2.0	del	3	2.0	50.0	4.0		0.0		2.0	2.0		2.0		0.0	3	888	C3
281	0.0	2.0	2.0	2.0	0.0	4.0	0.0	0.0	0.0	0.0	del	3	0.0	40.0	4.0		2.0		2.0	2.0		4.0		0.0	3	889	C3
282	4.0	2.0	2.0	4.0	2.0	4.0	2.0	4.0	2.0	2.0	del	3	4.0	40.0	4.0		2.0		0.0	4.0		2.0		2.0	1	890	C1
283	4.0	2.0	2.0	2.0	2.0	2.0	2.0	2.0	2.0	2.0	del	3	4.0	50.0	2.0		2.0		4.0	2.0		2.0		4.0	2	891	C2
259	2.0	2.0	4.0	4.0	4.0	4.0	4.0	4.0	4.0	2.0	del	3	2.0	50.0	4.0		2.0		0.0	2.0		0.0		4.0	1	892	C1
258	2.0	2.0	2.0	4.0	4.0	0.0	0.0	0.0	0.0	0.0	del	3	2.0	60.0	0.0		2.0		4.0	0.0		0.0		0.0	0	893	C0
257	2.0	2.0	2.0	2.0	2.0	2.0	2.0	2.0	2.0	2.0	del	3	2.0	40.0	4.0		2.0		0.0	2.0		2.0		4.0	2	894	C2
256	0.0	4.0	4.0	0.0	4.0	0.0	4.0	0.0	4.0	0.0	del	3	0.0	65.0	2.0		4.0		0.0	2.0		4.0		0.0	2	895	C2
232	2.0	2.0	2.0	4.0	4.0	2.0	2.0	2.0	2.0	2.0	del	3	2.0	45.0	0.0		2.0		4.0	0.0		2.0		4.0	2	896	C2
233	2.0	2.0	2.0	2.0	2.0	2.0	2.0	2.0	2.0	2.0	del	3	2.0	2.0	2.0		2.0		2.0	2.0		2.0		2.0	2	897	C2
234	2.0	2.0	4.0	4.0	4.0	4.0	4.0	4.0	4.0	4.0	del	3	2.0	40.0	2.0		4.0		2.0	0.0		4.0		2.0	1	898	C1
235	2.0	2.0	2.0	2.0	2.0	0.0	0.0	0.0	0.0	0.0	del	3	2.0	40.0	2.0		2.0		0.0	2.0		0.0		0.0	3	899	C3
236	0.0	0.0	0.0	0.0	0.0	0.0	0.0	0.0	0.0	0.0	del	3	0.0	0.0	0.0		0.0		0.0	0.0		0.0		0.0	3	900	C3
237	2.0	2.0	0.0	2.0	0.0	2.0	0.0	2.0	0.0	0.0	del	3	2.0	80.0	4.0		2.0		0.0	2.0		0.0		0.0	3	901	C3
238	0.0	4.0	2.0	2.0	2.0	2.0	2.0	2.0	2.0	2.0	del	3	0.0	100.0	2.0		2.0		4.0	2.0		2.0		4.0	2	902	C2
239	4.0	2.0	2.0	2.0	2.0	2.0	2.0	2.0	2.0	2.0	del	3	4.0	30.0	2.0		2.0		4.0	2.0		2.0		4.0	2	903	C2
240	4.0	4.0	4.0	4.0	4.0	4.0	4.0	4.0	4.0	4.0	del	3	4.0	45.0	4.0		4.0		4.0	4.0		4.0		4.0	1	904	C1
241	4.0	2.0	2.0	2.0	2.0	2.0	2.0	2.0	2.0	0.0	del	3	4.0	60.0	4.0		2.0		2.0	0.0		0.0		2.0	2	905	C2
242	2.0	2.0	2.0	2.0	2.0	2.0	2.0	2.0	2.0	2.0	del	3	2.0	2.0	2.0		2.0		2.0	2.0		2.0		2.0	2	906	C2
243	0.0	2.0	2.0	2.0	2.0	2.0	2.0	2.0	2.0	2.0	del	3	0.0	15.0	2.0		2.0		2.0	2.0		2.0		2.0	2	907	C2
244	2.0	0.0	2.0	2.0	2.0	0.0	0.0	0.0	0.0	0.0	del	3	2.0	80.0	2.0		0.0		2.0	2.0		0.0		4.0	3	908	C3
245	4.0	4.0	4.0	4.0	4.0	4.0	4.0	4.0	4.0	4.0	del	3	4.0	50.0	0.0		4.0		2.0	2.0		4.0		4.0	1	909	C1
247	4.0	2.0	2.0	4.0	4.0	4.0	2.0	0.0	0.0	0.0	del	3	4.0	80.0	2.0		2.0		4.0	0.0		0.0		0.0	0	910	C0
248	4.0	2.0	2.0	2.0	2.0	2.0	2.0	2.0	2.0	2.0	del	3	4.0	48.0	0.0		2.0		2.0	4.0		2.0		2.0	2	911	C2
249	2.0	0.0	0.0	0.0	0.0	0.0	0.0	0.0	0.0	0.0	del	3	2.0	60.0	0.0		0.0		2.0	2.0		4.0		0.0	3	912	C3
250	2.0	2.0	4.0	4.0	4.0	4.0	4.0	4.0	4.0	4.0	del	3	2.0	30.0	2.0		2.0		4.0	4.0		4.0		4.0	1	913	C1
251	2.0	2.0	2.0	2.0	2.0	2.0	2.0	2.0	2.0	2.0	del	3	2.0	40.0	0.0		2.0		0.0	0.0		2.0		0.0	2	914	C2
252	0.0	2.0	2.0	2.0	2.0	2.0	2.0	2.0	2.0	2.0	del	3	0.0	70.0	2.0		2.0		2.0	0.0		2.0		2.0	2	915	C2
253	2.0	2.0	2.0	2.0	2.0	2.0	2.0	2.0	0.0	0.0	del	3	2.0	80.0	0.0		2.0		2.0	0.0		0.0		0.0	2	916	C2
254	2.0	4.0	4.0	2.0	4.0	2.0	4.0	2.0	4.0	2.0	del	3	2.0	80.0	2.0		4.0		2.0	4.0		4.0		2.0	1	917	C1
255	0.0	4.0	4.0	4.0	4.0	4.0	4.0	4.0	4.0	4.0	del	3	0.0	80.0	2.0		4.0		4.0	4.0		4.0		4.0	1	918	C1
230	0.0	0.0	0.0	0.0	0.0	0.0	0.0	0.0	0.0	0.0	del	3	0.0	80.0	0.0		0.0		4.0	0.0		0.0		0.0	3	919	C3
